# Supplementary material for: YAP1 mediates survival of ALK-rearranged lung cancer cells treated with alectinib via pro-apoptotic protein regulation
Source: Nat Commun. 2020 Jan 3;11:74. doi: 10.1038/s41467-019-13771-5 (PMC6941996; doi:10.1038/s41467-019-13771-5)
Supplement: Supplementary file 3 — Supplementary Data 1 [file 41467_2019_13771_MOESM3_ESM.xlsx]

## Sheet: Supplementary Data 1
Supplementary Data 1: The whole result of proteome analysis		Standardised expression						Expression ratio (ALC/DMSO)
		KTOR1	KTOR2	H2228	KTOR1	KTOR2	H2228	KTOR1	KTOR2	H2228
Uniplot accession no	Uniplot protein name	DMSO	DMSO	DMSO	ALC+	ALC+	ALC+	ALC/DMSO
A0AV96	RNA binding motif protein 47(RBM47) Homo sapiens	0.499971	0.997759	0.825983	0.713754	0.810786	0.719898	1.42759	0.812607	0.871565
A0AVT1	ubiquitin like modifier activating enzyme 6(UBA6) Homo sapiens	4.81903	undetected	3.19032	4.41319	undetected	2.84414	0.915784	undetected	0.89149
A0FGR8	extended synaptotagmin 2(ESYT2) Homo sapiens	4.67706	undetected	0.456395	4.88491	undetected	0.470939	1.04444	undetected	1.03187
A0MZ66	shootin 1(SHTN1) Homo sapiens	1.58843	undetected	1.11434	1.53916	undetected	1.18927	0.968984	undetected	1.06724
A1L0T0	ilvB acetolactate synthase like(ILVBL) Homo sapiens	1.46757	undetected	1.48035	1.50221	undetected	1.75862	1.0236	undetected	1.18798
A1X283	SH3 and PX domains 2B(SH3PXD2B) Homo sapiens	undetected	0.720588	0.082906	undetected	0.665851	0.0862521	undetected	0.924039	1.04036
A5YKK6	CCR4-NOT transcription complex subunit 1(CNOT1) Homo sapiens	1.54018	1.99146	0.84416	1.14822	1.91363	1.0355	0.745511	0.96092	1.22667
A6NDG6	phosphoglycolate phosphatase(PGP) Homo sapiens	0.0659531	2.85574	0.66376	0.069503	2.55966	0.444113	1.05382	0.89632	0.669087
A6NDU8	chromosome 5 open reading frame 51(C5orf51) Homo sapiens	0.428406	0.309804	0.337967	0.433879	0.233106	0.364771	1.01278	0.752431	1.07931
A6NMS7	leucine rich repeat containing 37A(LRRC37A) Homo sapiens	0.0896153	0.140336	undetected	0.158808	0.142361	undetected	1.77211	1.01443	undetected
B5MCY1	tudor domain containing 15(TDRD15) Homo sapiens	0.356494	0.0577031	undetected	0.446035	0.0406745	undetected	1.25117	0.704893	undetected
E9PAV3	nascent polypeptide-associated complex alpha subunit(NACA) Homo sapiens	2.21452	3.01022	2.64244	1.40153	2.75544	2.64382	0.632881	0.91536	1.00052
O00116	alkylglycerone phosphate synthase(AGPS) Homo sapiens	1.76552	4.30308	3.48178	1.73463	4.01416	4.23316	0.982506	0.932857	1.2158
O00148	DExD-box helicase 39A(DDX39A) Homo sapiens	0.83934	undetected	1.41254	0.893638	undetected	1.61163	1.06469	undetected	1.14095
O00151	PDZ and LIM domain 1(PDLIM1) Homo sapiens	5.49812	2.6986	2.73353	8.57308	5.2752	4.2921	1.55928	1.95479	1.57017
O00154	acyl-CoA thioesterase 7(ACOT7) Homo sapiens	0.218571	undetected	1.58527	0.191354	undetected	1.36215	0.875477	undetected	0.859251
O00159	myosin IC(MYO1C) Homo sapiens	2.09569	undetected	4.17881	2.363	undetected	5.27925	1.12755	undetected	1.26334
O00161	synaptosome associated protein 23(SNAP23) Homo sapiens	1.7724	2.06008	0.22792	2.3285	2.28742	0.21015	1.31375	1.11035	0.922034
O00170	aryl hydrocarbon receptor interacting protein(AIP) Homo sapiens	4.08933	0.787115	0.500969	3.77767	0.695456	0.47839	0.923788	0.883551	0.95493
O00186	syntaxin binding protein 3(STXBP3) Homo sapiens	0.0247035	0.987675	0.232764	0.0340163	1.06616	0.253514	1.37698	1.07946	1.08915
O00193	chromosome 11 open reading frame 58(C11orf58) Homo sapiens	1.50813	1.04314	1.90698	1.73444	1.20221	2.08346	1.15006	1.1525	1.09254
O00194	RAB27B, member RAS oncogene family(RAB27B) Homo sapiens	0.19624	4.44468	0.835091	0.152828	2.53083	0.755354	0.778784	0.569406	0.904517
O00203	adaptor related protein complex 3 beta 1 subunit(AP3B1) Homo sapiens	1.96078	undetected	0.295157	1.78473	undetected	0.436502	0.910215	undetected	1.47888
O00217	NADH:ubiquinone oxidoreductase core subunit S8(NDUFS8) Homo sapiens	0.784669	0.805882	0.468023	0.745515	0.875274	0.581222	0.950102	1.08611	1.24187
O00221	NFKB inhibitor epsilon(NFKBIE) Homo sapiens	undetected	0.295798	0.154416	undetected	0.234264	0.165833	undetected	0.791973	1.07394
O00231	proteasome 26S subunit, non-ATPase 11(PSMD11) Homo sapiens	10.5351	6.08852	0.960969	7.94226	5.96383	0.884918	0.753882	0.979521	0.92086
O00232	proteasome 26S subunit, non-ATPase 12(PSMD12) Homo sapiens	2.96911	undetected	0.494186	2.1591	undetected	0.391952	0.727189	undetected	0.793127
O00233	proteasome 26S subunit, non-ATPase 9(PSMD9) Homo sapiens	3.59456	undetected	0.242248	3.65886	undetected	0.178838	1.01789	undetected	0.738241
O00244	antioxidant 1 copper chaperone(ATOX1) Homo sapiens	4.0468	0.322969	0.532479	3.79659	0.361565	0.567072	0.93817	1.1195	1.06497
O00264	progesterone receptor membrane component 1(PGRMC1) Homo sapiens	5.54562	1.3909	0.909884	6.88482	1.54421	0.873323	1.24149	1.11023	0.959819
O00267	SPT5 homolog, DSIF elongation factor subunit(SUPT5H) Homo sapiens	0.746254	2.63515	0.188953	0.87413	2.70035	0.207154	1.17136	1.02474	1.09632
O00273	DNA fragmentation factor subunit alpha(DFFA) Homo sapiens	3.43708	undetected	0.803295	2.90824	undetected	0.771982	0.846137	undetected	0.96102
O00291	huntingtin interacting protein 1(HIP1) Homo sapiens	0.50431	0.0336134	undetected	0.515244	0.0344961	undetected	1.02168	1.02626	undetected
O00299	chloride intracellular channel 1(CLIC1) Homo sapiens	10.9387	12.7209	18.6008	8.78865	9.91479	15.1326	0.803447	0.779411	0.813549
O00303	eukaryotic translation initiation factor 3 subunit F(EIF3F) Homo sapiens	3.33254	2.34328	0.643411	2.18733	2.052	0.71386	0.656356	0.875697	1.10949
O00330	pyruvate dehydrogenase complex component X(PDHX) Homo sapiens	1.07602	undetected	0.313953	1.48211	undetected	0.436662	1.3774	undetected	1.39085
O00399	dynactin subunit 6(DCTN6) Homo sapiens	0.933642	0.436134	0.540698	0.986178	0.370704	0.542474	1.05627	0.849977	1.00329
O00401	Wiskott-Aldrich syndrome like(WASL) Homo sapiens	0.326931	0.170308	0.109496	0.323792	0.15948	0.119225	0.990398	0.93642	1.08885
O00410	importin 5(IPO5) Homo sapiens	6.40642	6.49804	0.579457	4.57308	7.20981	0.496274	0.713828	1.10954	0.856446
O00422	Sin3A associated protein 18(SAP18) Homo sapiens	2.48175	1.61387	3.51624	2.43809	1.55425	4.09531	0.98241	0.963063	1.16468
O00429	dynamin 1 like(DNM1L) Homo sapiens	3.45311	undetected	0.726744	3.76061	undetected	0.602086	1.08905	undetected	0.828471
O00468	agrin(AGRN) Homo sapiens	0.678739	1.09734	0.0862403	0.618763	1.17904	0.126677	0.911636	1.07446	1.46888
O00469	procollagen-lysine,2-oxoglutarate 5-dioxygenase 2(PLOD2) Homo sapiens	6.08944	undetected	0.110465	4.30389	undetected	0.126677	0.706779	undetected	1.14676
O00483	NDUFA4, mitochondrial complex associated(NDUFA4) Homo sapiens	1.93711	1.28711	4.48226	1.26831	1.51049	4.52503	0.654741	1.17355	1.00954
O00487	proteasome 26S subunit, non-ATPase 14(PSMD14) Homo sapiens	4.30813	4.10056	0.956855	3.53965	4.38769	0.813785	0.821622	1.07002	0.850479
O00499	bridging integrator 1(BIN1) Homo sapiens	3.05722	1.03782	1.19767	2.81649	0.903334	0.868852	0.921259	0.870419	0.72545
O00515	ladinin 1(LAD1) Homo sapiens	2.47301	1.69664	0.694767	2.08764	1.70781	0.661699	0.844169	1.00659	0.952404
O00534	von Willebrand factor A domain containing 5A(VWA5A) Homo sapiens	1.73173	10.0699	0.711396	2.42564	10.1049	0.717179	1.4007	1.00348	1.00813
O00541	pescadillo ribosomal biogenesis factor 1(PES1) Homo sapiens	0.698004	undetected	0.338178	0.525439	undetected	0.308495	0.752773	undetected	0.912225
O00560	syndecan binding protein(SDCBP) Homo sapiens	0.00671102	undetected	1.77181	0.00646995	undetected	2.13445	0.964079	undetected	1.20467
O00562	phosphatidylinositol transfer protein membrane associated 1(PITPNM1) Homo sapiens	0.018166	0.0864146	undetected	0.0149005	0.0526451	undetected	0.820239	0.609216	undetected
O00567	NOP56 ribonucleoprotein(NOP56) Homo sapiens	2.7201	1.51022	0.844444	2.353	1.50264	0.749107	0.865042	0.994977	0.8871
O00571	DEAD-box helicase 3, X-linked(DDX3X) Homo sapiens	6.51362	10.0499	5.53876	5.78404	8.54512	4.66766	0.887991	0.850272	0.842727
O00584	ribonuclease T2(RNASET2) Homo sapiens	undetected	0.229412	0.174976	undetected	0.32501	0.251596	undetected	1.41671	1.43789
O00622	cysteine rich angiogenic inducer 61(CYR61) Homo sapiens	3.0626	undetected	0.669574	7.38535	undetected	1.93592	2.41147	undetected	2.89127
O00625	pirin(PIR) Homo sapiens	0.218513	1.16471	0.890504	0.218802	1.3586	0.877794	1.00132	1.16648	0.985728
O00629	karyopherin subunit alpha 4(KPNA4) Homo sapiens	0.406537	1.51373	0.698945	0.453583	1.62209	0.579776	1.11572	1.07159	0.829501
O00635	tripartite motif containing 38(TRIM38) Homo sapiens	undetected	0.106443	0.0535613	undetected	0.100142	0.0710031	undetected	0.940804	1.32564
O00743	protein phosphatase 6 catalytic subunit(PPP6C) Homo sapiens	1.05392	undetected	1.34501	1.04156	undetected	1.22373	0.988277	undetected	0.909828
O00754	mannosidase alpha class 2B member 1(MAN2B1) Homo sapiens	0.037547	1.09552	undetected	0.0424468	1.38229	undetected	1.1305	1.26177	undetected
O00757	fructose-bisphosphatase 2(FBP2) Homo sapiens	1.035	0.696919	undetected	1.79796	0.702922	undetected	1.73716	1.00861	undetected
O00764	pyridoxal (pyridoxine, vitamin B6) kinase(PDXK) Homo sapiens	5.52572	undetected	2.93895	5.88187	undetected	4.15797	1.06445	undetected	1.41478
O14497	AT-rich interaction domain 1A(ARID1A) Homo sapiens	0.0639861	0.136555	0.0234899	0.1642	0.138628	0.00879308	2.56618	1.01518	0.374334
O14519	cyclin dependent kinase 2 associated protein 1(CDK2AP1) Homo sapiens	undetected	0.0348739	0.0637584	undetected	0.0396447	0.0995603	undetected	1.1368	1.56153
O14530	thioredoxin domain containing 9(TXNDC9) Homo sapiens	0.45149	0.263585	0.255034	0.392413	0.264513	0.315416	0.86915	1.00352	1.23676
O14545	TRAF-type zinc finger domain containing 1(TRAFD1) Homo sapiens	0.193115	0.27535	0.321705	0.184394	0.282147	0.28763	0.954837	1.02468	0.89408
O14548	cytochrome c oxidase subunit 7A2 like(COX7A2L) Homo sapiens	undetected	0.602241	0.111218	undetected	0.559918	0.11743	undetected	0.929724	1.05586
O14561	NADH:ubiquinone oxidoreductase subunit AB1(NDUFAB1) Homo sapiens	4.36801	4.71891	2.82694	4.18557	3.96949	6.48163	0.958233	0.841189	2.29281
O14562	ubiquitin family domain containing 1(UBFD1) Homo sapiens	1.90836	0.82493	0.162678	1.78963	0.898829	0.157255	0.937784	1.08958	0.966665
O14579	coatomer protein complex subunit epsilon(COPE) Homo sapiens	2.00237	undetected	0.373062	2.02539	undetected	0.33383	1.0115	undetected	0.894838
O14617	adaptor related protein complex 3 delta 1 subunit(AP3D1) Homo sapiens	3.11848	undetected	0.328488	2.94804	undetected	0.307004	0.945345	undetected	0.934598
O14618	copper chaperone for superoxide dismutase(CCS) Homo sapiens	1.38045	0.545938	0.97093	1.78904	0.664822	1.12966	1.29599	1.21776	1.16348
O14639	actin binding LIM protein 1(ABLIM1) Homo sapiens	0.972288	undetected	0.192593	1.79306	undetected	0.219681	1.84416	undetected	1.14065
O14657	torsin family 1 member B(TOR1B) Homo sapiens	undetected	0.0830532	0.0604027	undetected	0.0964088	0.0482201	undetected	1.16081	0.798311
O14672	ADAM metallopeptidase domain 10(ADAM10) Homo sapiens	0.829737	0.546499	0.237403	0.893148	0.668297	0.225037	1.07642	1.22287	0.947912
O14681	EI24, autophagy associated transmembrane protein(EI24) Homo sapiens	0.362048	undetected	0.409402	0.229977	undetected	0.204908	0.635213	undetected	0.500507
O14683	tumor protein p53 inducible protein 11(TP53I11) Homo sapiens	1.109	0.683894	0.658405	0.97912	0.980821	0.607577	0.882888	1.43417	0.922802
O14684	prostaglandin E synthase(PTGES) Homo sapiens	undetected	0.620448	0.354267	undetected	0.736002	0.390299	undetected	1.18624	1.10171
O14732	inositol monophosphatase 2(IMPA2) Homo sapiens	0.295979	undetected	0.319767	0.331928	undetected	0.336811	1.12146	undetected	1.0533
O14734	acyl-CoA thioesterase 8(ACOT8) Homo sapiens	0.0805901	0.123249	undetected	0.115479	0.137212	undetected	1.43292	1.11329	undetected
O14737	programmed cell death 5(PDCD5) Homo sapiens	7.00249	4.59776	2.61047	5.33918	3.71953	2.43517	0.762469	0.808987	0.93285
O14744	protein arginine methyltransferase 5(PRMT5) Homo sapiens	3.12797	2.06331	2.09923	2.38604	2.08058	1.82329	0.762807	1.00837	0.868549
O14745	SLC9A3 regulator 1(SLC9A3R1) Homo sapiens	8.14018	2.60238	4.07946	6.35702	2.54396	3.24441	0.780944	0.97755	0.795305
O14773	tripeptidyl peptidase 1(TPP1) Homo sapiens	0.739312	1.88375	0.554264	0.792275	2.88261	0.57079	1.07164	1.53025	1.02982
O14776	transcription elongation regulator 1(TCERG1) Homo sapiens	4.06451	undetected	0.958333	4.10871	undetected	0.850969	1.01088	undetected	0.887967
O14787	transportin 2(TNPO2) Homo sapiens	undetected	0.234594	0.147172	undetected	0.207363	0.0743157	undetected	0.883922	0.504959
O14818	proteasome subunit alpha 7(PSMA7) Homo sapiens	9.0136	undetected	4.61628	7.46437	undetected	3.66319	0.828123	undetected	0.793537
O14828	secretory carrier membrane protein 3(SCAMP3) Homo sapiens	1.64356	undetected	1.64244	1.46623	undetected	1.37556	0.892103	undetected	0.837508
O14880	microsomal glutathione S-transferase 3(MGST3) Homo sapiens	0.494996	0.509804	0.240456	0.676796	0.913889	0.243507	1.36728	1.79263	1.01269
O14907	Tax1 binding protein 3(TAX1BP3) Homo sapiens	0.0594735	0.460224	undetected	0.0786197	0.609474	undetected	1.32193	1.3243	undetected
O14908	GIPC PDZ domain containing family member 1(GIPC1) Homo sapiens	1.24194	undetected	0.18314	1.15665	undetected	0.23696	0.931323	undetected	1.29388
O14920	inhibitor of kappa light polypeptide gene enhancer in B-cells, kinase beta(IKBKB) Homo sapiens	0.10836	undetected	0.0115053	0.19753	undetected	0.0158843	1.8229	undetected	1.38061
O14929	histone acetyltransferase 1(HAT1) Homo sapiens	1.13729	0.117787	0.119186	0.521616	0.128974	0.071535	0.458649	1.09498	0.600196
O14933	ubiquitin conjugating enzyme E2 L6(UBE2L6) Homo sapiens	2.37397	1.39202	0.825503	2.32791	1.51216	0.809247	0.980599	1.08631	0.980307
O14936	calcium/calmodulin dependent serine protein kinase(CASK) Homo sapiens	0.142262	undetected	0.204698	0.101755	undetected	0.192597	0.715263	undetected	0.940883
O14949	ubiquinol-cytochrome c reductase complex III subunit VII(UQCRQ) Homo sapiens	0.885797	0.553221	1.91957	0.826586	0.686446	2.38301	0.933155	1.24082	1.24143
O14950	myosin light chain 12A(MYL12A) Homo sapiens	6.16338	7.87339	1.02907	6.3485	11.9972	1.82414	1.03003	1.52376	1.77261
O14964	hepatocyte growth factor-regulated tyrosine kinase substrate(HGS) Homo sapiens	2.41701	1.28613	1.68605	2.68052	1.09525	1.84203	1.10902	0.851583	1.09251
O14974	protein phosphatase 1 regulatory subunit 12A(PPP1R12A) Homo sapiens	7.46861	3.56359	3.38081	8.77198	3.99382	4.48137	1.17451	1.12073	1.32553
O14975	solute carrier family 27 member 2(SLC27A2) Homo sapiens	0.0255135	undetected	0.0167785	0.0118616	undetected	0.0173025	0.464915	undetected	1.03123
O14976	cyclin G associated kinase(GAK) Homo sapiens	0.643448	0.0742297	0.200855	0.527203	0.0612691	0.295449	0.819341	0.825399	1.47096
O14979	heterogeneous nuclear ribonucleoprotein D like(HNRNPDL) Homo sapiens	5.6114	undetected	3.50097	7.57779	undetected	3.67958	1.35043	undetected	1.05102
O14980	exportin 1(XPO1) Homo sapiens	4.96396	4.07269	0.182171	4.11538	3.92213	0.162444	0.829052	0.963031	0.891714
O15013	Rho guanine nucleotide exchange factor 10(ARHGEF10) Homo sapiens	0.0590107	0.158403	undetected	0.0652877	0.177886	undetected	1.10637	1.123	undetected
O15020	spectrin beta, non-erythrocytic 2(SPTBN2) Homo sapiens	0.13289	0.628431	0.106838	0.0911675	0.713219	0.10579	0.686039	1.13492	0.990193
O15027	SEC16 homolog A, endoplasmic reticulum export factor(SEC16A) Homo sapiens	1.43836	undetected	1.50598	1.55514	undetected	1.55969	1.08119	undetected	1.03566
O15031	plexin B2(PLXNB2) Homo sapiens	7.3886	2.39734	0.265504	8.52563	2.63972	0.28465	1.15389	1.10111	1.07211
O15042	U2 snRNP associated SURP domain containing(U2SURP) Homo sapiens	2.48273	0.298319	0.704219	1.64249	0.309435	0.574103	0.661564	1.03726	0.815234
O15047	SET domain containing 1A(SETD1A) Homo sapiens	0.0736477	0.0491597	undetected	0.101363	0.0538036	undetected	1.37632	1.09447	undetected
O15066	kinesin family member 3B(KIF3B) Homo sapiens	0.475441	undetected	0.0569801	0.477208	undetected	0.0528949	1.00372	undetected	0.928306
O15067	phosphoribosylformylglycinamidine synthase(PFAS) Homo sapiens	undetected	0.187395	0.31686	undetected	0.161411	0.271237	undetected	0.86134	0.856014
O15116	LSM1 homolog, mRNA degradation associated(LSM1) Homo sapiens	0.212034	undetected	0.293732	0.196157	undetected	0.282106	0.925124	undetected	0.96042
O15118	NPC intracellular cholesterol transporter 1(NPC1) Homo sapiens	1.09031	1.66513	undetected	1.80316	2.45694	undetected	1.6538	1.47553	undetected
O15126	secretory carrier membrane protein 1(SCAMP1) Homo sapiens	1.19045	undetected	0.155039	1.12744	undetected	0.184799	0.947066	undetected	1.19195
O15127	secretory carrier membrane protein 2(SCAMP2) Homo sapiens	0.533758	0.331513	0.20155	0.680718	0.340584	0.228018	1.27533	1.02736	1.13132
O15143	actin related protein 2/3 complex subunit 1B(ARPC1B) Homo sapiens	4.25409	3.3584	0.895349	3.83806	3.94208	0.895678	0.902203	1.1738	1.00037
O15144	actin related protein 2/3 complex subunit 2(ARPC2) Homo sapiens	5.66694	5.9035	0.719961	5.24204	6.37096	0.673621	0.925021	1.07918	0.935636
O15145	actin related protein 2/3 complex subunit 3(ARPC3) Homo sapiens	3.20023	5.2381	0.759544	3.56014	5.66675	0.848225	1.11246	1.08183	1.11676
O15160	RNA polymerase I subunit C(POLR1C) Homo sapiens	0.0576801	0.257283	0.165698	0.0480345	0.249839	0.226528	0.832775	0.971068	1.36711
O15162	phospholipid scramblase 1(PLSCR1) Homo sapiens	0.507434	undetected	0.24416	0.661994	undetected	0.286872	1.30459	undetected	1.17493
O15173	progesterone receptor membrane component 2(PGRMC2) Homo sapiens	1.62268	undetected	2.94247	1.78345	undetected	3.37796	1.09908	undetected	1.148
O15212	prefoldin subunit 6(PFDN6) Homo sapiens	5.97044	1.48627	1.71027	4.55593	1.27133	1.5231	0.763081	0.855384	0.89056
O15228	glyceronephosphate O-acyltransferase(GNPAT) Homo sapiens	undetected	0.673669	0.107383	undetected	0.659544	0.12367	undetected	0.979033	1.15168
O15230	laminin subunit alpha 5(LAMA5) Homo sapiens	0.0599364	0.132213	0.187464	0.0571513	0.200412	0.17441	0.953532	1.51583	0.930365
O15231	zinc finger protein 185 (LIM domain)(ZNF185) Homo sapiens	0.0659531	undetected	0.775194	0.114204	undetected	1.05663	1.7316	undetected	1.36306
O15247	chloride intracellular channel 2(CLIC2) Homo sapiens	undetected	2.37549	0.504845	undetected	3.749	0.532042	undetected	1.5782	1.05387
O15258	retention in endoplasmic reticulum sorting receptor 1(RER1) Homo sapiens	0.300029	0.752661	1.61738	0.111656	0.851718	3.21325	0.37215	1.13161	1.9867
O15260	surfeit 4(SURF4) Homo sapiens	1.52977	undetected	0.0623932	1.33889	undetected	0.0876817	0.875224	undetected	1.40531
O15264	mitogen-activated protein kinase 13(MAPK13) Homo sapiens	1.9823	0.428992	undetected	1.7311	0.387566	undetected	0.873282	0.903435	undetected
O15269	serine palmitoyltransferase long chain base subunit 1(SPTLC1) Homo sapiens	1.25577	undetected	1.24516	1.20527	undetected	1.08197	0.959788	undetected	0.868942
O15270	serine palmitoyltransferase long chain base subunit 2(SPTLC2) Homo sapiens	0.0428695	0.228852	0.123682	0.0272522	0.123697	0.137002	0.635701	0.540511	1.1077
O15305	phosphomannomutase 2(PMM2) Homo sapiens	5.83199	5.40392	0.332364	5.90481	5.47484	0.327869	1.01249	1.01312	0.986474
O15327	inositol polyphosphate-4-phosphatase type II B(INPP4B) Homo sapiens	0.155048	1.40994	undetected	0.163415	1.39503	undetected	1.05397	0.989423	undetected
O15344	midline 1(MID1) Homo sapiens	0.0427538	undetected	0.395349	0.066268	undetected	0.441133	1.54999	undetected	1.11581
O15347	high mobility group box 3(HMGB3) Homo sapiens	7.37333	4.34762	3.19801	4.71003	4.07993	3.95807	0.638793	0.938429	1.23767
O15355	protein phosphatase, Mg2+/Mn2+ dependent 1G(PPM1G) Homo sapiens	6.28169	3.10434	1.19089	5.66886	2.82919	0.985097	0.902441	0.911366	0.827193
O15371	eukaryotic translation initiation factor 3 subunit D(EIF3D) Homo sapiens	5.76153	2.02367	2.55523	4.06695	1.69108	2.04173	0.705881	0.83565	0.799038
O15372	eukaryotic translation initiation factor 3 subunit H(EIF3H) Homo sapiens	6.69338	5.14272	0.312984	5.74552	4.39426	0.225037	0.858388	0.854463	0.719004
O15382	branched chain amino acid transaminase 2(BCAT2) Homo sapiens	1.64056	1.36905	0.103068	1.59112	1.44472	0.150901	0.969866	1.05527	1.46409
O15400	syntaxin 7(STX7) Homo sapiens	0.566445	0.322129	0.883988	0.666993	0.466598	0.909942	1.17751	1.44848	1.02936
O15427	solute carrier family 16 member 3(SLC16A3) Homo sapiens	0.668094	0.731232	0.273256	0.525243	0.480757	0.293592	0.786181	0.657461	1.07442
O15438	ATP binding cassette subfamily C member 3(ABCC3) Homo sapiens	2.04646	undetected	0.347578	2.15714	undetected	0.355015	1.05409	undetected	1.0214
O15460	prolyl 4-hydroxylase subunit alpha 2(P4HA2) Homo sapiens	4.56459	undetected	0.829457	5.27056	undetected	1.32191	1.15466	undetected	1.5937
O15498	YKT6 v-SNARE homolog (S. cerevisiae)(YKT6) Homo sapiens	0.885566	1.5042	2.69223	0.60151	2.05136	2.87988	0.679238	1.36375	1.0697
O15511	actin related protein 2/3 complex subunit 5(ARPC5) Homo sapiens	6.91773	undetected	0.61697	7.20439	undetected	0.655794	1.04144	undetected	1.06293
O15530	3-phosphoinositide dependent protein kinase 1(PDPK1) Homo sapiens	0.19462	undetected	0.0417066	0.224194	undetected	0.0433981	1.15196	undetected	1.04056
O15533	TAP binding protein(TAPBP) Homo sapiens	1.96332	undetected	0.974806	2.34222	undetected	0.843517	1.19299	undetected	0.865318
O43143	DEAH-box helicase 15(DHX15) Homo sapiens	12.6546	6.66317	3.07267	9.86335	7.10143	3.21013	0.779427	1.06577	1.04474
O43156	TELO2 interacting protein 1(TTI1) Homo sapiens	0.0562337	0.0810924	0.0239693	0.0586217	0.0776162	0.0136151	1.04247	0.957132	0.568022
O43169	cytochrome b5 type B(CYB5B) Homo sapiens	1.08105	0.184874	0.504274	0.784335	0.314841	0.540863	0.725529	1.703	1.07256
O43172	pre-mRNA processing factor 4(PRPF4) Homo sapiens	1.96205	undetected	0.504794	2.10195	undetected	0.539782	1.0713	undetected	1.06931
O43175	phosphoglycerate dehydrogenase(PHGDH) Homo sapiens	17.4774	undetected	10.0368	10.4477	undetected	8.51863	0.597785	undetected	0.848738
O43181	NADH:ubiquinone oxidoreductase subunit S4(NDUFS4) Homo sapiens	0.415273	0.359804	0.348035	0.456524	0.268632	0.296979	1.09933	0.746606	0.853304
O43237	dynein cytoplasmic 1 light intermediate chain 2(DYNC1LI2) Homo sapiens	4.99097	7.48151	1.76211	5.64396	7.15781	2.10293	1.13083	0.956733	1.19342
O43242	proteasome 26S subunit, non-ATPase 3(PSMD3) Homo sapiens	5.70425	3.31429	1.09012	4.00431	3.60973	0.977645	0.701987	1.08914	0.896827
O43252	3'-phosphoadenosine 5'-phosphosulfate synthase 1(PAPSS1) Homo sapiens	0.668557	2.61681	0.650527	0.576806	2.95199	0.576939	0.862764	1.12809	0.88688
O43264	zw10 kinetochore protein(ZW10) Homo sapiens	0.608389	0.0205882	0.268456	0.55622	0.0218818	0.268331	0.914251	1.06283	0.999532
O43272	proline dehydrogenase 1(PRODH) Homo sapiens	0.212149	7.93067	0.134228	0.222919	6.84863	0.155155	1.05077	0.863562	1.15591
O43278	serine peptidase inhibitor, Kunitz type 1(SPINT1) Homo sapiens	4.39092	3.32703	0.243217	3.12528	2.41691	0.157973	0.711761	0.726448	0.649515
O43290	squamous cell carcinoma antigen recognized by T-cells 1(SART1) Homo sapiens	1.828	0.891176	0.31686	2.08499	0.949929	0.33532	1.14059	1.06593	1.05826
O43291	serine peptidase inhibitor, Kunitz type 2(SPINT2) Homo sapiens	0.50593	0.207703	0.0833333	0.341339	0.218432	0.0879285	0.674677	1.05166	1.05514
O43314	diphosphoinositol pentakisphosphate kinase 2(PPIP5K2) Homo sapiens	0.151345	undetected	0.135328	0.157632	undetected	0.114367	1.04154	undetected	0.845115
O43318	mitogen-activated protein kinase kinase kinase 7(MAP3K7) Homo sapiens	undetected	0.097619	0.306268	undetected	0.0871412	0.359304	undetected	0.892666	1.17317
O43324	eukaryotic translation elongation factor 1 epsilon 1(EEF1E1) Homo sapiens	0.0413653	undetected	0.756472	0.0285266	undetected	0.732378	0.689626	undetected	0.96815
O43390	heterogeneous nuclear ribonucleoprotein R(HNRNPR) Homo sapiens	9.26971	undetected	7.37403	9.13714	undetected	7.63189	0.985699	undetected	1.03497
O43395	pre-mRNA processing factor 3(PRPF3) Homo sapiens	0.643159	undetected	1.09302	0.58406	undetected	1.02385	0.908112	undetected	0.936709
O43396	thioredoxin like 1(TXNL1) Homo sapiens	1.34128	3.19216	2.06008	1.37212	3.09512	1.71535	1.02299	0.969602	0.832663
O43399	tumor protein D52 like 2(TPD52L2) Homo sapiens	11.0334	undetected	3.69089	14.3026	undetected	3.35469	1.2963	undetected	0.908912
O43447	peptidylprolyl isomerase H(PPIH) Homo sapiens	1.93451	1.28894	0.477469	1.47015	1.35719	0.472273	0.75996	1.05295	0.989119
O43464	HtrA serine peptidase 2(HTRA2) Homo sapiens	0.0130171	0.0291317	0.224353	0.0142143	0.0375853	0.168487	1.09197	1.29019	0.75099
O43488	aldo-keto reductase family 7 member A2(AKR7A2) Homo sapiens	4.17773	4.76667	1.24419	4.18812	4.79212	1.76751	1.00249	1.00534	1.42062
O43491	erythrocyte membrane protein band 4.1 like 2(EPB41L2) Homo sapiens	0.282094	undetected	0.516473	0.228703	undetected	0.436662	0.810733	undetected	0.845469
O43583	density regulated re-initiation and release factor(DENR) Homo sapiens	3.00451	2.82129	0.995686	2.71954	2.4155	0.836193	0.905151	0.856168	0.839817
O43592	exportin for tRNA(XPOT) Homo sapiens	0.28788	undetected	1.27469	0.224194	undetected	1.08892	0.778776	undetected	0.854266
O43598	2'-deoxynucleoside 5'-phosphate N-hydrolase 1(DNPH1) Homo sapiens	0.780388	undetected	2.30039	0.63729	undetected	1.76453	0.816633	undetected	0.767058
O43615	translocase of inner mitochondrial membrane 44(TIMM44) Homo sapiens	5.24634	0.194678	0.297481	5.18312	0.142618	0.323398	0.987949	0.732585	1.08712
O43617	trafficking protein particle complex 3(TRAPPC3) Homo sapiens	1.42239	undetected	0.326211	1.30448	undetected	0.453181	0.917105	undetected	1.38923
O43633	charged multivesicular body protein 2A(CHMP2A) Homo sapiens	1.09465	1.65588	undetected	0.965396	1.65993	undetected	0.881923	1.00244	undetected
O43670	zinc finger protein 207(ZNF207) Homo sapiens	1.64137	undetected	1.8876	1.98804	undetected	2.16244	1.21121	undetected	1.14561
O43676	NADH:ubiquinone oxidoreductase subunit B3(NDUFB3) Homo sapiens	0.375412	0.580252	0.15628	0.361043	0.612949	0.192029	0.961724	1.05635	1.22875
O43678	NADH:ubiquinone oxidoreductase subunit A2(NDUFA2) Homo sapiens	1.71519	0.737395	2.1405	2.08303	0.633415	2.51714	1.21446	0.85899	1.17596
O43681	arsA arsenite transporter, ATP-binding, homolog 1 (bacterial)(ASNA1) Homo sapiens	1.33653	1.06541	0.461254	1.27772	1.16193	0.50131	0.955993	1.09059	1.08684
O43684	BUB3, mitotic checkpoint protein(BUB3) Homo sapiens	1.37605	2.40756	2.08236	1.3382	2.64706	1.80179	0.972496	1.09948	0.865261
O43707	actinin alpha 4(ACTN4) Homo sapiens	49.0661	53.0178	16.5746	51.0204	72.5012	22.1699	1.03983	1.36749	1.33758
O43708	glutathione S-transferase zeta 1(GSTZ1) Homo sapiens	0.209777	0.0298319	0.466443	0.314773	0.0410606	0.576372	1.50051	1.3764	1.23568
O43716	glutamyl-tRNA amidotransferase subunit C(GATC) Homo sapiens	0.0911773	undetected	0.111434	0.100578	undetected	0.147541	1.10311	undetected	1.32402
O43719	HIV-1 Tat specific factor 1(HTATSF1) Homo sapiens	1.89118	undetected	1.48934	1.96049	undetected	1.54247	1.03665	undetected	1.03568
O43747	adaptor related protein complex 1 gamma 1 subunit(AP1G1) Homo sapiens	3.49233	undetected	0.0911681	2.88482	undetected	0.122945	0.826042	undetected	1.34855
O43752	syntaxin 6(STX6) Homo sapiens	0.688632	0.30098	undetected	0.720518	0.301197	undetected	1.0463	1.00072	undetected
O43760	synaptogyrin 2(SYNGR2) Homo sapiens	0.413422	undetected	1.47771	0.435055	undetected	1.14307	1.05233	undetected	0.77354
O43765	small glutamine rich tetratricopeptide repeat containing alpha(SGTA) Homo sapiens	2.51021	1.38445	2.58821	2.34967	1.35732	2.26067	0.936045	0.980399	0.873451
O43768	endosulfine alpha(ENSA) Homo sapiens	2.51652	undetected	1.43362	3.18155	undetected	1.4334	1.26427	undetected	0.999851
O43776	asparaginyl-tRNA synthetase(NARS) Homo sapiens	1.72612	5.31275	1.65795	1.66092	5.67975	1.33979	0.962224	1.06908	0.808103
O43795	myosin IB(MYO1B) Homo sapiens	3.98959	10.1141	0.285853	4.25429	14.5383	0.295082	1.06635	1.43742	1.03229
O43809	nudix hydrolase 21(NUDT21) Homo sapiens	3.93607	3.81373	1.26667	3.52309	4.36659	1.19371	0.895077	1.14497	0.942402
O43818	ribosomal RNA processing 9, small subunit (SSU) processome component, homolog (yeast)(RRP9) Homo sapiens	0.527162	undetected	1.31225	0.474757	undetected	1.137	0.900591	undetected	0.866452
O43819	SCO2, cytochrome c oxidase assembly protein(SCO2) Homo sapiens	0.273995	0.047619	undetected	0.27811	0.0487836	undetected	1.01502	1.02446	undetected
O43823	A-kinase anchoring protein 8(AKAP8) Homo sapiens	undetected	0.0397759	0.273256	undetected	0.0316643	0.274218	undetected	0.796067	1.00352
O43852	calumenin(CALU) Homo sapiens	12.7997	undetected	3.7936	11.962	undetected	3.97019	0.934554	undetected	1.04655
O43854	EGF like repeats and discoidin domains 3(EDIL3) Homo sapiens	2.50761	undetected	0.20278	3.03088	undetected	0.291306	1.20867	undetected	1.43656
O43865	adenosylhomocysteinase like 1(AHCYL1) Homo sapiens	4.81666	0.662045	1.4188	5.60827	0.490539	1.40434	1.16435	0.740946	0.989803
O43920	NADH:ubiquinone oxidoreductase subunit S5(NDUFS5) Homo sapiens	0.412207	0.205882	1.06328	0.56318	0.209422	1.00695	1.36626	1.01719	0.947023
O60216	RAD21 cohesin complex component(RAD21) Homo sapiens	0.421637	0.0504202	0.141898	0.470052	0.0523877	0.115161	1.11483	1.03902	0.811574
O60218	aldo-keto reductase family 1 member B10(AKR1B10) Homo sapiens	11.7691	7.21933	3.22674	4.79002	5.84065	2.08495	0.407	0.809029	0.646146
O60232	Sjogren syndrome/scleroderma autoantigen 1(SSSCA1) Homo sapiens	0.564941	undetected	0.71124	0.508578	undetected	0.795827	0.900232	undetected	1.11893
O60256	phosphoribosyl pyrophosphate synthetase associated protein 2(PRPSAP2) Homo sapiens	2.03969	undetected	0.232023	1.73326	undetected	0.12594	0.849768	undetected	0.542789
O60264	SWI/SNF related, matrix associated, actin dependent regulator of chromatin, subfamily a, member 5(SMARCA5) Homo sapiens	4.29262	4.09972	0.955896	3.04235	4.17003	0.943412	0.708739	1.01715	0.98694
O60271	sperm associated antigen 9(SPAG9) Homo sapiens	4.11091	0.228571	1.55271	4.18665	0.184194	1.45628	1.01842	0.805847	0.937897
O60313	OPA1, mitochondrial dynamin like GTPase(OPA1) Homo sapiens	4.97755	undetected	0.199612	4.74267	undetected	0.250373	0.952812	undetected	1.25429
O60341	lysine demethylase 1A(KDM1A) Homo sapiens	1.50714	undetected	0.698291	1.2935	undetected	0.647605	0.858246	undetected	0.927415
O60437	periplakin(PPL) Homo sapiens	48.6872	30.2679	12.6638	74.9937	39.3792	14.073	1.54032	1.30102	1.11128
O60443	DFNA5, deafness associated tumor suppressor(DFNA5) Homo sapiens	0.0952271	2.17815	0.840364	0.117636	1.93629	0.865693	1.23532	0.888958	1.03014
O60487	myelin protein zero like 2(MPZL2) Homo sapiens	0.156205	2.75294	undetected	0.135477	2.05509	undetected	0.867303	0.746507	undetected
O60488	acyl-CoA synthetase long-chain family member 4(ACSL4) Homo sapiens	3.48047	undetected	0.870155	2.21488	undetected	0.593145	0.636373	undetected	0.681654
O60493	sorting nexin 3(SNX3) Homo sapiens	1.73752	undetected	0.483527	1.93471	undetected	0.555887	1.11349	undetected	1.14965
O60502	meningioma expressed antigen 5 (hyaluronidase)(MGEA5) Homo sapiens	0.844837	0.322829	0.423647	0.861092	0.306861	0.409817	1.01924	0.950536	0.967354
O60506	synaptotagmin binding cytoplasmic RNA interacting protein(SYNCRIP) Homo sapiens	15.8834	21.4176	0.322674	15.6157	18.2814	0.359165	0.983149	0.853566	1.11309
O60568	procollagen-lysine,2-oxoglutarate 5-dioxygenase 3(PLOD3) Homo sapiens	0.999826	undetected	0.224217	0.973042	undetected	0.187277	0.973211	undetected	0.835249
O60610	diaphanous related formin 1(DIAPH1) Homo sapiens	15.3685	undetected	0.95155	11.6409	undetected	1.06706	0.757452	undetected	1.1214
O60613	selenoprotein F(SELENOF) Homo sapiens	1.73665	undetected	0.0431448	2.41104	undetected	0.0745993	1.38833	undetected	1.72905
O60637	tetraspanin 3(TSPAN3) Homo sapiens	0.513277	0.0364146	0.514535	0.704441	0.0248423	0.532042	1.37244	0.682208	1.03402
O60645	exocyst complex component 3(EXOC3) Homo sapiens	undetected	0.754622	0.021093	undetected	0.737804	0.0272302	undetected	0.977714	1.29096
O60664	perilipin 3(PLIN3) Homo sapiens	11.2366	undetected	14.5523	11.856	undetected	14.3949	1.05512	undetected	0.989184
O60669	solute carrier family 16 member 7(SLC16A7) Homo sapiens	0.183107	0.080112	0.100192	0.201745	0.154589	0.0561622	1.10179	1.92966	0.560548
O60678	protein arginine methyltransferase 3(PRMT3) Homo sapiens	0.0244142	0.542437	undetected	0.0286246	0.509718	undetected	1.17246	0.939682	undetected
O60684	karyopherin subunit alpha 6(KPNA6) Homo sapiens	4.58583	2.82241	0.545543	3.98588	2.67113	0.552906	0.869175	0.9464	1.0135
O60701	UDP-glucose 6-dehydrogenase(UGDH) Homo sapiens	32.151	30.8622	38.1696	17.2364	25.9815	30.161	0.536109	0.841854	0.790183
O60716	catenin delta 1(CTNND1) Homo sapiens	13.0008	undetected	2.73159	16.5728	undetected	2.73025	1.27475	undetected	0.999511
O60749	sorting nexin 2(SNX2) Homo sapiens	8.01365	0.713165	1.30136	9.00088	0.872056	1.23696	1.12319	1.2228	0.950516
O60762	dolichyl-phosphate mannosyltransferase subunit 1, catalytic(DPM1) Homo sapiens	0.88302	2.66022	0.407977	0.628174	3.25473	0.444603	0.711392	1.22348	1.08977
O60763	USO1 vesicle transport factor(USO1) Homo sapiens	11.7237	undetected	1.07074	12.0556	undetected	0.891207	1.0283	undetected	0.832331
O60783	mitochondrial ribosomal protein S14(MRPS14) Homo sapiens	0.174082	undetected	0.114245	0.234291	undetected	0.108649	1.34587	undetected	0.951018
O60784	target of myb1 membrane trafficking protein(TOM1) Homo sapiens	2.19728	undetected	0.0339147	2.89795	undetected	0.0536513	1.31888	undetected	1.58195
O60814	histone cluster 1 H2B family member k(HIST1H2BK) Homo sapiens	undetected	40.177	55.6008	undetected	38.1673	48.2519	undetected	0.949979	0.867827
O60828	polyglutamine binding protein 1(PQBP1) Homo sapiens	0.95742	undetected	0.0920228	0.783747	undetected	0.102931	0.818603	undetected	1.11853
O60832	dyskerin pseudouridine synthase 1(DKC1) Homo sapiens	4.24403	undetected	0.986325	3.79865	undetected	1.06981	0.895057	undetected	1.08464
O60841	eukaryotic translation initiation factor 5B(EIF5B) Homo sapiens	7.48024	2.20742	0.301425	6.44456	1.93255	0.332142	0.861545	0.875479	1.10191
O60869	endothelial differentiation related factor 1(EDF1) Homo sapiens	3.05328	undetected	3.53779	3.14224	undetected	4.00447	1.02914	undetected	1.13191
O60884	DnaJ heat shock protein family (Hsp40) member A2(DNAJA2) Homo sapiens	6.00798	4.41289	0.41453	5.02068	4.01004	1.16274	0.835669	0.908712	2.80495
O60885	bromodomain containing 4(BRD4) Homo sapiens	0.206942	undetected	0.368376	0.242231	undetected	0.485585	1.17052	undetected	1.31818
O60888	cutA divalent cation tolerance homolog(CUTA) Homo sapiens	2.35296	undetected	0.107558	2.73395	undetected	0.149031	1.16192	undetected	1.38559
O60925	prefoldin subunit 1(PFDN1) Homo sapiens	5.08105	0.989356	5.6938	4.88433	0.930236	4.92996	0.961282	0.940244	0.865846
O60936	nucleolar protein 3(NOL3) Homo sapiens	1.66057	undetected	0.101709	1.37888	undetected	0.106743	0.830367	undetected	1.04949
O75083	WD repeat domain 1(WDR1) Homo sapiens	13.633	18.0903	7.82946	14.724	18.5688	8.88525	1.08003	1.02645	1.13485
O75116	Rho associated coiled-coil containing protein kinase 2(ROCK2) Homo sapiens	2.73758	2.25224	0.205426	2.7759	2.46235	0.247392	1.014	1.09329	1.20429
O75131	copine 3(CPNE3) Homo sapiens	3.71276	2.7605	3.35331	3.20224	2.18548	3.47837	0.862495	0.791696	1.0373
O75146	huntingtin interacting protein 1 related(HIP1R) Homo sapiens	0.145618	0.386695	undetected	0.249681	0.406616	undetected	1.71464	1.05152	undetected
O75150	ring finger protein 40(RNF40) Homo sapiens	undetected	0.0173669	0.0556088	undetected	0.0162183	0.0465182	undetected	0.93386	0.836526
O75152	zinc finger CCCH-type containing 11A(ZC3H11A) Homo sapiens	0.34313	0.372829	undetected	0.594844	0.36208	undetected	1.73358	0.971169	undetected
O75165	DnaJ heat shock protein family (Hsp40) member C13(DNAJC13) Homo sapiens	0.0590107	undetected	0.0949612	0.0547005	undetected	0.122206	0.926959	undetected	1.2869
O75208	coenzyme Q9(COQ9) Homo sapiens	0.0569858	undetected	0.0361823	0.0570532	undetected	0.0581368	1.00118	undetected	1.60677
O75223	gamma-glutamylcyclotransferase(GGCT) Homo sapiens	1.84489	undetected	3.55992	1.58504	undetected	3.55439	0.85915	undetected	0.998446
O75306	NADH:ubiquinone oxidoreductase core subunit S2(NDUFS2) Homo sapiens	0.581198	undetected	1.9674	0.546711	undetected	2.12395	0.940663	undetected	1.07957
O75312	ZPR1 zinc finger(ZPR1) Homo sapiens	1.61105	0.512185	0.718023	1.39329	0.522461	0.61997	0.864836	1.02006	0.86344
O75323	glioblastoma amplified sequence(GBAS) Homo sapiens	0.982065	undetected	2.53691	1.07068	undetected	3.41171	1.09023	undetected	1.34483
O75340	programmed cell death 6(PDCD6) Homo sapiens	2.83246	3.14902	0.250969	1.49368	3.02922	0.385991	0.527343	0.961956	1.538
O75347	tubulin folding cofactor A(TBCA) Homo sapiens	9.15383	4.00364	3.09884	7.09577	3.3066	2.44113	0.77517	0.825899	0.787758
O75348	ATPase H+ transporting V1 subunit G1(ATP6V1G1) Homo sapiens	2.64813	2.12003	2.13857	2.57308	1.93191	3.77496	0.971658	0.911266	1.76518
O75367	H2A histone family member Y(H2AFY) Homo sapiens	9.11229	undetected	1.83721	6.95618	undetected	1.87481	0.763384	undetected	1.02047
O75368	SH3 domain binding glutamate rich protein like(SH3BGRL) Homo sapiens	3.11848	1.93922	1.81783	4.72836	2.1905	2.80556	1.51624	1.12958	1.54335
O75369	filamin B(FLNB) Homo sapiens	52.4062	undetected	13.7703	67.9245	undetected	15.9478	1.29611	undetected	1.15813
O75380	NADH:ubiquinone oxidoreductase subunit S6(NDUFS6) Homo sapiens	1.47602	1.36933	2.1376	1.41496	1.29708	2.45306	0.958632	0.947237	1.14758
O75390	citrate synthase(CS) Homo sapiens	9.08823	11.1612	6.85078	9.51965	10.9131	7.61103	1.04747	0.977772	1.11097
O75396	SEC22 homolog B, vesicle trafficking protein (gene/pseudogene)(SEC22B) Homo sapiens	4.99358	3.48838	0.972868	6.2986	4.59712	0.991058	1.26134	1.31784	1.0187
O75400	pre-mRNA processing factor 40 homolog A(PRPF40A) Homo sapiens	3.89413	7.59188	3.872	3.75169	7.64397	3.5595	0.963423	1.00686	0.91929
O75410	transforming acidic coiled-coil containing protein 1(TACC1) Homo sapiens	0.0148684	undetected	0.601709	0.0151946	undetected	0.642364	1.02194	undetected	1.06756
O75431	metaxin 2(MTX2) Homo sapiens	0.285392	1.1542	0.123682	0.16616	1.1403	0.114026	0.582217	0.987957	0.921934
O75436	VPS26, retromer complex component A(VPS26A) Homo sapiens	0.484466	undetected	0.15698	0.506519	undetected	0.120562	1.04552	undetected	0.76801
O75439	peptidase, mitochondrial processing beta subunit(PMPCB) Homo sapiens	3.99433	2.94748	0.522287	4.08705	3.04338	0.494784	1.02321	1.03254	0.947341
O75477	ER lipid raft associated 1(ERLIN1) Homo sapiens	2.80295	undetected	0.616279	2.53485	undetected	0.515648	0.90435	undetected	0.836712
O75489	NADH:ubiquinone oxidoreductase core subunit S3(NDUFS3) Homo sapiens	1.09563	1.48936	0.0680912	1.11685	1.43287	0.0648082	1.01937	0.962077	0.951786
O75494	serine and arginine rich splicing factor 10(SRSF10) Homo sapiens	1.62823	undetected	0.749031	1.73297	undetected	0.801788	1.06432	undetected	1.07043
O75521	enoyl-CoA delta isomerase 2(ECI2) Homo sapiens	0.237142	undetected	0.879845	0.266641	undetected	0.943368	1.12439	undetected	1.0722
O75531	barrier to autointegration factor 1(BANF1) Homo sapiens	1.0346	2.26022	2.51198	0.846486	2.02935	3.24606	0.81818	0.897852	1.29223
O75533	splicing factor 3b subunit 1(SF3B1) Homo sapiens	7.77397	undetected	0.882752	7.45201	undetected	1.0149	0.958586	undetected	1.1497
O75534	cold shock domain containing E1(CSDE1) Homo sapiens	8.19919	undetected	2.18992	6.56465	undetected	2.0149	0.800646	undetected	0.92008
O75569	protein activator of interferon induced protein kinase EIF2AK2(PRKRA) Homo sapiens	1.51415	undetected	0.970757	1.51407	undetected	0.971493	0.999949	undetected	1.00076
O75608	lysophospholipase I(LYPLA1) Homo sapiens	3.91374	3.05112	3.52972	3.28321	2.64564	3.88087	0.838893	0.867105	1.09948
O75643	small nuclear ribonucleoprotein U5 subunit 200(SNRNP200) Homo sapiens	9.87035	undetected	0.623062	9.0097	undetected	0.612519	0.912805	undetected	0.983078
O75663	TOR signaling pathway regulator(TIPRL) Homo sapiens	3.71634	3.8105	0.197674	3.05098	3.56056	0.195231	0.820962	0.934407	0.987639
O75683	surfeit 6(SURF6) Homo sapiens	0.0453572	undetected	0.764535	0.0592099	undetected	0.724292	1.30541	undetected	0.947363
O75694	nucleoporin 155(NUP155) Homo sapiens	1.1278	1.41947	0.232194	1.10028	1.62981	0.214915	0.975603	1.14818	0.925587
O75821	eukaryotic translation initiation factor 3 subunit G(EIF3G) Homo sapiens	4.6055	2.62689	1.02519	3.3779	2.40417	0.789866	0.733451	0.915215	0.770455
O75822	eukaryotic translation initiation factor 3 subunit J(EIF3J) Homo sapiens	3.28354	1.0923	1.05014	2.6519	0.830738	1.03741	0.807633	0.760542	0.987873
O75828	carbonyl reductase 3(CBR3) Homo sapiens	0.00896731	1.0416	1.93217	0.0069601	1.12344	1.75708	0.776164	1.07857	0.909381
O75832	proteasome 26S subunit, non-ATPase 10(PSMD10) Homo sapiens	2.73318	undetected	1.44574	2.97363	undetected	1.30551	1.08797	undetected	0.90301
O75844	zinc metallopeptidase STE24(ZMPSTE24) Homo sapiens	2.49286	0.853641	2.75503	2.12332	0.939374	2.03375	0.851763	1.10043	0.738196
O75874	isocitrate dehydrogenase (NADP(+)) 1, cytosolic(IDH1) Homo sapiens	17.2033	47.6081	12.3033	21.0266	48.6091	11.2548	1.22224	1.02103	0.914783
O75880	SCO1, cytochrome c oxidase assembly protein(SCO1) Homo sapiens	0.407232	0.597619	0.908437	0.424174	0.60986	0.652106	1.0416	1.02048	0.717833
O75886	signal transducing adaptor molecule 2(STAM2) Homo sapiens	0.16442	0.229552	undetected	0.204588	0.260394	undetected	1.2443	1.13436	undetected
O75915	ADP ribosylation factor like GTPase 6 interacting protein 5(ARL6IP5) Homo sapiens	3.01012	5.05518	2.94727	2.47358	6.31754	3.58928	0.821754	1.24972	1.21783
O75934	breast carcinoma amplified sequence 2(BCAS2) Homo sapiens	1.84611	0.979692	0.872093	1.82492	1.0242	0.776453	0.988522	1.04543	0.890333
O75937	DnaJ heat shock protein family (Hsp40) member C8(DNAJC8) Homo sapiens	4.5996	2.59188	2.43289	4.67503	2.80525	2.79166	1.0164	1.08232	1.14747
O75940	survival motor neuron domain containing 1(SMNDC1) Homo sapiens	0.612034	0.641877	0.389744	0.573865	0.62788	0.3269	0.937637	0.978194	0.838757
O75947	ATP synthase, H+ transporting, mitochondrial Fo complex subunit D(ATP5H) Homo sapiens	4.64449	undetected	2.54845	5.6119	undetected	2.67213	1.20829	undetected	1.04853
O75955	flotillin 1(FLOT1) Homo sapiens	0.791843	2.4381	0.815891	1.05764	2.2676	0.751118	1.33567	0.930071	0.92061
O75962	trio Rho guanine nucleotide exchange factor(TRIO) Homo sapiens	0.666821	undetected	0.366667	0.65572	undetected	0.485585	0.983352	undetected	1.32432
O75964	ATP synthase, H+ transporting, mitochondrial Fo complex subunit G(ATP5L) Homo sapiens	1.75291	2.76359	2.86098	1.64445	2.90797	3.48858	0.938125	1.05224	1.21937
O75976	carboxypeptidase D(CPD) Homo sapiens	4.53301	8.39062	2.88857	2.91805	4.90012	1.55887	0.643733	0.584	0.539668
O76003	glutaredoxin 3(GLRX3) Homo sapiens	7.01215	6.42101	8.5278	4.79767	4.98391	8.32903	0.684193	0.776188	0.976691
O76021	ribosomal L1 domain containing 1(RSL1D1) Homo sapiens	0.767718	1.00812	0.452519	0.438682	0.652851	0.317437	0.571411	0.647591	0.701487
O76024	wolframin ER transmembrane glycoprotein(WFS1) Homo sapiens	0.900723	0.681513	0.00814957	1.70503	1.16399	0.00567295	1.89296	1.70794	0.696105
O76031	caseinolytic mitochondrial matrix peptidase chaperone subunit(CLPX) Homo sapiens	0.701475	0.984174	0.0249281	0.755024	0.908997	0.0283648	1.07634	0.923615	1.13786
O76041	nebulette(NEBL) Homo sapiens	0.566908	undetected	1.2208	0.989511	undetected	1.04027	1.74545	undetected	0.852121
O76054	SEC14 like lipid binding 2(SEC14L2) Homo sapiens	0.047035	undetected	0.0345158	0.043035	undetected	0.070061	0.914957	undetected	2.02982
O76070	synuclein gamma(SNCG) Homo sapiens	0.723055	1.28487	undetected	0.84629	1.2277	undetected	1.17044	0.955502	undetected
O76071	cytosolic iron-sulfur assembly component 1(CIAO1) Homo sapiens	0.187909	undetected	0.217664	0.14724	undetected	0.167739	0.783575	undetected	0.770633
O76094	signal recognition particle 72(SRP72) Homo sapiens	4.86995	4.07941	5.66395	4.64641	3.36813	5.12551	0.954098	0.825641	0.904936
O94760	dimethylarginine dimethylaminohydrolase 1(DDAH1) Homo sapiens	2.86098	undetected	1.24128	3.49064	undetected	1.28167	1.22009	undetected	1.03254
O94776	metastasis associated 1 family member 2(MTA2) Homo sapiens	undetected	0.15056	0.129345	undetected	0.141202	0.16202	undetected	0.937845	1.25263
O94804	serine/threonine kinase 10(STK10) Homo sapiens	0.903095	0.136415	0.198006	0.922459	0.12241	0.266857	1.02144	0.897335	1.34773
O94822	listerin E3 ubiquitin protein ligase 1(LTN1) Homo sapiens	0.43963	undetected	0.0709492	0.306931	undetected	0.0887817	0.698157	undetected	1.25134
O94826	translocase of outer mitochondrial membrane 70(TOMM70) Homo sapiens	10.3204	6.43838	0.675388	11.0751	6.63419	0.661699	1.07313	1.03041	0.979732
O94832	myosin ID(MYO1D) Homo sapiens	undetected	2.34734	0.0958773	undetected	2.88737	0.185506	undetected	1.23006	1.93482
O94851	microtubule associated monooxygenase, calponin and LIM domain containing 2(MICAL2) Homo sapiens	0.0447209	0.047479	undetected	0.0403882	0.030892	undetected	0.903118	0.650646	undetected
O94855	SEC24 homolog D, COPII coat complex component(SEC24D) Homo sapiens	0.617472	undetected	1.25194	0.744633	undetected	1.34873	1.20594	undetected	1.07732
O94874	UFM1 specific ligase 1(UFL1) Homo sapiens	2.04449	undetected	0.45155	2.46799	undetected	0.442623	1.20714	undetected	0.980229
O94888	UBX domain protein 7(UBXN7) Homo sapiens	0.962684	undetected	1.06759	1.07117	undetected	0.979719	1.11269	undetected	0.917689
O94903	proline synthetase cotranscribed homolog (bacterial)(PROSC) Homo sapiens	2.44802	2.94062	2.46221	3.05088	2.84232	2.48137	1.24626	0.966574	1.00778
O94905	ER lipid raft associated 2(ERLIN2) Homo sapiens	9.72589	undetected	0.293605	11.1828	undetected	0.28763	1.1498	undetected	0.979652
O94906	pre-mRNA processing factor 6(PRPF6) Homo sapiens	4.06202	undetected	1.1245	4.0944	undetected	1.23612	1.00797	undetected	1.09926
O94915	FRY like transcription coactivator(FRYL) Homo sapiens	0.0255135	undetected	0.0552707	0.0176453	undetected	0.0643317	0.691609	undetected	1.16394
O94919	endonuclease domain containing 1(ENDOD1) Homo sapiens	3.28898	0.164706	0.410853	3.88001	0.138113	0.362146	1.1797	0.838543	0.88145
O94925	glutaminase(GLS) Homo sapiens	0.42534	undetected	2.90795	0.459759	undetected	4.51267	1.08092	undetected	1.55184
O94973	adaptor related protein complex 2 alpha 2 subunit(AP2A2) Homo sapiens	0.817935	undetected	4.94631	0.931183	undetected	5.49908	1.13846	undetected	1.11175
O94979	SEC31 homolog A, COPII coat complex component(SEC31A) Homo sapiens	6.90605	14.7545	0.90407	7.44349	14.9026	0.947839	1.07782	1.01004	1.04841
O95049	tight junction protein 3(TJP3) Homo sapiens	0.452415	undetected	0.0775194	0.526909	undetected	0.0491803	1.16466	undetected	0.634426
O95084	protease, serine 23(PRSS23) Homo sapiens	undetected	1.12689	0.135187	undetected	1.6414	0.203659	undetected	1.45657	1.5065
O95140	mitofusin 2(MFN2) Homo sapiens	0.694533	0.0166667	undetected	0.894128	0.0169906	undetected	1.28738	1.01944	undetected
O95155	ubiquitination factor E4B(UBE4B) Homo sapiens	0.50674	undetected	0.111697	0.445348	undetected	0.141257	0.87885	undetected	1.26464
O95159	zinc finger protein like 1(ZFPL1) Homo sapiens	0.10136	undetected	0.093001	0.116949	undetected	0.131896	1.15381	undetected	1.41822
O95163	inhibitor of kappa light polypeptide gene enhancer in B-cells, kinase complex-associated protein(IKBKAP) Homo sapiens	undetected	0.062605	0.100855	undetected	0.0496846	0.11675	undetected	0.79362	1.15761
O95168	NADH:ubiquinone oxidoreductase subunit B4(NDUFB4) Homo sapiens	1.63593	undetected	1.62209	1.45897	undetected	2.12966	0.891834	undetected	1.31291
O95171	sciellin(SCEL) Homo sapiens	14.5052	11.6066	0.322674	21.3139	9.37959	0.57228	1.46939	0.808126	1.77355
O95182	NADH:ubiquinone oxidoreductase subunit A7(NDUFA7) Homo sapiens	1.22158	0.461905	0.784884	1.32771	0.448706	1.02683	1.08688	0.971426	1.30825
O95197	reticulon 3(RTN3) Homo sapiens	undetected	0.959524	1.30313	undetected	1.39889	1.56969	undetected	1.4579	1.20455
O95202	leucine zipper and EF-hand containing transmembrane protein 1(LETM1) Homo sapiens	4.54955	undetected	1.07383	4.58102	undetected	1.10481	1.00692	undetected	1.02885
O95208	epsin 2(EPN2) Homo sapiens	0.599248	undetected	0.093001	0.853642	undetected	0.0907673	1.42452	undetected	0.975982
O95218	zinc finger RANBP2-type containing 2(ZRANB2) Homo sapiens	2.95239	undetected	1.89632	3.76796	undetected	2.09687	1.27624	undetected	1.10576
O95232	LUC7 like 3 pre-mRNA splicing factor(LUC7L3) Homo sapiens	2.88209	undetected	0.136628	2.70326	undetected	0.120715	0.937951	undetected	0.883534
O95292	VAMP associated protein B and C(VAPB) Homo sapiens	12.8256	1.42787	2.3905	15.1388	1.62518	2.73025	1.18036	1.13818	1.14212
O95299	NADH:ubiquinone oxidoreductase subunit A10(NDUFA10) Homo sapiens	2.59751	1.17423	0.360114	2.6019	1.0336	0.491303	1.00169	0.880232	1.3643
O95302	FK506 binding protein 9(FKBP9) Homo sapiens	0.239167	2.76499	0.947674	0.306637	2.33376	1.35618	1.2821	0.844041	1.43107
O95336	6-phosphogluconolactonase(PGLS) Homo sapiens	7.08001	5.32941	0.782946	7.64376	5.39928	0.700447	1.07963	1.01311	0.89463
O95340	3'-phosphoadenosine 5'-phosphosulfate synthase 2(PAPSS2) Homo sapiens	0.542783	undetected	2.26079	0.639055	undetected	2.60247	1.17737	undetected	1.15113
O95347	structural maintenance of chromosomes 2(SMC2) Homo sapiens	0.668672	undetected	0.330777	0.436918	undetected	0.256985	0.653411	undetected	0.776914
O95352	autophagy related 7(ATG7) Homo sapiens	0.196934	0.057563	0.845299	0.244486	0.0483975	0.78437	1.24146	0.840774	0.92792
O95359	transforming acidic coiled-coil containing protein 2(TACC2) Homo sapiens	0.186231	0.183613	undetected	0.215665	0.151757	undetected	1.15805	0.826503	undetected
O95361	tripartite motif containing 16(TRIM16) Homo sapiens	1.3105	undetected	0.304264	1.7412	undetected	0.396423	1.32865	undetected	1.30289
O95372	lysophospholipase II(LYPLA2) Homo sapiens	3.105	3.38347	0.360114	3.25056	3.11726	0.333572	1.04688	0.92132	0.926295
O95373	importin 7(IPO7) Homo sapiens	3.79398	4.68053	0.327519	2.40192	4.54563	0.326379	0.633087	0.971178	0.996517
O95376	ariadne RBR E3 ubiquitin protein ligase 2(ARIH2) Homo sapiens	0.412786	0.0362745	undetected	0.220273	0.0262582	undetected	0.533624	0.723875	undetected
O95394	phosphoglucomutase 3(PGM3) Homo sapiens	2.1989	undetected	1.66154	2.62121	undetected	1.93329	1.19206	undetected	1.16355
O95396	molybdenum cofactor synthesis 3(MOCS3) Homo sapiens	0.0723749	0.128011	undetected	0.0785217	0.120994	undetected	1.08493	0.94518	undetected
O95400	CD2 cytoplasmic tail binding protein 2(CD2BP2) Homo sapiens	0.998207	0.188796	0.514535	1.20959	0.209293	0.564829	1.21176	1.10857	1.09775
O95429	BCL2 associated athanogene 4(BAG4) Homo sapiens	0.0475557	0.152381	undetected	0.0645035	0.154717	undetected	1.35638	1.01533	undetected
O95433	activator of Hsp90 ATPase activity 1(AHSA1) Homo sapiens	5.00891	3.68936	3.39729	3.60455	3.57858	3.00745	0.719627	0.969975	0.885251
O95436	solute carrier family 34 member 2(SLC34A2) Homo sapiens	11.8017	undetected	0.268411	7.49593	undetected	0.140089	0.635155	undetected	0.521922
O95470	sphingosine-1-phosphate lyase 1(SGPL1) Homo sapiens	0.374197	0.182633	0.371045	0.31644	0.241473	0.490711	0.845649	1.32217	1.32251
O95479	hexose-6-phosphate dehydrogenase/glucose 1-dehydrogenase(H6PD) Homo sapiens	0.15713	1.03305	0.159156	0.16616	1.02227	0.220962	1.05747	0.98956	1.38833
O95486	SEC24 homolog A, COPII coat complex component(SEC24A) Homo sapiens	2.51686	undetected	1.15197	2.24321	undetected	1.11615	0.891272	undetected	0.968912
O95487	SEC24 homolog B, COPII coat complex component(SEC24B) Homo sapiens	0.298583	undetected	0.0206136	0.329478	undetected	0.0238264	1.10347	undetected	1.15586
O95563	mitochondrial pyruvate carrier 2(MPC2) Homo sapiens	0.741105	undetected	0.0733461	0.663562	undetected	0.116296	0.895369	undetected	1.58557
O95571	ETHE1, persulfide dioxygenase(ETHE1) Homo sapiens	2.30425	4.32311	0.581395	3.22282	3.67254	0.57079	1.39864	0.849515	0.981759
O95573	acyl-CoA synthetase long-chain family member 3(ACSL3) Homo sapiens	8.18837	5.21331	0.421512	5.27674	5.06526	0.415797	0.644418	0.971602	0.986443
O95630	STAM binding protein(STAMBP) Homo sapiens	0.130171	0.147899	0.16443	0.110087	0.171708	0.146646	0.845715	1.16098	0.891846
O95721	synaptosome associated protein 29(SNAP29) Homo sapiens	2.23801	undetected	1.59373	2.26693	undetected	1.26233	1.01292	undetected	0.792059
O95747	oxidative stress responsive 1(OXSR1) Homo sapiens	2.17154	1.9958	0.19511	2.32761	2.06281	0.166501	1.07187	1.03358	0.85337
O95749	geranylgeranyl diphosphate synthase 1(GGPS1) Homo sapiens	undetected	1.9042	0.266539	undetected	1.81735	0.21075	undetected	0.95439	0.790692
O95757	heat shock protein family A (Hsp70) member 4 like(HSPA4L) Homo sapiens	3.5753	1.16737	0.951567	2.62386	0.794826	1.09411	0.733886	0.68087	1.1498
O95777	LSM8 homolog, U6 small nuclear RNA associated(LSM8) Homo sapiens	0.0593	undetected	0.889262	0.0866582	undetected	0.684158	1.46135	undetected	0.769355
O95782	adaptor related protein complex 2 alpha 1 subunit(AP2A1) Homo sapiens	5.36338	5.45686	2.03004	4.99804	5.86729	2.04024	0.931883	1.07521	1.00502
O95793	staufen double-stranded RNA binding protein 1(STAU1) Homo sapiens	3.05097	3.28025	undetected	2.87893	2.65697	undetected	0.943613	0.80999	undetected
O95810	serum deprivation response(SDPR) Homo sapiens	0.0444894	0.0768908	0.764535	0.164592	0.377912	1.68256	3.69957	4.91492	2.20077
O95816	BCL2 associated athanogene 2(BAG2) Homo sapiens	2.78941	undetected	2.15891	2.60553	undetected	1.88227	0.934078	undetected	0.871857
O95817	BCL2 associated athanogene 3(BAG3) Homo sapiens	3.10714	2.61541	1.9186	3.4528	2.5159	1.53651	1.11124	0.961953	0.800849
O95831	apoptosis inducing factor, mitochondria associated 1(AIFM1) Homo sapiens	6.63975	undetected	0.834302	7.57377	undetected	0.941878	1.14067	undetected	1.12894
O95833	chloride intracellular channel 3(CLIC3) Homo sapiens	1.80283	2.84902	0.0998062	3.72875	6.61012	0.278689	2.06827	2.32014	2.7923
O95861	3'(2'), 5'-bisphosphate nucleotidase 1(BPNT1) Homo sapiens	4.99393	undetected	0.199612	5.8158	undetected	0.223547	1.16458	undetected	1.11991
O95865	dimethylarginine dimethylaminohydrolase 2(DDAH2) Homo sapiens	undetected	0.285714	0.459302	undetected	0.387823	0.743666	undetected	1.35738	1.61912
O95881	thioredoxin domain containing 12(TXNDC12) Homo sapiens	4.95239	2.84524	1.4416	4.642	2.56919	1.32761	0.937325	0.902977	0.920934
O95994	anterior gradient 2, protein disulphide isomerase family member(AGR2) Homo sapiens	12.3531	32.9936	8.38566	11.9219	20.8921	5.19225	0.965093	0.633219	0.619182
O95999	B-cell CLL/lymphoma 10(BCL10) Homo sapiens	0.177495	0.0798319	0.615385	0.176551	0.0577938	1.01692	0.994684	0.723943	1.65249
O96000	NADH:ubiquinone oxidoreductase subunit B10(NDUFB10) Homo sapiens	1.27284	1.17773	1.24806	1.52367	1.08058	1.61103	1.19707	0.917507	1.29082
O96005	CLPTM1, transmembrane protein(CLPTM1) Homo sapiens	0.61267	undetected	0.191275	0.537202	undetected	0.188626	0.876822	undetected	0.986149
O96008	translocase of outer mitochondrial membrane 40(TOMM40) Homo sapiens	1.21065	1.10924	0.348718	1.24958	1.31291	0.425542	1.03216	1.18361	1.2203
O96009	napsin A aspartic peptidase(NAPSA) Homo sapiens	0.646977	5.89244	undetected	0.471915	6.02497	undetected	0.729415	1.02249	undetected
O96019	actin like 6A(ACTL6A) Homo sapiens	1.31443	undetected	1.02445	1.23262	undetected	1.03787	0.93776	undetected	1.0131
P00326	alcohol dehydrogenase 1C (class I), gamma polypeptide(ADH1C) Homo sapiens	5.00746	5.66905	0.467881	4.50995	9.95315	0.559637	0.900646	1.7557	1.19611
P00338	lactate dehydrogenase A(LDHA) Homo sapiens	0.747816	undetected	29.9486	0.853642	undetected	21.2891	1.14151	undetected	0.710854
P00352	aldehyde dehydrogenase 1 family member A1(ALDH1A1) Homo sapiens	2.86954	0.276891	0.805369	3.72405	0.354743	0.856049	1.29779	1.28117	1.06293
P00367	glutamate dehydrogenase 1(GLUD1) Homo sapiens	12.8995	8.39398	6.18992	15.3852	7.98095	7.09389	1.19269	0.950795	1.14604
P00374	dihydrofolate reductase(DHFR) Homo sapiens	1.87637	undetected	0.453488	0.819822	undetected	0.290611	0.43692	undetected	0.640835
P00387	cytochrome b5 reductase 3(CYB5R3) Homo sapiens	3.22031	undetected	2.39885	2.68072	undetected	2.57978	0.832442	undetected	1.07542
P00390	glutathione-disulfide reductase(GSR) Homo sapiens	9.44189	10.0385	5.24709	8.89138	10.8959	6.30551	0.941696	1.08541	1.20172
P00395	cytochrome c oxidase subunit I(COX1) Homo sapiens	0.0228522	0.0673669	undetected	0.0154887	0.0951216	undetected	0.677777	1.41199	undetected
P00403	cytochrome c oxidase subunit II(COX2) Homo sapiens	2.51415	2.42675	1.89118	2.50495	2.43172	2.16366	0.996343	1.00205	1.14408
P00441	superoxide dismutase 1, soluble(SOD1) Homo sapiens	5.55337	1.00518	0.857558	6.13273	1.07028	0.85693	1.10433	1.06476	0.999267
P00450	ceruloplasmin(CP) Homo sapiens	1.8269	13.8073	undetected	1.23684	5.68555	undetected	0.677015	0.411779	undetected
P00491	purine nucleoside phosphorylase(PNP) Homo sapiens	0.635696	8.5077	0.781766	0.437408	6.35899	0.692399	0.688078	0.747439	0.885686
P00492	hypoxanthine phosphoribosyltransferase 1(HPRT1) Homo sapiens	5.14961	2.89426	0.132752	3.87256	2.22345	0.110283	0.752011	0.768229	0.830746
P00505	glutamic-oxaloacetic transaminase 2(GOT2) Homo sapiens	11.1828	13.1176	6.42733	10.4652	13.4532	10.2981	0.935833	1.02558	1.60223
P00533	epidermal growth factor receptor(EGFR) Homo sapiens	1.358	undetected	0.570736	1.22851	undetected	0.52161	0.904645	undetected	0.913924
P00558	phosphoglycerate kinase 1(PGK1) Homo sapiens	57.391	48.5874	44.2093	63.131	33.7937	35.2966	1.10001	0.695523	0.798397
P00568	adenylate kinase 1(AK1) Homo sapiens	5.60561	3.52283	1.04457	7.24027	3.4572	0.955291	1.29161	0.981371	0.914527
P00747	plasminogen(PLG) Homo sapiens	0.268962	0.314566	undetected	0.458092	0.505728	undetected	1.70319	1.6077	undetected
P00749	plasminogen activator, urokinase(PLAU) Homo sapiens	0.15256	undetected	0.0581395	0.0705813	undetected	0.071535	0.462646	undetected	1.2304
P00750	plasminogen activator, tissue type(PLAT) Homo sapiens	3.65745	undetected	0.343023	2.93412	undetected	0.195231	0.802232	undetected	0.569148
P00846	ATP synthase F0 subunit 6(ATP6) Homo sapiens	undetected	0.314846	0.217641	undetected	0.530184	0.202241	undetected	1.68395	0.929239
P00918	carbonic anhydrase 2(CA2) Homo sapiens	0.414001	0.641457	undetected	0.461621	0.60484	undetected	1.11503	0.942916	undetected
P00966	argininosuccinate synthase 1(ASS1) Homo sapiens	7.05375	12.3826	5.83915	5.62053	9.94517	4.11326	0.796815	0.803154	0.704429
P01008	serpin family C member 1(SERPINC1) Homo sapiens	0.517096	0.318627	0.998062	0.233899	0.152272	0.977645	0.452331	0.477899	0.979544
P01023	alpha-2-macroglobulin(A2M) Homo sapiens	1.64293	0.371569	0.189744	2.57239	0.527224	0.226829	1.56574	1.41891	1.19545
P01024	complement C3(C3) Homo sapiens	1.15117	2.91639	0.315954	1.42319	1.05972	0.264951	1.2363	0.363369	0.838574
P01042	kininogen 1(KNG1) Homo sapiens	0.309112	undetected	0.698643	0.393981	undetected	1.34575	1.27456	undetected	1.92624
P01116	KRAS proto-oncogene, GTPase(KRAS) Homo sapiens	0.899798	1.58613	0.620798	1.08215	1.51744	0.548964	1.20266	0.956691	0.884287
P01892	major histocompatibility complex, class I, A(HLA-A) Homo sapiens	4.12132	undetected	2.02229	3.33742	undetected	1.62891	0.809794	undetected	0.80548
P01903	major histocompatibility complex, class II, DR alpha(HLA-DRA) Homo sapiens	1.88314	undetected	0.437016	2.10832	undetected	0.199702	1.11958	undetected	0.456968
P02042	hemoglobin subunit delta(HBD) Homo sapiens	1.02459	0.695658	1.46692	1.37124	1.0641	1.56006	1.33833	1.52963	1.06349
P02144	myoglobin(MB) Homo sapiens	0.485218	0.142017	undetected	1.02862	0.137598	undetected	2.11992	0.968886	undetected
P02452	collagen type I alpha 1 chain(COL1A1) Homo sapiens	0.598612	undetected	0.502907	0.540045	undetected	1.22206	0.902163	undetected	2.42999
P02545	lamin A/C(LMNA) Homo sapiens	55.1117	44.9665	59.3372	69.9495	52.1899	55.5186	1.26923	1.16064	0.935646
P02749	apolipoprotein H(APOH) Homo sapiens	undetected	0.118067	0.451582	undetected	0.119707	0.703446	undetected	1.01388	1.55774
P02765	alpha 2-HS glycoprotein(AHSG) Homo sapiens	3.03471	1.07563	0.479487	4.18998	1.42245	0.506552	1.38068	1.32243	1.05645
P02768	albumin(ALB) Homo sapiens	8.67498	undetected	11.9845	11.8519	undetected	67.0954	1.36621	undetected	5.59851
P02771	alpha fetoprotein(AFP) Homo sapiens	2.42979	0.296919	0.527132	3.55749	0.446518	1.66319	1.46411	1.50384	3.15517
P02774	GC, vitamin D binding protein(GC) Homo sapiens	0.808042	undetected	1.14669	1.20704	undetected	2.20905	1.49378	undetected	1.92645
P02786	transferrin receptor(TFRC) Homo sapiens	7.63222	1.2077	1.21899	4.31507	1.09808	0.90313	0.565375	0.909232	0.740882
P02787	transferrin(TF) Homo sapiens	0.543419	undetected	0.14416	0.764827	undetected	0.165833	1.40743	undetected	1.15034
P02788	lactotransferrin(LTF) Homo sapiens	0.405728	undetected	0.968023	0.599843	undetected	3.20119	1.47844	undetected	3.30694
P02792	ferritin light chain(FTL) Homo sapiens	4.67689	4.9105	0.520349	2.67003	6.5222	0.341282	0.570899	1.32821	0.655871
P02794	ferritin heavy chain 1(FTH1) Homo sapiens	6.43581	2.76947	0.142442	2.87687	3.06835	0.114754	0.44701	1.10792	0.805621
P02795	metallothionein 2A(MT2A) Homo sapiens	1.4597	0.587535	undetected	1.47044	0.526194	undetected	1.00736	0.895596	undetected
P04004	vitronectin(VTN) Homo sapiens	2.43581	0.390196	7.08043	5.40643	0.516798	13.4754	2.21956	1.32446	1.90319
P04040	catalase(CAT) Homo sapiens	6.46254	6.33599	2.26066	10.1205	7.78903	2.5693	1.56602	1.22933	1.13653
P04062	glucosylceramidase beta(GBA) Homo sapiens	1.12809	6.82745	0.119186	1.31987	8.82739	0.114754	1.17001	1.29293	0.962815
P04066	fucosidase, alpha-L- 1, tissue(FUCA1) Homo sapiens	1.34244	5.89286	undetected	1.55612	7.43699	undetected	1.15918	1.26204	undetected
P04075	aldolase, fructose-bisphosphate A(ALDOA) Homo sapiens	40.4244	41.8604	104.036	27.1615	25.1153	72.0283	0.671907	0.599979	0.692341
P04080	cystatin B(CSTB) Homo sapiens	6.42355	4.56667	1.2374	4.51338	3.2824	0.910581	0.702631	0.718775	0.735881
P04083	annexin A1(ANXA1) Homo sapiens	49.3162	54.4641	56.7161	54.3676	50.5593	45.5589	1.10243	0.928304	0.803279
P04150	nuclear receptor subfamily 3 group C member 1(NR3C1) Homo sapiens	0.453341	undetected	0.217054	0.374179	undetected	0.223547	0.825381	undetected	1.02991
P04179	superoxide dismutase 2, mitochondrial(SOD2) Homo sapiens	3.82823	10.3948	0.792023	3.36722	7.56005	1.86657	0.879575	0.72729	2.35671
P04181	ornithine aminotransferase(OAT) Homo sapiens	20.315	undetected	0.738372	11.9072	undetected	0.780924	0.586126	undetected	1.05763
P04233	CD74 molecule(CD74) Homo sapiens	3.84756	undetected	1.06424	4.47535	undetected	1.14367	1.16317	undetected	1.07464
P04259	keratin 6B(KRT6B) Homo sapiens	undetected	0.302381	1.33818	undetected	0.215214	1.31148	undetected	0.711732	0.980045
P04264	keratin 1(KRT1) Homo sapiens	1.02922	2.5888	8.94574	1.74738	3.67576	12.6721	1.69778	1.41987	1.41656
P04406	glyceraldehyde-3-phosphate dehydrogenase(GAPDH) Homo sapiens	72.3382	undetected	114.245	56.1501	undetected	76.4814	0.776217	undetected	0.66945
P04424	argininosuccinate lyase(ASL) Homo sapiens	0.178594	0.0421569	undetected	0.132634	0.0337238	undetected	0.742656	0.799959	undetected
P04632	calpain small subunit 1(CAPNS1) Homo sapiens	3.47845	9.56569	0.279772	2.86884	11.0591	0.322611	0.824746	1.15612	1.15312
P04792	heat shock protein family B (small) member 1(HSPB1) Homo sapiens	8.96679	6.15504	6.96512	9.99284	7.38666	11.3517	1.11443	1.2001	1.6298
P04843	ribophorin I(RPN1) Homo sapiens	21.5345	18.4308	6.49709	19.4641	21.0027	6.26826	0.903855	1.13954	0.964779
P04844	ribophorin II(RPN2) Homo sapiens	4.88701	undetected	3.70256	4.20037	undetected	3.33476	0.859497	undetected	0.900663
P04899	G protein subunit alpha i2(GNAI2) Homo sapiens	6.4932	undetected	0.239341	7.17145	undetected	0.256334	1.10446	undetected	1.071
P05023	ATPase Na+/K+ transporting subunit alpha 1(ATP1A1) Homo sapiens	27.5446	13.2071	6.73837	32.349	20.1107	6.43815	1.17442	1.52271	0.955446
P05026	ATPase Na+/K+ transporting subunit beta 1(ATP1B1) Homo sapiens	6.71166	5.14146	4.24353	7.28134	7.25203	5.18848	1.08488	1.4105	1.22268
P05067	amyloid beta precursor protein(APP) Homo sapiens	1.3794	undetected	0.0538462	1.63523	undetected	0.0652847	1.18546	undetected	1.21243
P05091	aldehyde dehydrogenase 2 family (mitochondrial)(ALDH2) Homo sapiens	10.8861	21.5067	5.8624	12.2234	23.8221	7.57228	1.12284	1.10766	1.29167
P05109	S100 calcium binding protein A8(S100A8) Homo sapiens	11.5224	undetected	0.237403	4.88648	undetected	0.14158	0.424087	undetected	0.596369
P05114	high mobility group nucleosome binding domain 1(HMGN1) Homo sapiens	1.85415	0.346078	0.236467	1.77238	0.369803	0.301168	0.955896	1.06855	1.27361
P05141	solute carrier family 25 member 5(SLC25A5) Homo sapiens	11.1788	8.84832	14.3401	9.32124	10.8727	12.8882	0.83383	1.22879	0.898753
P05166	propionyl-CoA carboxylase beta subunit(PCCB) Homo sapiens	0.069945	undetected	0.491738	0.0754828	undetected	0.466524	1.07917	undetected	0.948724
P05187	alkaline phosphatase, placental(ALPP) Homo sapiens	3.32334	0.12535	0.114573	8.42398	0.46441	0.100695	2.53479	3.7049	0.878869
P05198	eukaryotic translation initiation factor 2 subunit alpha(EIF2S1) Homo sapiens	7.87376	7.58263	3.4031	5.74699	6.84876	2.56036	0.729891	0.903216	0.75236
P05204	high mobility group nucleosomal binding domain 2(HMGN2) Homo sapiens	0.642349	undetected	0.0417066	0.422704	undetected	0.158843	0.658059	undetected	3.80857
P05362	intercellular adhesion molecule 1(ICAM1) Homo sapiens	10.7659	10.7427	2.55814	12.1116	11.6718	2.54694	1.12499	1.08648	0.995624
P05386	ribosomal protein lateral stalk subunit P1(RPLP1) Homo sapiens	2.4243	3.81807	1.58721	2.14116	3.22011	1.31297	0.883209	0.843386	0.827216
P05387	ribosomal protein lateral stalk subunit P2(RPLP2) Homo sapiens	6.90668	8.07185	16.3341	3.92246	6.76792	19.0759	0.567922	0.83846	1.16785
P05388	ribosomal protein lateral stalk subunit P0(RPLP0) Homo sapiens	10.0156	15.5367	3.61822	7.03019	13.6503	2.44113	0.701927	0.878583	0.674678
P05455	Sjogren syndrome antigen B(SSB) Homo sapiens	17.3037	13.6388	0.0891473	16.1202	13.8542	0.0938897	0.931602	1.01579	1.0532
P05556	integrin subunit beta 1(ITGB1) Homo sapiens	15.0624	undetected	10.4922	14.1267	undetected	11.6423	0.937877	undetected	1.10961
P05783	keratin 18(KRT18) Homo sapiens	39.6647	48.0368	29.7355	31.3816	45.467	25.9866	0.791173	0.946503	0.873926
P05787	keratin 8(KRT8) Homo sapiens	82.7783	undetected	69.8808	62.0365	undetected	63.0015	0.749429	undetected	0.901556
P06132	uroporphyrinogen decarboxylase(UROD) Homo sapiens	1.07353	0.105042	1.73362	1.19527	0.0942206	1.78508	1.1134	0.89698	1.02969
P06396	gelsolin(GSN) Homo sapiens	8.51577	undetected	5.40116	13.6189	undetected	9.67958	1.59925	undetected	1.79213
P06454	prothymosin, alpha(PTMA) Homo sapiens	2.06433	undetected	0.496165	1.26654	undetected	0.507162	0.613536	undetected	1.02216
P06493	cyclin dependent kinase 1(CDK1) Homo sapiens	3.54544	undetected	2.37344	1.7411	undetected	2.00709	0.491082	undetected	0.845646
P06576	ATP synthase, H+ transporting, mitochondrial F1 complex, beta polypeptide(ATP5B) Homo sapiens	12.6173	27.7507	15.7742	15.2023	27.6328	17.2385	1.20488	0.99575	1.09282
P06702	S100 calcium binding protein A9(S100A9) Homo sapiens	14.2561	3.22843	1.29288	5.78355	0.946325	1.55158	0.405689	0.293122	1.2001
P06703	S100 calcium binding protein A6(S100A6) Homo sapiens	14.5384	8.66723	8.68702	17.5098	6.72596	7.48733	1.20438	0.776022	0.861899
P06730	eukaryotic translation initiation factor 4E(EIF4E) Homo sapiens	3.00914	undetected	3.36385	2.79904	undetected	4.00057	0.930179	undetected	1.18928
P06731	carcinoembryonic antigen related cell adhesion molecule 5(CEACAM5) Homo sapiens	1.59433	1.47941	undetected	2.30615	1.9489	undetected	1.44647	1.31735	undetected
P06733	enolase 1(ENO1) Homo sapiens	158.277	undetected	172.693	165.13	undetected	150.206	1.0433	undetected	0.869785
P06737	phosphorylase, glycogen, liver(PYGL) Homo sapiens	10.6492	undetected	1.90085	7.63611	undetected	1.74506	0.717062	undetected	0.918038
P06744	glucose-6-phosphate isomerase(GPI) Homo sapiens	20.8019	17.4706	8.64341	13.8223	13.1094	6.61103	0.664471	0.75037	0.764863
P06746	DNA polymerase beta(POLB) Homo sapiens	0.981834	0.140196	undetected	0.935497	0.104389	undetected	0.952805	0.744595	undetected
P06748	nucleophosmin(NPM1) Homo sapiens	23.8197	12.5777	70.1047	27.1615	10.139	52.9806	1.14029	0.806108	0.755736
P06753	tropomyosin 3(TPM3) Homo sapiens	0.356031	undetected	36.6822	0.58857	undetected	39.6393	1.65314	undetected	1.08062
P06756	integrin subunit alpha V(ITGAV) Homo sapiens	1.33503	9.59412	0.302326	1.48436	14.8016	0.296572	1.11186	1.54278	0.98097
P06865	hexosaminidase subunit alpha(HEXA) Homo sapiens	0.917038	2.59818	undetected	1.07705	3.08611	undetected	1.17449	1.1878	undetected
P07099	epoxide hydrolase 1(EPHX1) Homo sapiens	19.9024	10.0569	2.08721	11.7867	14.9937	1.85544	0.592224	1.49089	0.888957
P07195	lactate dehydrogenase B(LDHB) Homo sapiens	24.5177	33.1647	28.3527	17.6201	30.1868	21.2519	0.718669	0.910208	0.749553
P07203	glutathione peroxidase 1(GPX1) Homo sapiens	4.06572	3.01527	undetected	5.32114	3.34457	undetected	1.30878	1.10921	undetected
P07204	thrombomodulin(THBD) Homo sapiens	0.0461672	undetected	0.0182167	0.046368	undetected	0.0173025	1.00435	undetected	0.949817
P07226	tropomyosin 4(TPM4) Homo sapiens	13.2177	undetected	4.22287	17.0692	undetected	4.59463	1.29139	undetected	1.08804
P07237	prolyl 4-hydroxylase subunit beta(P4HB) Homo sapiens	56.2649	51.2403	34.8924	49.5043	42.2876	26.3219	0.879843	0.825279	0.754373
P07305	H1 histone family member 0(H1F0) Homo sapiens	0.930113	0.882073	1.20349	1.07882	1.2743	0.891207	1.15988	1.44466	0.74052
P07339	cathepsin D(CTSD) Homo sapiens	20.885	34.377	5.21027	23.6835	42.6447	5.21311	1.13399	1.2405	1.00055
P07355	annexin A2(ANXA2) Homo sapiens	59.8123	60.8511	76.0514	70.0216	56.3076	79.7407	1.17069	0.925334	1.04851
P07384	calpain 1(CAPN1) Homo sapiens	7.69193	11.1443	1.79942	6.69523	12.2811	2.01192	0.870422	1.10201	1.1181
P07437	tubulin beta class I(TUBB) Homo sapiens	11.9465	13.9667	27.0678	12.078	13.5622	28.5156	1.01101	0.971043	1.05349
P07476	involucrin(IVL) Homo sapiens	1.05768	0.19916	undetected	1.06754	0.277642	undetected	1.00932	1.39407	undetected
P07602	prosaposin(PSAP) Homo sapiens	7.68198	undetected	0.577519	18.8401	undetected	1.22504	2.45251	undetected	2.12121
P07686	hexosaminidase subunit beta(HEXB) Homo sapiens	3.93434	4.96387	0.34593	5.61151	6.30969	0.399404	1.42629	1.27112	1.15458
P07711	cathepsin L(CTSL) Homo sapiens	0.646341	undetected	0.601994	0.809234	undetected	0.675244	1.25202	undetected	1.12168
P07737	profilin 1(PFN1) Homo sapiens	10.4917	17.6458	1.97674	8.49554	15.3878	1.38897	0.809739	0.872039	0.702656
P07738	bisphosphoglycerate mutase(BPGM) Homo sapiens	0.416141	0.428291	undetected	0.665033	0.438023	undetected	1.59809	1.02272	undetected
P07741	adenine phosphoribosyltransferase(APRT) Homo sapiens	4.05323	undetected	0.51938	2.2835	undetected	0.508197	0.563379	undetected	0.978468
P07814	glutamyl-prolyl-tRNA synthetase(EPRS) Homo sapiens	35.4184	31.209	6.19283	29.9939	29.9447	5.59314	0.846846	0.959489	0.903165
P07858	cathepsin B(CTSB) Homo sapiens	7.33989	11.2657	0.556202	11.5793	15.0017	0.630402	1.57758	1.33163	1.13341
P07900	heat shock protein 90 alpha family class A member 1(HSP90AA1) Homo sapiens	26.0803	undetected	28.3159	23.541	undetected	20.3711	0.902636	undetected	0.719422
P07910	heterogeneous nuclear ribonucleoprotein C (C1/C2)(HNRNPC) Homo sapiens	19.7535	undetected	17.032	16.5565	undetected	15.9881	0.838154	undetected	0.938709
P07947	YES proto-oncogene 1, Src family tyrosine kinase(YES1) Homo sapiens	undetected	0.529132	0.186481	undetected	0.558759	0.178982	undetected	1.05599	0.959784
P07948	LYN proto-oncogene, Src family tyrosine kinase(LYN) Homo sapiens	0.243679	undetected	0.618408	0.224292	undetected	0.616083	0.920437	undetected	0.996239
P07954	fumarate hydratase(FH) Homo sapiens	8.22534	10.2766	2.15116	9.38986	10.3035	2.22504	1.14158	1.00262	1.03434
P07996	thrombospondin 1(THBS1) Homo sapiens	1.54064	undetected	0.0569801	1.66709	undetected	0.0743388	1.08208	undetected	1.30465
P08047	Sp1 transcription factor(SP1) Homo sapiens	undetected	0.265546	1.85328	undetected	0.233235	1.33858	undetected	0.87832	0.722275
P08133	annexin A6(ANXA6) Homo sapiens	4.03413	undetected	0.79845	4.99657	undetected	0.779434	1.23857	undetected	0.976184
P08134	ras homolog family member C(RHOC) Homo sapiens	0.615042	0.278992	1.13561	0.690913	0.238641	1.21039	1.12336	0.855369	1.06585
P08174	CD55 molecule (Cromer blood group)(CD55) Homo sapiens	3.99543	undetected	1.47287	5.43319	undetected	3.04918	1.35985	undetected	2.07023
P08195	solute carrier family 3 member 2(SLC3A2) Homo sapiens	7.51183	undetected	8.35283	3.66748	undetected	7.81109	0.488228	undetected	0.935143
P08237	phosphofructokinase, muscle(PFKM) Homo sapiens	0.659531	undetected	0.179291	0.511715	undetected	0.175578	0.775876	undetected	0.979293
P08238	heat shock protein 90 alpha family class B member 1(HSP90AB1) Homo sapiens	64.4733	24.1818	40.3266	50.9218	20.1577	29.6006	0.789812	0.833589	0.734023
P08240	SRP receptor alpha subunit(SRPRA) Homo sapiens	5.08869	undetected	0.964957	4.15646	undetected	1.21277	0.816803	undetected	1.25681
P08243	asparagine synthetase (glutamine-hydrolyzing)(ASNS) Homo sapiens	4.11183	undetected	0.979487	2.27938	undetected	0.974982	0.554348	undetected	0.995401
P08397	hydroxymethylbilane synthase(HMBS) Homo sapiens	1.6033	undetected	0.914669	1.32585	undetected	1.0407	0.826952	undetected	1.13779
P08559	pyruvate dehydrogenase (lipoamide) alpha 1(PDHA1) Homo sapiens	3.38068	undetected	5.01647	4.4127	undetected	6.35917	1.30527	undetected	1.26766
P08574	cytochrome c1(CYC1) Homo sapiens	2.90691	0.0871148	0.713327	2.90491	0.108122	0.787406	0.999311	1.24114	1.10385
P08579	small nuclear ribonucleoprotein polypeptide B2(SNRPB2) Homo sapiens	0.363726	0.616667	0.450581	0.386433	0.573304	0.461997	1.06243	0.929682	1.02534
P08621	small nuclear ribonucleoprotein U1 subunit 70(SNRNP70) Homo sapiens	6.33254	undetected	6.90504	5.96118	undetected	7.25484	0.941357	undetected	1.05066
P08651	nuclear factor I C(NFIC) Homo sapiens	0.178363	0.291877	0.35584	0.158024	0.317287	0.31737	0.885968	1.08706	0.891887
P08670	vimentin(VIM) Homo sapiens	11.3474	0.1493	190.676	16.9966	0.235809	115.507	1.49784	1.57943	0.605774
P08727	keratin 19(KRT19) Homo sapiens	64.4399	66.8279	42.3508	66.7792	63.1851	42.1222	1.0363	0.94549	0.994603
P08729	keratin 7(KRT7) Homo sapiens	104.77	58.7704	32.5543	115.63	62.5061	37.9791	1.10365	1.06356	1.16664
P08754	G protein subunit alpha i3(GNAI3) Homo sapiens	0.954527	0.378151	0.422339	0.672385	0.465697	0.387463	0.704417	1.23151	0.91742
P08758	annexin A5(ANXA5) Homo sapiens	18.6504	34.4982	10.4787	19.0062	39.9875	11.2459	1.01908	1.15912	1.07322
P08779	keratin 16(KRT16) Homo sapiens	1.3212	undetected	0.272287	2.34918	undetected	0.295082	1.77806	undetected	1.08372
P08865	ribosomal protein SA(RPSA) Homo sapiens	4.60769	9.68655	7.10174	3.56779	9.16231	6.09538	0.774311	0.945879	0.858293
P08962	CD63 molecule(CD63) Homo sapiens	0.680301	0.47605	undetected	0.640231	0.405071	undetected	0.9411	0.8509	undetected
P09001	mitochondrial ribosomal protein L3(MRPL3) Homo sapiens	0.338386	undetected	0.368661	0.379179	undetected	0.403622	1.12055	undetected	1.09483
P09012	small nuclear ribonucleoprotein polypeptide A(SNRPA) Homo sapiens	3.06474	2.43095	1.30233	3.38663	2.74733	1.39195	1.10503	1.13015	1.06882
P09104	enolase 2(ENO2) Homo sapiens	4.93306	1.19594	1.60078	4.80423	0.955078	1.49925	0.973885	0.798601	0.936581
P09110	acetyl-CoA acyltransferase 1(ACAA1) Homo sapiens	5.07018	undetected	0.508721	6.97941	undetected	0.684054	1.37656	undetected	1.34465
P09132	signal recognition particle 19(SRP19) Homo sapiens	0.898235	undetected	0.156008	0.797275	undetected	0.174367	0.887601	undetected	1.11768
P09211	glutathione S-transferase pi 1(GSTP1) Homo sapiens	9.28181	24.5975	9.00097	11.3873	30.0194	8.83308	1.22684	1.22043	0.981348
P09234	small nuclear ribonucleoprotein polypeptide C(SNRPC) Homo sapiens	1.2346	1.51176	0.917546	1.23841	1.39053	0.729258	1.00309	0.919803	0.794792
P09382	galectin 1(LGALS1) Homo sapiens	9.92479	4.17129	14.5368	7.79208	7.35976	10.6617	0.785113	1.76439	0.733427
P09417	quinoid dihydropteridine reductase(QDPR) Homo sapiens	0.902806	2.20798	0.456855	1.05686	1.72442	0.47823	1.17064	0.780992	1.04679
P09429	high mobility group box 1(HMGB1) Homo sapiens	8.31831	5.01891	3.62209	7.54612	4.65517	2.65425	0.90717	0.927526	0.732794
P09467	fructose-bisphosphatase 1(FBP1) Homo sapiens	7.2928	2.31429	1.01744	11.3675	2.11469	1.23696	1.55873	0.913753	1.21575
P09493	tropomyosin 1 (alpha)(TPM1) Homo sapiens	3.13127	undetected	1.81686	7.73718	undetected	3.98361	2.47094	undetected	2.19258
P09496	clathrin light chain A(CLTA) Homo sapiens	7.02916	undetected	4.95543	7.23723	undetected	4.90611	1.0296	undetected	0.990048
P09497	clathrin light chain B(CLTB) Homo sapiens	7.59294	undetected	1.09972	8.28997	undetected	0.967358	1.0918	undetected	0.879644
P09525	annexin A4(ANXA4) Homo sapiens	7.57316	17.0594	10.3275	7.64611	18.7977	11.4709	1.00963	1.1019	1.11072
P09543	2',3'-cyclic nucleotide 3' phosphodiesterase(CNP) Homo sapiens	3.67781	undetected	0.726744	4.33693	undetected	0.764531	1.17921	undetected	1.05199
P09601	heme oxygenase 1(HMOX1) Homo sapiens	0.75499	0.318768	0.124031	0.74179	0.211224	0.168405	0.982517	0.662627	1.35777
P09622	dihydrolipoamide dehydrogenase(DLD) Homo sapiens	5.4733	7.70574	2.37403	6.66876	7.50496	2.68256	1.21842	0.973943	1.12996
P09651	heterogeneous nuclear ribonucleoprotein A1(HNRNPA1) Homo sapiens	6.39259	undetected	10.2151	6.34967	undetected	9.32042	0.993285	undetected	0.912414
P09661	small nuclear ribonucleoprotein polypeptide A'(SNRPA1) Homo sapiens	4.52629	2.82185	0.847868	3.72944	2.89909	0.864382	0.82395	1.02737	1.01948
P09668	cathepsin H(CTSH) Homo sapiens	1.59445	0.538375	undetected	3.65748	0.594414	undetected	2.29389	1.10409	undetected
P09669	cytochrome c oxidase subunit 6C(COX6C) Homo sapiens	4.61186	1.14608	0.934109	5.09254	1.22242	1.17139	1.10423	1.06661	1.25401
P09758	tumor-associated calcium signal transducer 2(TACSTD2) Homo sapiens	4.00243	2.12017	0.68314	5.09293	2.58309	1.22802	1.27246	1.21834	1.79761
P09874	poly(ADP-ribose) polymerase 1(PARP1) Homo sapiens	13.3667	15.6539	1.01163	10.5086	14.9906	0.946349	0.786174	0.957626	0.935471
P09936	ubiquitin C-terminal hydrolase L1(UCHL1) Homo sapiens	3.62054	undetected	12.2326	2.68601	undetected	12.2981	0.741882	undetected	1.00535
P09960	leukotriene A4 hydrolase(LTA4H) Homo sapiens	16.6161	undetected	0.165698	13.9907	undetected	0.19225	0.841994	undetected	1.16025
P09972	aldolase, fructose-bisphosphate C(ALDOC) Homo sapiens	4.31206	1.94818	2.51744	3.93334	1.1896	2.37109	0.912171	0.610621	0.941864
P0C7P4	ubiquinol-cytochrome c reductase, Rieske iron-sulfur polypeptide 1 pseudogene 1(UQCRFS1P1) Homo sapiens	3.66277	2.68571	1.27035	3.91256	2.39761	1.16244	1.0682	0.892726	0.915059
P0CG08	G protein-coupled receptor 89B(GPR89B) Homo sapiens	0.320741	undetected	0.266539	0.245858	undetected	0.258119	0.766533	undetected	0.968412
P0CG12	chromosome transmission fidelity factor 8(CHTF8) Homo sapiens	undetected	0.267927	0.118217	undetected	0.228858	0.135618	undetected	0.854181	1.1472
P0CG30	glutathione S-transferase theta 2B (gene/pseudogene)(GSTT2B) Homo sapiens	0.202256	undetected	0.0304843	0.218018	undetected	0.045747	1.07793	undetected	1.50067
P0CW22	ribosomal protein S17(RPS17) Homo sapiens	6.24495	5.83782	8.32461	4.75846	4.60227	6.4769	0.761968	0.788354	0.778042
P0DMM9	sulfotransferase family 1A member 3(SULT1A3) Homo sapiens	3.62175	undetected	3.26524	3.88776	undetected	2.5828	1.07345	undetected	0.790997
P0DMV8	heat shock protein family A (Hsp70) member 1A(HSPA1A) Homo sapiens	27.5719	12.907	17.9545	24.598	11.8463	17.5142	0.892138	0.917821	0.975477
P10109	ferredoxin 1(FDX1) Homo sapiens	1.14446	undetected	0.377907	1.10038	undetected	0.490313	0.961486	undetected	1.29744
P10155	TROVE domain family member 2(TROVE2) Homo sapiens	3.46566	undetected	1.17881	3.58514	undetected	1.30733	1.03447	undetected	1.10903
P10253	glucosidase alpha, acid(GAA) Homo sapiens	4.63489	2.74706	0.250969	5.92432	3.85751	0.28465	1.2782	1.40423	1.1342
P10301	related RAS viral (r-ras) oncogene homolog(RRAS) Homo sapiens	0.507261	1.01961	0.658677	0.685423	1.49002	0.821727	1.35122	1.46137	1.24754
P10412	histone cluster 1 H1 family member e(HIST1H1E) Homo sapiens	0.826728	undetected	25.605	0.774826	undetected	25.6406	0.93722	undetected	1.00139
P10515	dihydrolipoamide S-acetyltransferase(DLAT) Homo sapiens	5.85889	8.01485	2.18508	6.98324	7.35114	2.77049	1.1919	0.91719	1.26791
P10599	thioredoxin(TXN) Homo sapiens	22.0452	undetected	2.73159	19.2123	undetected	2.26975	0.871496	undetected	0.830925
P10606	cytochrome c oxidase subunit 5B(COX5B) Homo sapiens	3.10101	2.66303	1.61919	4.14773	2.91698	1.70492	1.33754	1.09536	1.05295
P10619	cathepsin A(CTSA) Homo sapiens	0.183917	2.4402	0.48418	0.293305	3.41202	0.585449	1.59477	1.39826	1.20915
P10620	microsomal glutathione S-transferase 1(MGST1) Homo sapiens	2.59745	0.815126	0.360969	2.01608	1.09602	0.389802	0.776174	1.34461	1.07988
P10644	protein kinase cAMP-dependent type I regulatory subunit alpha(PRKAR1A) Homo sapiens	6.08771	0.545378	4.64632	6.45113	0.532115	4.20119	1.0597	0.97568	0.904198
P10768	esterase D(ESD) Homo sapiens	2.29251	1.12479	0.925388	2.12469	1.186	1	0.926799	1.05442	1.08063
P10809	heat shock protein family D (Hsp60) member 1(HSPD1) Homo sapiens	78.0381	68.4657	138.359	95.8819	59.0198	147.858	1.22865	0.862035	1.06865
P11021	heat shock protein family A (Hsp70) member 5(HSPA5) Homo sapiens	48.3393	56.0789	65.3566	43.0938	44.6732	45.8376	0.891486	0.796614	0.701346
P11117	acid phosphatase 2, lysosomal(ACP2) Homo sapiens	1.23789	1.76849	undetected	1.62415	1.987	undetected	1.31203	1.12356	undetected
P11137	microtubule associated protein 2(MAP2) Homo sapiens	0.144287	undetected	4.17151	0.236251	undetected	8.19374	1.63737	undetected	1.96421
P11142	heat shock protein family A (Hsp70) member 8(HSPA8) Homo sapiens	64.4046	undetected	65.0688	51.3232	undetected	47.6855	0.796887	undetected	0.732848
P11166	solute carrier family 2 member 1(SLC2A1) Homo sapiens	4.24617	1.22241	1.43384	2.75434	1.83434	1.05545	0.648664	1.5006	0.7361
P11172	uridine monophosphate synthetase(UMPS) Homo sapiens	1.6199	1.93249	0.223077	1.41682	1.92625	0.252561	0.874635	0.996767	1.13217
P11177	pyruvate dehydrogenase (lipoamide) beta(PDHB) Homo sapiens	6.81932	5.68221	1.09174	8.90903	5.43223	0.948773	1.30644	0.956006	0.869048
P11182	dihydrolipoamide branched chain transacylase E2(DBT) Homo sapiens	2.90859	0.601401	undetected	4.04294	0.577809	undetected	1.39	0.960773	undetected
P11216	phosphorylase, glycogen; brain(PYGB) Homo sapiens	3.11958	17.6129	0.876938	3.09176	18.5734	0.749627	0.99108	1.05454	0.854824
P11233	RAS like proto-oncogene A(RALA) Homo sapiens	0.898235	2.18866	1.30585	0.745907	2.63123	1.50901	0.830414	1.20221	1.15557
P11234	RAS like proto-oncogene B(RALB) Homo sapiens	1.73277	undetected	1.08527	1.91677	undetected	0.755589	1.10619	undetected	0.696221
P11274	BCR, RhoGEF and GTPase activating protein(BCR) Homo sapiens	0.839456	undetected	0.106589	1.04156	undetected	0.126677	1.24076	undetected	1.18846
P11279	lysosomal associated membrane protein 1(LAMP1) Homo sapiens	2.03222	3.43207	0.359829	3.71856	5.45102	0.461282	1.8298	1.58826	1.28195
P11310	acyl-CoA dehydrogenase, C-4 to C-12 straight chain(ACADM) Homo sapiens	9.68302	undetected	1.05039	11.7612	undetected	1.22355	1.21462	undetected	1.16485
P11387	topoisomerase (DNA) I(TOP1) Homo sapiens	4.13578	1.86471	0.411822	2.86511	1.1246	0.588674	0.692762	0.603097	1.42944
P11388	topoisomerase (DNA) II alpha(TOP2A) Homo sapiens	1.29679	undetected	8.33317	0.899128	undetected	7.05687	0.693349	undetected	0.846841
P11413	glucose-6-phosphate dehydrogenase(G6PD) Homo sapiens	49.0695	undetected	31.7306	27.2275	undetected	22.8927	0.554876	undetected	0.72147
P11441	ubiquitin like 4A(UBL4A) Homo sapiens	2.32809	undetected	0.0450623	1.96579	undetected	0.0734648	0.844379	undetected	1.63029
P11476	RAB1A, member RAS oncogene family(RAB1A) Homo sapiens	4.20405	undetected	1.65116	4.49172	undetected	1.43517	1.06843	undetected	0.869188
P11498	pyruvate carboxylase(PC) Homo sapiens	13.4031	1.72269	2.42829	13.9113	1.42721	2.65425	1.03791	0.828478	1.09305
P11586	methylenetetrahydrofolate dehydrogenase, cyclohydrolase and formyltetrahydrofolate synthetase 1(MTHFD1) Homo sapiens	23.3541	12.5417	16.3178	17.659	11.146	12.7601	0.756141	0.88871	0.78197
P11717	insulin like growth factor 2 receptor(IGF2R) Homo sapiens	0.0975991	0.428571	0.218992	0.0965592	0.620929	0.244411	0.989345	1.44884	1.11607
P11766	alcohol dehydrogenase 5 (class III), chi polypeptide(ADH5) Homo sapiens	8.89945	5.96387	1.11919	8.05931	5.85404	1.30402	0.905596	0.981584	1.16515
P11908	phosphoribosyl pyrophosphate synthetase 2(PRPS2) Homo sapiens	0.217414	undetected	0.154701	0.187139	undetected	0.170598	0.860748	undetected	1.10276
P11940	poly(A) binding protein cytoplasmic 1(PABPC1) Homo sapiens	22.8089	undetected	2.99128	17.1073	undetected	2.56483	0.750031	undetected	0.857435
P12004	proliferating cell nuclear antigen(PCNA) Homo sapiens	6.54874	6.15854	5.27519	4.70954	4.8848	2.90164	0.719152	0.793174	0.550054
P12081	histidyl-tRNA synthetase(HARS) Homo sapiens	16.6296	3.57661	3.00484	12.8241	3.01107	2.31297	0.771162	0.841878	0.769745
P12235	solute carrier family 25 member 4(SLC25A4) Homo sapiens	undetected	1.82017	0.142378	undetected	2.06616	0.201674	undetected	1.13515	1.41647
P12236	solute carrier family 25 member 6(SLC25A6) Homo sapiens	1.37663	undetected	3.1745	1.23919	undetected	2.80159	0.900165	undetected	0.88253
P12268	inosine monophosphate dehydrogenase 2(IMPDH2) Homo sapiens	9.45947	6.03501	2.15116	6.66023	5.31832	2.03577	0.70408	0.881243	0.946357
P12270	translocated promoter region, nuclear basket protein(TPR) Homo sapiens	10.7143	13.4576	2.05717	11.915	14.3899	2.1073	1.11207	1.06928	1.02437
P12277	creatine kinase B(CKB) Homo sapiens	2.81111	15.9319	3.21221	2.60671	16.6834	5.78689	0.927288	1.04716	1.80153
P12429	annexin A3(ANXA3) Homo sapiens	11.6688	21.7982	5.99322	18.2879	29.3492	12.8674	1.56725	1.34641	2.14699
P12814	actinin alpha 1(ACTN1) Homo sapiens	9.33115	undetected	2.89535	11.8646	undetected	3.6468	1.27151	undetected	1.25954
P12830	cadherin 1(CDH1) Homo sapiens	8.27596	9.58193	0.583333	12.1872	12.4805	0.80924	1.47261	1.3025	1.38727
P12955	peptidase D(PEPD) Homo sapiens	0.183107	2.52017	0.456395	0.300069	3.00167	0.600596	1.63876	1.19106	1.31596
P12956	X-ray repair cross complementing 6(XRCC6) Homo sapiens	35.4985	21.0225	4.7936	29.3954	23.2492	4.39791	0.828073	1.10592	0.917454
P13010	X-ray repair cross complementing 5(XRCC5) Homo sapiens	21.9846	16.4549	7.37209	18.8855	16.9344	6.46349	0.859033	1.02914	0.876751
P13073	cytochrome c oxidase subunit 4I1(COX4I1) Homo sapiens	4.32554	2.94524	0.710271	4.74453	3.50676	0.982116	1.09686	1.19065	1.38273
P13473	lysosomal associated membrane protein 2(LAMP2) Homo sapiens	0.92508	undetected	0.284046	0.757965	undetected	0.289731	0.819351	undetected	1.02002
P13489	ribonuclease/angiogenin inhibitor 1(RNH1) Homo sapiens	10.4494	7.96919	4.60853	10.698	8.51512	4.54247	1.02379	1.06851	0.985667
P13498	cytochrome b-245 alpha chain(CYBA) Homo sapiens	0.0951114	0.82493	undetected	0.0915597	0.420775	undetected	0.962657	0.510073	undetected
P13639	eukaryotic translation elongation factor 2(EEF2) Homo sapiens	59.6493	68.4633	38.4234	40.7094	58.0811	31.0045	0.682479	0.848354	0.806915
P13645	keratin 10(KRT10) Homo sapiens	0.0417125	1.40714	0.328488	0.0520537	1.58836	0.23696	1.24792	1.12879	0.721364
P13667	protein disulfide isomerase family A member 4(PDIA4) Homo sapiens	26.0573	31.4268	12.8672	19.9262	24.7839	8.44858	0.764707	0.788624	0.656596
P13674	prolyl 4-hydroxylase subunit alpha 1(P4HA1) Homo sapiens	3.72363	undetected	1.25071	2.53083	undetected	1.27138	0.679667	undetected	1.01653
P13693	tumor protein, translationally-controlled 1(TPT1) Homo sapiens	6.86694	5.25966	1.22674	4.80316	3.78401	0.758569	0.699461	0.71944	0.61836
P13716	aminolevulinate dehydratase(ALAD) Homo sapiens	1.2571	undetected	0.465116	1.0297	undetected	0.482861	0.819109	undetected	1.03815
P13726	coagulation factor III, tissue factor(F3) Homo sapiens	3.34614	undetected	0.397287	2.82129	undetected	0.503726	0.843149	undetected	1.26791
P13796	lymphocyte cytosolic protein 1(LCP1) Homo sapiens	8.19792	18.1255	0.221899	9.10381	19.9768	0.28763	1.1105	1.10214	1.29622
P13797	plastin 3(PLS3) Homo sapiens	25.9188	14.0503	3.9593	39.4752	23.8316	5.37109	1.52303	1.69617	1.35657
P13798	acylaminoacyl-peptide hydrolase(APEH) Homo sapiens	8.57761	8.39202	1.55233	7.51436	7.98996	1.41878	0.876044	0.952091	0.913969
P13804	electron transfer flavoprotein alpha subunit(ETFA) Homo sapiens	11.5689	undetected	6.47965	15.5573	undetected	7.83159	1.34475	undetected	1.20864
P13807	glycogen synthase 1(GYS1) Homo sapiens	1.17078	3.41232	undetected	1.09381	3.05818	undetected	0.934258	0.896216	undetected
P13861	protein kinase cAMP-dependent type II regulatory subunit alpha(PRKAR2A) Homo sapiens	8.17269	5.9049	1.6686	9.2288	6.44587	1.86736	1.12922	1.09161	1.11912
P13984	general transcription factor IIF subunit 2(GTF2F2) Homo sapiens	0.19219	1.24188	0.594961	0.199098	1.25988	0.609538	1.03595	1.0145	1.0245
P13987	CD59 molecule(CD59) Homo sapiens	2.81163	0.589076	0.315891	3.83992	0.517184	0.369598	1.36573	0.877958	1.17001
P14174	macrophage migration inhibitory factor (glycosylation-inhibiting factor)(MIF) Homo sapiens	4.97628	4.68824	6.48062	5.22959	4.32874	5.70492	1.0509	0.92332	0.880304
P14209	CD99 molecule(CD99) Homo sapiens	0.150072	0.0114846	0.14359	0.140771	0.0120994	0.183464	0.938018	1.05353	1.2777
P14314	protein kinase C substrate 80K-H(PRKCSH) Homo sapiens	20.8876	5.64132	17.4612	18.9595	5.23388	15.7064	0.90769	0.927776	0.899501
P14324	farnesyl diphosphate synthase(FDPS) Homo sapiens	2.9595	undetected	0.609496	2.52318	undetected	0.764531	0.85257	undetected	1.25436
P14406	cytochrome c oxidase subunit 7A2(COX7A2) Homo sapiens	1.32687	1.66555	0.920422	1.35016	1.62672	1.20408	1.01755	0.97669	1.30819
P14550	aldo-keto reductase family 1 member A1(AKR1A1) Homo sapiens	14.3244	13.6972	1.09302	15.6552	14.4757	1.1997	1.0929	1.05684	1.0976
P14618	pyruvate kinase, muscle(PKM) Homo sapiens	109.699	107.032	117.4	96.5469	74.0913	81.5589	0.880106	0.692233	0.694708
P14625	heat shock protein 90 beta family member 1(HSP90B1) Homo sapiens	45.1662	40.3307	58.8198	32.5262	29.4998	36.5514	0.720146	0.731448	0.621414
P14635	cyclin B1(CCNB1) Homo sapiens	0.11293	undetected	0.186481	0.0931281	undetected	0.137569	0.824651	undetected	0.73771
P14678	small nuclear ribonucleoprotein polypeptides B and B1(SNRPB) Homo sapiens	2.60116	undetected	1.04845	2.11126	undetected	1.16393	0.811663	undetected	1.11015
P14735	insulin degrading enzyme(IDE) Homo sapiens	0.729303	0.77395	0.816874	0.666111	0.79637	0.686995	0.913353	1.02897	0.841004
P14854	cytochrome c oxidase subunit 6B1(COX6B1) Homo sapiens	1.51924	0.995938	0.122093	1.77541	0.95585	0.146051	1.16862	0.959748	1.19622
P14866	heterogeneous nuclear ribonucleoprotein L(HNRNPL) Homo sapiens	12.0963	11.4662	16.1308	12.1693	10.4742	15.1967	1.00603	0.91348	0.942093
P14868	aspartyl-tRNA synthetase(DARS) Homo sapiens	9.60526	11.9252	2.14438	6.66288	10.4929	1.94337	0.693669	0.879889	0.906261
P14923	junction plakoglobin(JUP) Homo sapiens	8.38039	14.3296	0.782946	9.58043	15.6611	1.11326	1.1432	1.09292	1.42189
P14927	ubiquinol-cytochrome c reductase binding protein(UQCRB) Homo sapiens	1.72612	4.7049	0.858527	1.77865	4.54267	0.95082	1.03043	0.965518	1.1075
P15104	glutamate-ammonia ligase(GLUL) Homo sapiens	10.0519	7.05252	2.04167	5.02686	7.88943	1.81073	0.500091	1.11867	0.886888
P15121	aldo-keto reductase family 1 member B(AKR1B1) Homo sapiens	10.1959	4.18235	4.84399	6.03255	4.10658	4.57079	0.591664	0.981882	0.9436
P15151	poliovirus receptor(PVR) Homo sapiens	1.06914	undetected	0.14861	0.649348	undetected	0.148064	0.607358	undetected	0.996328
P15170	G1 to S phase transition 1(GSPT1) Homo sapiens	11.1817	undetected	6.75194	7.51083	undetected	5.93592	0.671706	undetected	0.879143
P15291	beta-1,4-galactosyltransferase 1(B4GALT1) Homo sapiens	undetected	0.114286	0.0767018	undetected	0.104132	0.10807	undetected	0.911153	1.40896
P15311	ezrin(EZR) Homo sapiens	51.2679	36.0241	7.4845	53.6822	39.2413	8.41282	1.04709	1.08931	1.12403
P15328	folate receptor 1(FOLR1) Homo sapiens	0.757246	1.18739	0.143816	1.20929	1.57034	0.203375	1.59696	1.32251	1.41414
P15374	ubiquitin C-terminal hydrolase L3(UCHL3) Homo sapiens	3.38195	2.11106	1.22963	3.29615	1.63946	1.23727	0.974629	0.776606	1.00622
P15428	hydroxyprostaglandin dehydrogenase 15-(NAD)(HPGD) Homo sapiens	7.01591	undetected	1.69574	7.48731	undetected	1.78838	1.06719	undetected	1.05463
P15529	CD46 molecule(CD46) Homo sapiens	0.510558	undetected	1.55329	0.360651	undetected	1.64978	0.706385	undetected	1.06211
P15559	NAD(P)H quinone dehydrogenase 1(NQO1) Homo sapiens	34.644	undetected	50.2529	20.9531	undetected	46.468	0.604813	undetected	0.924682
P15586	glucosamine (N-acetyl)-6-sulfatase(GNS) Homo sapiens	0.415216	2.74776	0.708054	0.646505	3.59364	0.900014	1.55704	1.30784	1.27111
P15880	ribosomal protein S2(RPS2) Homo sapiens	10.4709	10.4451	9.70058	6.96863	6.92496	6.22206	0.665522	0.662986	0.641411
P15924	desmoplakin(DSP) Homo sapiens	18.4062	undetected	3.66473	18.2516	undetected	4.70194	0.9916	undetected	1.28302
P15927	replication protein A2(RPA2) Homo sapiens	1.41614	undetected	0.2186	1.07313	undetected	0.170756	0.757785	undetected	0.781133
P15941	mucin 1, cell surface associated(MUC1) Homo sapiens	4.10784	undetected	7.51841	4.05568	undetected	4.65425	0.987303	undetected	0.619047
P15954	cytochrome c oxidase subunit 7C(COX7C) Homo sapiens	0.773908	0.0291317	1.75264	0.872267	0.0229116	1.5161	1.12709	0.786484	0.865038
P16070	CD44 molecule (Indian blood group)(CD44) Homo sapiens	3.05704	0.159524	10.9855	3.88403	0.131291	11.6379	1.27052	0.823018	1.05939
P16083	NAD(P)H quinone dehydrogenase 2(NQO2) Homo sapiens	undetected	0.0491597	0.780057	undetected	0.0446647	0.794377	undetected	0.908564	1.01836
P16104	H2A histone family member X(H2AFX) Homo sapiens	8.63066	undetected	31.2277	8.00853	undetected	23.389	0.927916	undetected	0.748981
P16144	integrin subunit beta 4(ITGB4) Homo sapiens	7.23431	undetected	1.76357	5.75708	undetected	1.38301	0.795803	undetected	0.784213
P16152	carbonyl reductase 1(CBR1) Homo sapiens	14.2019	12.5073	18.9903	11.7049	12.7538	17.7139	0.82418	1.01971	0.932784
P16219	acyl-CoA dehydrogenase, C-2 to C-3 short chain(ACADS) Homo sapiens	0.00971941	undetected	0.210271	0.0120576	undetected	0.171386	1.24057	undetected	0.815071
P16278	galactosidase beta 1(GLB1) Homo sapiens	0.27116	4.97171	0.951103	0.264582	6.71489	1.22649	0.975741	1.35062	1.28955
P16401	histone cluster 1 H1 family member b(HIST1H1B) Homo sapiens	3.96251	undetected	0.400855	4.42319	undetected	0.366452	1.11626	undetected	0.914177
P16403	histone cluster 1 H1 family member c(HIST1H1C) Homo sapiens	11.0903	1.91485	1.08965	10.6528	2.56597	1.21032	0.960548	1.34004	1.11075
P16422	epithelial cell adhesion molecule(EPCAM) Homo sapiens	0.32346	0.0820728	0.877277	0.20449	0.105162	0.963268	0.632196	1.28132	1.09802
P16435	cytochrome p450 oxidoreductase(POR) Homo sapiens	8.99861	3.09454	0.224217	9.55808	3.26027	0.24446	1.06217	1.05355	1.09029
P16615	ATPase sarcoplasmic/endoplasmic reticulum Ca2+ transporting 2(ATP2A2) Homo sapiens	20.249	8.81106	0.935078	15.5774	9.16862	0.90611	0.769292	1.04058	0.969022
P16930	fumarylacetoacetate hydrolase(FAH) Homo sapiens	4.61122	1.26387	0.0145349	3.17969	1.14056	0.0223547	0.689554	0.902437	1.538
P16949	stathmin 1(STMN1) Homo sapiens	8.59254	undetected	5.35659	6.32752	undetected	4.82414	0.736397	undetected	0.9006
P16989	Y-box binding protein 3(YBX3) Homo sapiens	4.79676	undetected	1.06524	4.35359	undetected	1.49535	0.907611	undetected	1.40377
P17050	alpha-N-acetylgalactosaminidase(NAGA) Homo sapiens	0.145733	0.0296919	undetected	0.209489	0.046338	undetected	1.43748	1.56063	undetected
P17096	high mobility group AT-hook 1(HMGA1) Homo sapiens	2.80243	undetected	1.85755	2.48387	undetected	2.08673	0.886329	undetected	1.12338
P17174	glutamic-oxaloacetic transaminase 1(GOT1) Homo sapiens	12.9075	6.71443	1.5843	8.0348	4.44472	1.17437	0.622491	0.661965	0.741252
P17252	protein kinase C alpha(PRKCA) Homo sapiens	0.628985	undetected	0.840116	0.681208	undetected	0.545455	1.08303	undetected	0.649261
P17275	JunB proto-oncogene, AP-1 transcription factor subunit(JUNB) Homo sapiens	0.649349	0.0035014	0.304843	0.769042	0.00399022	0.182035	1.18433	1.13961	0.597142
P17301	integrin subunit alpha 2(ITGA2) Homo sapiens	0.380272	0.889216	0.972196	0.326439	0.681812	0.979152	0.858435	0.766757	1.00716
P17480	upstream binding transcription factor, RNA polymerase I(UBTF) Homo sapiens	1.24993	undetected	0.635328	1.29438	undetected	0.650465	1.03557	undetected	1.02383
P17568	NADH:ubiquinone oxidoreductase subunit B7(NDUFB7) Homo sapiens	0.513104	undetected	0.310078	0.528184	undetected	0.439642	1.02939	undetected	1.41785
P17612	protein kinase cAMP-activated catalytic subunit alpha(PRKACA) Homo sapiens	2.0206	0.0431373	0.297699	1.80404	0.0572789	0.252163	0.892825	1.32783	0.84704
P17655	calpain 2(CAPN2) Homo sapiens	9.31542	undetected	0.775194	8.2139	undetected	0.704918	0.881753	undetected	0.909344
P17812	CTP synthase 1(CTPS1) Homo sapiens	2.44524	1.1895	1.17636	1.55847	0.89265	0.90313	0.63735	0.750444	0.767735
P17844	DEAD-box helicase 5(DDX5) Homo sapiens	24.0274	12.278	12.6725	19.3802	10.2141	11.8569	0.806587	0.831898	0.935644
P17858	phosphofructokinase, liver type(PFKL) Homo sapiens	4.97373	undetected	0.781197	4.19655	undetected	0.793424	0.843742	undetected	1.01565
P17900	GM2 ganglioside activator(GM2A) Homo sapiens	2.41608	1.19216	0.132311	3.85031	1.50277	0.231173	1.59362	1.26055	1.7472
P17931	galectin 3(LGALS3) Homo sapiens	11.165	8.86275	6.63469	20.225	9.30712	6.1997	1.81146	1.05014	0.934437
P17936	insulin like growth factor binding protein 3(IGFBP3) Homo sapiens	1.9897	undetected	0.57655	1.46035	undetected	0.602086	0.733953	undetected	1.04429
P17980	proteasome 26S subunit, ATPase 3(PSMC3) Homo sapiens	13.9032	13.1139	4.24516	13.1403	12.5563	4.5082	0.94513	0.957484	1.06196
P17987	t-complex 1(TCP1) Homo sapiens	14.6839	11.1945	5.17539	10.4095	10.4132	3.72429	0.708901	0.930202	0.719616
P18031	protein tyrosine phosphatase, non-receptor type 1(PTPN1) Homo sapiens	1.21377	0.262045	2.24161	1.26292	0.254344	2.57495	1.04049	0.970613	1.14871
P18077	ribosomal protein L35a(RPL35A) Homo sapiens	undetected	1.18151	1.84981	undetected	0.680654	1.09985	undetected	0.576087	0.594576
P18085	ADP ribosylation factor 4(ARF4) Homo sapiens	2.65091	5.2119	0.0458689	1.28978	7.43416	0.022397	0.48654	1.42638	0.488281
P18124	ribosomal protein L7(RPL7) Homo sapiens	8.4829	9.64468	3.66473	5.12607	7.56957	2.54545	0.604282	0.784844	0.694582
P18206	vinculin(VCL) Homo sapiens	25.5837	21.7805	1.31492	24.4418	23.6083	1.38003	0.955365	1.08392	1.04951
P18440	N-acetyltransferase 1(NAT1) Homo sapiens	0.252589	0.587255	0.0494186	0.428781	0.788776	0.0372578	1.69755	1.34316	0.753923
P18564	integrin subunit beta 6(ITGB6) Homo sapiens	0.15661	2.82157	undetected	0.247819	6.67731	undetected	1.5824	2.36652	undetected
P18583	SON DNA binding protein(SON) Homo sapiens	2.09575	undetected	0.314922	2.31722	undetected	0.219076	1.10568	undetected	0.695651
P18615	negative elongation factor complex member E(NELFE) Homo sapiens	0.355395	undetected	0.202519	0.405352	undetected	0.233979	1.14057	undetected	1.15534
P18621	ribosomal protein L17(RPL17) Homo sapiens	7.50009	undetected	10.8333	3.76218	undetected	4.18182	0.501618	undetected	0.386014
P18669	phosphoglycerate mutase 1(PGAM1) Homo sapiens	11.6621	6.73291	20.6047	11.0563	4.98726	17.2116	0.948053	0.740728	0.835327
P18754	regulator of chromosome condensation 1(RCC1) Homo sapiens	2.50911	undetected	0.581395	2.86492	undetected	0.652757	1.1418	undetected	1.12274
P18827	syndecan 1(SDC1) Homo sapiens	0.622968	0.143978	0.317354	0.296245	0.233235	0.303219	0.475539	1.61994	0.955462
P18887	X-ray repair cross complementing 1(XRCC1) Homo sapiens	0.260457	0.285014	undetected	0.244878	0.282018	undetected	0.940186	0.989489	undetected
P19013	keratin 4(KRT4) Homo sapiens	3.33711	6.2049	0.137584	7.14518	9.39027	0.271167	2.14113	1.51336	1.97092
P19338	nucleolin(NCL) Homo sapiens	50.5245	32.6218	76.2074	41.1252	28.5658	61.1252	0.813965	0.875666	0.80209
P19367	hexokinase 1(HK1) Homo sapiens	15.6605	undetected	1.22674	16.7915	undetected	1.4158	1.07222	undetected	1.15411
P19387	RNA polymerase II subunit C(POLR2C) Homo sapiens	0.159502	0.410364	0.547481	0.204686	0.43828	0.481371	1.28328	1.06803	0.879248
P19388	RNA polymerase II subunit E(POLR2E) Homo sapiens	undetected	0.156443	0.288604	undetected	0.161797	0.315463	undetected	1.03423	1.09307
P19404	NADH:ubiquinone oxidoreductase core subunit V2(NDUFV2) Homo sapiens	2.12265	1.99454	6.24449	2.22076	1.70022	5.34591	1.04622	0.852437	0.8561
P19474	tripartite motif containing 21(TRIM21) Homo sapiens	0.612207	1.37171	0.21908	0.848642	1.43725	0.320806	1.3862	1.04778	1.46433
P19525	eukaryotic translation initiation factor 2 alpha kinase 2(EIF2AK2) Homo sapiens	3.75551	1.06204	3.41323	2.96824	1.09062	3.53425	0.790369	1.0269	1.03546
P19623	spermidine synthase(SRM) Homo sapiens	2.57732	1.55266	0.684109	1.96589	1.57678	0.590164	0.762763	1.01553	0.862676
P19784	casein kinase 2 alpha 2(CSNK2A2) Homo sapiens	0.620364	0.363025	0.496866	0.522302	0.403913	0.446986	0.841927	1.11263	0.89961
P19823	inter-alpha-trypsin inhibitor heavy chain 2(ITIH2) Homo sapiens	1.52682	undetected	1.27322	2.13312	undetected	1.24232	1.39711	undetected	0.975728
P19838	nuclear factor kappa B subunit 1(NFKB1) Homo sapiens	1.83651	undetected	0.0752637	1.68013	undetected	0.0754503	0.914851	undetected	1.00248
P19971	thymidine phosphorylase(TYMP) Homo sapiens	1.5709	undetected	2.80329	1.79718	undetected	2.25782	1.14404	undetected	0.805418
P20020	ATPase plasma membrane Ca2+ transporting 1(ATP2B1) Homo sapiens	0.170668	0.540616	0.836182	0.159102	0.57176	1.0031	0.93223	1.05761	1.19962
P20042	eukaryotic translation initiation factor 2 subunit beta(EIF2S2) Homo sapiens	7.42563	5.94566	0.459302	5.39584	5.32076	0.405365	0.726651	0.894899	0.882567
P20073	annexin A7(ANXA7) Homo sapiens	5.2033	undetected	1.06298	5.03117	undetected	0.986587	0.96692	undetected	0.928129
P20290	basic transcription factor 3(BTF3) Homo sapiens	8.91889	undetected	2.96899	7.17988	undetected	2.9851	0.80502	undetected	1.00542
P20339	RAB5A, member RAS oncogene family(RAB5A) Homo sapiens	0.627249	0.865406	0.0949185	0.535732	0.874244	0.06921	0.854097	1.01021	0.729152
P20340	RAB6A, member RAS oncogene family(RAB6A) Homo sapiens	2.92201	undetected	1.84899	2.71915	undetected	1.16976	0.930572	undetected	0.632649
P20591	MX dynamin like GTPase 1(MX1) Homo sapiens	1.849	undetected	0.60163	3.16577	undetected	0.845554	1.71215	undetected	1.40544
P20618	proteasome subunit beta 1(PSMB1) Homo sapiens	2.72705	3.38992	0.328488	2.97902	3.77745	0.336811	1.0924	1.11432	1.02534
P20645	mannose-6-phosphate receptor, cation dependent(M6PR) Homo sapiens	1.49083	1.64006	0.135328	1.43702	1.59042	0.130569	0.963903	0.969737	0.96484
P20671	histone cluster 1 H2A family member d(HIST1H2AD) Homo sapiens	2.81955	undetected	5.18547	3.7112	undetected	4.71718	1.31624	undetected	0.909692
P20674	cytochrome c oxidase subunit 5A(COX5A) Homo sapiens	3.75493	2.657	0.422481	4.54514	2.58618	0.538003	1.21045	0.973343	1.27344
P20700	lamin B1(LMNB1) Homo sapiens	26.826	14.7581	12.969	28.2844	17.1969	10.4769	1.05437	1.16525	0.807842
P20742	PZP, alpha-2-macroglobulin like(PZP) Homo sapiens	0.0870119	undetected	0.107862	0.0902853	undetected	0.106652	1.03762	undetected	0.988778
P20810	calpastatin(CAST) Homo sapiens	0.072317	undetected	7.72578	0.197432	undetected	7.40238	2.73008	undetected	0.958141
P20936	RAS p21 protein activator 1(RASA1) Homo sapiens	1.43587	undetected	0.0532764	0.887854	undetected	0.0710031	0.618339	undetected	1.33273
P20962	parathymosin(PTMS) Homo sapiens	1.40677	0.564706	1.0652	1.57279	0.6329	1.59353	1.11801	1.12076	1.496
P21266	glutathione S-transferase mu 3(GSTM3) Homo sapiens	0.141626	0.433754	0.988974	0.0935202	0.412794	0.791661	0.660334	0.95168	0.800487
P21281	ATPase H+ transporting V1 subunit B2(ATP6V1B2) Homo sapiens	6.52953	6.6007	1.92733	6.35702	6.22616	2.13562	0.97358	0.943257	1.10807
P21283	ATPase H+ transporting V1 subunit C1(ATP6V1C1) Homo sapiens	3.77021	3.16457	0.77208	3.82266	3.23916	0.429831	1.01391	1.02357	0.556718
P21291	cysteine and glycine rich protein 1(CSRP1) Homo sapiens	2.41458	2.7479	1.75097	3.91119	4.80152	2.2608	1.61982	1.74734	1.29117
P21333	filamin A(FLNA) Homo sapiens	86.2525	42.1244	44.1686	78.917	51.4742	53.9359	0.914953	1.22196	1.22114
P21397	monoamine oxidase A(MAOA) Homo sapiens	5.028	6.92507	0.929264	5.0696	7.58425	0.961252	1.00827	1.09519	1.03442
P21399	aconitase 1(ACO1) Homo sapiens	1.83905	19.556	1.85659	1.69395	12.9601	1.79434	0.921101	0.662716	0.96647
P21589	5'-nucleotidase ecto(NT5E) Homo sapiens	2.78849	undetected	1.20736	2.60269	undetected	0.859911	0.933368	undetected	0.712221
P21741	midkine (neurite growth-promoting factor 2)(MDK) Homo sapiens	0.212844	0.220868	0.160114	0.119988	0.164757	0.102454	0.563739	0.745953	0.639883
P21796	voltage dependent anion channel 1(VDAC1) Homo sapiens	14.469	17.2619	5.41957	15.04	20.2398	4.87779	1.03947	1.17251	0.900033
P21912	succinate dehydrogenase complex iron sulfur subunit B(SDHB) Homo sapiens	6.17883	6.16541	1.6376	7.27801	5.79714	1.78838	1.1779	0.940269	1.09207
P21926	CD9 molecule(CD9) Homo sapiens	5.00197	1.95084	0.518411	4.91256	3.85584	0.52161	0.982125	1.9765	1.00617
P21953	branched chain keto acid dehydrogenase E1 subunit beta(BCKDHB) Homo sapiens	0.13665	undetected	0.197028	0.192922	undetected	0.196852	1.4118	undetected	0.999105
P21964	catechol-O-methyltransferase(COMT) Homo sapiens	8.76361	undetected	1.28488	9.25194	undetected	1.21908	1.05572	undetected	0.948783
P21980	transglutaminase 2(TGM2) Homo sapiens	6.21591	5.85126	0.677326	5.42437	6.40417	0.578241	0.872659	1.09449	0.853713
P22033	methylmalonyl-CoA mutase(MUT) Homo sapiens	2.15048	0.452521	0.5465	2.35173	0.446776	0.95022	1.09359	0.987304	1.73874
P22059	oxysterol binding protein(OSBP) Homo sapiens	3.97449	4.06092	0.899225	3.78826	3.92084	0.935917	0.953144	0.965504	1.0408
P22061	protein-L-isoaspartate (D-aspartate) O-methyltransferase(PCMT1) Homo sapiens	3.22453	undetected	0.65407	3.09421	undetected	0.633383	0.959584	undetected	0.968372
P22087	fibrillarin(FBL) Homo sapiens	3.60677	3.22535	2.45446	2.65503	3.11675	2.08048	0.736125	0.966328	0.847632
P22102	phosphoribosylglycinamide formyltransferase, phosphoribosylglycinamide synthetase, phosphoribosylaminoimidazole synthetase(GART) Homo sapiens	12.3912	undetected	8.85659	9.04078	undetected	7.32787	0.729613	undetected	0.827392
P22234	phosphoribosylaminoimidazole carboxylase; phosphoribosylaminoimidazolesuccinocarboxamide synthase(PAICS) Homo sapiens	14.1531	12.6321	4.18217	9.32438	9.45733	3.48286	0.658823	0.748676	0.832788
P22307	sterol carrier protein 2(SCP2) Homo sapiens	17.0819	undetected	2.13469	20.5441	undetected	2.17288	1.20268	undetected	1.01789
P22314	ubiquitin like modifier activating enzyme 1(UBA1) Homo sapiens	19.4092	20.6293	17.8266	17.6516	20.351	16.6826	0.909445	0.986511	0.935827
P22392	NME/NM23 nucleoside diphosphate kinase 2(NME2) Homo sapiens	23.2936	undetected	14.4826	19.1313	undetected	11.4203	0.82131	undetected	0.788553
P22570	ferredoxin reductase(FDXR) Homo sapiens	2.48747	undetected	0.208333	2.81492	undetected	0.275708	1.13164	undetected	1.3234
P22626	heterogeneous nuclear ribonucleoprotein A2/B1(HNRNPA2B1) Homo sapiens	13.376	13.1098	40.0174	13.5818	13.967	41.0626	1.01539	1.06539	1.02612
P22695	ubiquinol-cytochrome c reductase core protein II(UQCRC2) Homo sapiens	5.47452	8.59034	2.57364	5.13518	8.12254	3.03875	0.938016	0.945544	1.18072
P23141	carboxylesterase 1(CES1) Homo sapiens	23.0077	undetected	0.688953	24.7007	undetected	0.697466	1.07358	undetected	1.01236
P23193	transcription elongation factor A1(TCEA1) Homo sapiens	4.72739	2.85854	0.176357	3.82913	2.64358	0.177347	0.809988	0.924801	1.00562
P23229	integrin subunit alpha 6(ITGA6) Homo sapiens	0.855077	undetected	0.619186	0.796	undetected	0.312966	0.930911	undetected	0.505447
P23246	splicing factor proline and glutamine rich(SFPQ) Homo sapiens	17.9542	undetected	15.1095	19.8381	undetected	14.5991	1.10492	undetected	0.966221
P23284	peptidylprolyl isomerase B(PPIB) Homo sapiens	24.7198	17.0317	3.99322	19.9803	13.7892	3.23696	0.808272	0.80962	0.810615
P23381	tryptophanyl-tRNA synthetase(WARS) Homo sapiens	6.55401	12.0508	3.09302	7.11528	9.19719	2.46498	1.08564	0.763199	0.796948
P23396	ribosomal protein S3(RPS3) Homo sapiens	15.3773	undetected	3.00872	10.3295	undetected	2.5231	0.671737	undetected	0.838596
P23434	glycine cleavage system protein H(GCSH) Homo sapiens	0.333526	0.0540616	0.266382	0.324968	0.0514867	0.352633	0.974341	0.95237	1.32379
P23443	ribosomal protein S6 kinase B1(RPS6KB1) Homo sapiens	0.383801	undetected	0.263566	0.313107	undetected	0.409836	0.815804	undetected	1.55497
P23497	SP100 nuclear antigen(SP100) Homo sapiens	0.878854	0.407423	4.13998	1.22508	0.466341	4.19912	1.39395	1.14461	1.01429
P23526	adenosylhomocysteinase(AHCY) Homo sapiens	13.0678	undetected	1.96415	8.7265	undetected	1.57973	0.667786	undetected	0.804284
P23528	cofilin 1(CFL1) Homo sapiens	26.8239	32.4559	16.9729	32.0029	31.1256	14.2876	1.19308	0.959013	0.841792
P23588	eukaryotic translation initiation factor 4B(EIF4B) Homo sapiens	7.34544	5.06162	11.7452	6.05107	4.43712	9.60954	0.823786	0.87662	0.81817
P23634	ATPase plasma membrane Ca2+ transporting 4(ATP2B4) Homo sapiens	1.57553	undetected	0.377756	1.95902	undetected	0.366473	1.24341	undetected	0.97013
P23786	carnitine palmitoyltransferase 2(CPT2) Homo sapiens	4.00156	8.04678	0.2151	4.48407	7.81877	0.169168	1.12058	0.971664	0.786465
P23919	deoxythymidylate kinase(DTYMK) Homo sapiens	5.42089	0.386835	0.869186	4.74561	0.368902	0.709389	0.875431	0.953643	0.816153
P23921	ribonucleotide reductase catalytic subunit M1(RRM1) Homo sapiens	2.80816	0.242437	0.386628	1.40898	0.169906	0.408346	0.501745	0.700826	1.05617
P24534	eukaryotic translation elongation factor 1 beta 2(EEF1B2) Homo sapiens	20.4147	9.16737	20.3014	17.9086	8.36195	14.918	0.877242	0.912143	0.734829
P24539	ATP synthase, H+ transporting, mitochondrial Fo complex subunit B1(ATP5F1) Homo sapiens	2.63651	2.32955	0.920543	2.86903	2.17956	1.09389	1.0882	0.935613	1.18831
P24666	acid phosphatase 1, soluble(ACP1) Homo sapiens	0.00977726	undetected	0.828488	0.0105872	undetected	0.788376	1.08284	undetected	0.951583
P24752	acetyl-CoA acetyltransferase 1(ACAT1) Homo sapiens	5.60197	3.10112	1.27616	6.87031	3.13412	1.76751	1.22641	1.01064	1.38502
P24821	tenascin C(TNC) Homo sapiens	20.7103	16.3443	3.15116	26.7809	27.2264	1.95827	1.29312	1.66581	0.621444
P24844	myosin light chain 9(MYL9) Homo sapiens	1.25184	undetected	0.466085	3.11715	undetected	0.867362	2.49006	undetected	1.86095
P24928	RNA polymerase II subunit A(POLR2A) Homo sapiens	undetected	0.12507	0.413231	undetected	0.125241	0.395689	undetected	1.00137	0.957548
P25098	G protein-coupled receptor kinase 2(GRK2) Homo sapiens	1.45756	0.280532	0.255556	0.860406	0.227571	0.248273	0.590304	0.811212	0.971501
P25205	minichromosome maintenance complex component 3(MCM3) Homo sapiens	7.78542	undetected	3.13469	4.67435	undetected	2.307	0.600397	undetected	0.735959
P25325	mercaptopyruvate sulfurtransferase(MPST) Homo sapiens	3.3812	undetected	1.15795	3.99627	undetected	1.18182	1.18191	undetected	1.02062
P25398	ribosomal protein S12(RPS12) Homo sapiens	7.75256	11.5744	7.23256	7.67435	10.5286	6.62295	0.989911	0.909651	0.915713
P25490	YY1 transcription factor(YY1) Homo sapiens	undetected	0.0806723	0.801709	undetected	0.105934	0.700024	undetected	1.31314	0.873164
P25685	DnaJ heat shock protein family (Hsp40) member B1(DNAJB1) Homo sapiens	8.18259	1.38487	1.72481	7.86599	1.76445	1.77645	0.961309	1.27409	1.02994
P25705	ATP synthase, H+ transporting, mitochondrial F1 complex, alpha subunit 1, cardiac muscle(ATP5A1) Homo sapiens	17.1122	undetected	17.3886	20.8746	undetected	19.6513	1.21987	undetected	1.13013
P25786	proteasome subunit alpha 1(PSMA1) Homo sapiens	10.6105	undetected	9.05039	9.30085	undetected	7.31148	0.876568	undetected	0.807863
P25787	proteasome subunit alpha 2(PSMA2) Homo sapiens	4.94382	4.7507	5.25388	4.64278	4.58116	4.44113	0.939107	0.964312	0.845306
P25788	proteasome subunit alpha 3(PSMA3) Homo sapiens	3.13254	undetected	3.49806	2.57465	undetected	2.66021	0.821904	undetected	0.760481
P25789	proteasome subunit alpha 4(PSMA4) Homo sapiens	5.7503	6.36499	0.723837	4.27556	6.36633	0.624441	0.743537	1.00021	0.862682
P25815	S100 calcium binding protein P(S100P) Homo sapiens	4.71131	4.2437	undetected	2.93373	3.33724	undetected	0.6227	0.786399	undetected
P26006	integrin subunit alpha 3(ITGA3) Homo sapiens	6.12809	1.59454	7.58236	5.20214	1.28704	6.93294	0.848901	0.807154	0.91435
P26038	moesin(MSN) Homo sapiens	26.4802	16.9043	25.3866	26.3523	17.7387	27.1848	0.995169	1.04936	1.07083
P26196	DEAD-box helicase 6(DDX6) Homo sapiens	3.54527	2.72703	0.514815	2.66199	2.52272	1.02406	0.750858	0.925079	1.98919
P26232	catenin alpha 2(CTNNA2) Homo sapiens	0.012265	undetected	0.0258869	0.0110773	undetected	0.0550277	0.903169	undetected	2.1257
P26368	U2 small nuclear RNA auxiliary factor 2(U2AF2) Homo sapiens	7.90946	8.52437	0.481589	7.28282	9.06436	0.488823	0.920773	1.06335	1.01502
P26373	ribosomal protein L13(RPL13) Homo sapiens	3.8707	undetected	12.9041	1.89942	undetected	5.01937	0.490718	undetected	0.388976
P26440	isovaleryl-CoA dehydrogenase(IVD) Homo sapiens	3.11924	2.35406	0.764957	3.4477	2.27108	0.781987	1.1053	0.964748	1.02226
P26447	S100 calcium binding protein A4(S100A4) Homo sapiens	2.93746	undetected	0.843023	2.67131	undetected	0.786885	0.909393	undetected	0.933409
P26583	high mobility group box 2(HMGB2) Homo sapiens	3.87365	2.28095	6.49601	3.24998	2.29875	5.6407	0.838996	1.0078	0.868332
P26599	polypyrimidine tract binding protein 1(PTBP1) Homo sapiens	7.09789	undetected	11.3826	7.14469	undetected	13.2549	1.00659	undetected	1.16449
P26639	threonyl-tRNA synthetase(TARS) Homo sapiens	19.262	undetected	3.1376	14.885	undetected	2.86289	0.772767	undetected	0.912447
P26640	valyl-tRNA synthetase(VARS) Homo sapiens	9.36159	5.92997	2.92539	7.81541	5.48591	2.49031	0.834838	0.925115	0.851276
P26641	eukaryotic translation elongation factor 1 gamma(EEF1G) Homo sapiens	21.2872	undetected	21.3866	14.5289	undetected	15.3234	0.682517	undetected	0.716494
P26885	FK506 binding protein 2(FKBP2) Homo sapiens	5.58571	1.23683	4.68217	5.27958	1.05226	4.03726	0.945194	0.850768	0.862262
P27105	stomatin(STOM) Homo sapiens	7.34481	5.1119	3.2781	7.79571	9.16965	3.89121	1.06139	1.79378	1.18703
P27144	adenylate kinase 4(AK4) Homo sapiens	4.90009	undetected	0.690891	5.79845	undetected	0.825633	1.18334	undetected	1.19503
P27348	tyrosine 3-monooxygenase/tryptophan 5-monooxygenase activation protein theta(YWHAQ) Homo sapiens	13.0899	10.6713	5.35271	12.4549	10.9013	5.86736	0.951486	1.02155	1.09615
P27361	mitogen-activated protein kinase 3(MAPK3) Homo sapiens	1.99335	undetected	0.700581	2.37879	undetected	0.776453	1.19336	undetected	1.1083
P27487	dipeptidyl peptidase 4(DPP4) Homo sapiens	1.30749	0.52395	0.943432	2.23792	0.479341	1.19529	1.71161	0.914861	1.26696
P27635	ribosomal protein L10(RPL10) Homo sapiens	10.2863	3.62941	12.47	5.79492	2.06191	7.20119	0.563365	0.568112	0.577483
P27694	replication protein A1(RPA1) Homo sapiens	3.3915	0.528291	0.369186	2.48074	0.517441	0.368107	0.731458	0.979462	0.997078
P27695	apurinic/apyrimidinic endodeoxyribonuclease 1(APEX1) Homo sapiens	5.99942	4.46933	4.10853	5.93187	5.17171	4.47392	0.98874	1.15716	1.08894
P27707	deoxycytidine kinase(DCK) Homo sapiens	0.0540931	undetected	0.165242	0.0603862	undetected	0.146295	1.11634	undetected	0.885337
P27708	carbamoyl-phosphate synthetase 2, aspartate transcarbamylase, and dihydroorotase(CAD) Homo sapiens	4.32624	2.61134	0.131783	3.40271	2.63856	0.125186	0.786528	1.01042	0.949943
P27797	calreticulin(CALR) Homo sapiens	10.9735	15.7727	2.31105	10.9736	12.0659	2.16095	1.00001	0.764987	0.935054
P27816	microtubule associated protein 4(MAP4) Homo sapiens	0.0771189	undetected	12.1667	0.0905794	undetected	17.9121	1.17454	undetected	1.47223
P27824	calnexin(CANX) Homo sapiens	20.3123	undetected	5.21318	16.2336	undetected	3.99255	0.799201	undetected	0.765857
P28062	proteasome subunit beta 8(PSMB8) Homo sapiens	0.249696	undetected	0.438953	0.267033	undetected	0.372578	1.06943	undetected	0.848788
P28065	proteasome subunit beta 9(PSMB9) Homo sapiens	undetected	0.34972	1.47028	undetected	0.396705	1.82272	undetected	1.13435	1.23971
P28066	proteasome subunit alpha 5(PSMA5) Homo sapiens	6.22702	undetected	8.23062	6.08107	undetected	5.8927	0.976562	undetected	0.715948
P28070	proteasome subunit beta 4(PSMB4) Homo sapiens	3.54764	1.60574	0.942735	2.94706	1.69288	0.841077	0.830711	1.05427	0.892167
P28072	proteasome subunit beta 6(PSMB6) Homo sapiens	1.36135	1.10294	1.51163	1.19184	1.06835	1.25931	0.875484	0.968636	0.833085
P28074	proteasome subunit beta 5(PSMB5) Homo sapiens	0.800463	undetected	0.215116	0.66317	undetected	0.244411	0.828484	undetected	1.13618
P28161	glutathione S-transferase mu 2(GSTM2) Homo sapiens	0.407521	undetected	0.634228	0.473973	undetected	0.734648	1.16306	undetected	1.15833
P28288	ATP binding cassette subfamily D member 3(ABCD3) Homo sapiens	3.05166	4.62073	1.54362	2.26095	5.40275	2.29329	0.740893	1.16924	1.48565
P28331	NADH:ubiquinone oxidoreductase core subunit S1(NDUFS1) Homo sapiens	3.00856	undetected	5.61143	3.42388	undetected	6.37556	1.13805	undetected	1.13617
P28482	mitogen-activated protein kinase 1(MAPK1) Homo sapiens	4.51669	1.02787	0.967054	4.36741	1.12498	1.16841	0.96695	1.09448	1.20821
P28676	grancalcin(GCA) Homo sapiens	undetected	0.472969	0.447009	undetected	0.441498	0.416488	undetected	0.933461	0.931723
P28799	granulin precursor(GRN) Homo sapiens	0.161527	0.317927	0.46124	0.288697	0.397091	0.461997	1.7873	1.249	1.00164
P28838	leucine aminopeptidase 3(LAP3) Homo sapiens	15.1054	14.6078	2.90891	16.7221	13.3793	2.52459	1.10703	0.9159	0.86788
P29083	general transcription factor IIE subunit 1(GTF2E1) Homo sapiens	undetected	0.151961	0.695726	undetected	0.153559	0.781511	undetected	1.01052	1.1233
P29084	general transcription factor IIE subunit 2(GTF2E2) Homo sapiens	undetected	0.116667	0.631339	undetected	0.100142	0.604718	undetected	0.858356	0.957833
P29144	tripeptidyl peptidase 2(TPP2) Homo sapiens	1.709	5.47703	0.203488	1.45535	4.72802	0.163934	0.85158	0.863245	0.805621
P29218	inositol monophosphatase 1(IMPA1) Homo sapiens	0.580619	undetected	0.579457	0.560141	undetected	0.459016	0.964731	undetected	0.792149
P29353	SHC adaptor protein 1(SHC1) Homo sapiens	0.00202488	undetected	0.18604	0.00284286	undetected	0.177746	1.40397	undetected	0.955419
P29354	growth factor receptor bound protein 2(GRB2) Homo sapiens	3.23766	undetected	1.28188	2.78041	undetected	1.10396	0.858772	undetected	0.861202
P29373	cellular retinoic acid binding protein 2(CRABP2) Homo sapiens	3.69962	13.0296	0.868376	2.5324	9.31626	0.43412	0.684502	0.71501	0.499921
P29401	transketolase(TKT) Homo sapiens	53.1566	undetected	84.7539	49.5686	undetected	99.9106	0.932501	undetected	1.17883
P29536	leiomodin 1(LMOD1) Homo sapiens	0.721088	undetected	0.0215724	0.619155	undetected	0.0246774	0.85864	undetected	1.14393
P29590	promyelocytic leukemia(PML) Homo sapiens	3.44576	0.80056	1.73353	5.07764	0.880036	1.84799	1.47359	1.09928	1.06603
P29692	eukaryotic translation elongation factor 1 delta(EEF1D) Homo sapiens	18.3089	13.2831	29.2742	19.8991	11.895	21.2265	1.08686	0.895499	0.725093
P29966	myristoylated alanine rich protein kinase C substrate(MARCKS) Homo sapiens	5.07428	0.643697	3.50798	4.09627	0.539967	5.36383	0.80726	0.838851	1.52904
P29992	G protein subunit alpha 11(GNA11) Homo sapiens	2.3488	0.913165	0.384468	2.56612	1.05779	0.445043	1.09252	1.15838	1.15756
P30040	endoplasmic reticulum protein 29(ERP29) Homo sapiens	18.179	undetected	2.56492	19.7218	undetected	2.08346	1.08487	undetected	0.812289
P30041	peroxiredoxin 6(PRDX6) Homo sapiens	15.0661	15.631	8.32267	9.7812	18.5095	8.13264	0.649218	1.18415	0.977166
P30042	chromosome 21 open reading frame 33(C21orf33) Homo sapiens	2.80064	undetected	1.39244	4.20008	undetected	2.17139	1.49969	undetected	1.55941
P30043	biliverdin reductase B(BLVRB) Homo sapiens	2.48042	4.79496	5.94283	2.01127	5.32282	6.04173	0.810861	1.11009	1.01664
P30044	peroxiredoxin 5(PRDX5) Homo sapiens	10.7578	undetected	5.83236	12.7454	undetected	7.00745	1.18476	undetected	1.20148
P30046	D-dopachrome tautomerase(DDT) Homo sapiens	1.90136	0.864566	2.53739	1.57396	0.799974	2.8101	0.827809	0.92529	1.10747
P30048	peroxiredoxin 3(PRDX3) Homo sapiens	5.10315	4.44734	5.45736	5.50985	5.12254	6.11923	1.0797	1.15182	1.12128
P30049	ATP synthase, H+ transporting, mitochondrial F1 complex, delta subunit(ATP5D) Homo sapiens	2.08933	0.822269	1.21899	1.7859	1.1143	1.06706	0.854775	1.35515	0.875366
P30050	ribosomal protein L12(RPL12) Homo sapiens	7.18831	undetected	2.67829	5.88217	undetected	2.46051	0.818296	undetected	0.918684
P30084	enoyl-CoA hydratase, short chain 1(ECHS1) Homo sapiens	6.68516	7.16387	0.832364	9.62945	7.23465	0.912072	1.44042	1.00988	1.09576
P30085	cytidine/uridine monophosphate kinase 1(CMPK1) Homo sapiens	9.58241	undetected	2.78585	11.2959	undetected	2.3383	1.17881	undetected	0.839348
P30086	phosphatidylethanolamine binding protein 1(PEBP1) Homo sapiens	4.3208	4.26835	2.72384	4.55142	5.01377	2.43964	1.05337	1.17464	0.895664
P30101	protein disulfide isomerase family A member 3(PDIA3) Homo sapiens	30.5334	29.249	46.844	30.36	22.231	38.7362	0.994321	0.760061	0.82692
P30153	protein phosphatase 2 scaffold subunit Aalpha(PPP2R1A) Homo sapiens	14.9065	17.8517	8.62888	14.3978	16.5912	8.16095	0.965874	0.929391	0.945773
P30154	protein phosphatase 2 scaffold subunit Abeta(PPP2R1B) Homo sapiens	0.065201	undetected	0.25791	0.0501912	undetected	0.344348	0.769791	undetected	1.33515
P30405	peptidylprolyl isomerase F(PPIF) Homo sapiens	7.71605	2.53754	1.82267	7.42741	1.83254	1.64382	0.962592	0.722173	0.90187
P30419	N-myristoyltransferase 1(NMT1) Homo sapiens	2.33613	0.607563	0.622093	2.01431	0.625949	0.505216	0.862243	1.03026	0.812123
P30499	major histocompatibility complex, class I, C(HLA-C) Homo sapiens	2.86196	undetected	0.0910853	3.30291	undetected	0.0968703	1.15407	undetected	1.06351
P30519	heme oxygenase 2(HMOX2) Homo sapiens	4.52913	0.592717	2.75	3.71924	0.548591	2.39046	0.821183	0.925552	0.869259
P30520	adenylosuccinate synthase(ADSS) Homo sapiens	5.26746	5.66695	5.32267	4.04558	4.87708	4.31744	0.768034	0.860618	0.81114
P30533	LDL receptor related protein associated protein 1(LRPAP1) Homo sapiens	11.957	6.39902	0.497436	8.73012	4.61295	0.579462	0.730129	0.720884	1.1649
P30536	translocator protein(TSPO) Homo sapiens	0.310848	0.140896	0.205698	0.305362	0.189471	0.157732	0.982354	1.34475	0.766812
P30566	adenylosuccinate lyase(ADSL) Homo sapiens	2.77177	0.113585	undetected	2.25331	0.117647	undetected	0.81295	1.03576	undetected
P30622	CAP-Gly domain containing linker protein 1(CLIP1) Homo sapiens	8.07729	undetected	0.335328	6.40898	undetected	0.377412	0.793456	undetected	1.1255
P30626	sorcin(SRI) Homo sapiens	1.99155	undetected	0.856589	1.95304	undetected	0.822653	0.980664	undetected	0.960382
P30740	serpin family B member 1(SERPINB1) Homo sapiens	17.1426	14.3438	2.31225	12.7577	10.9422	1.87467	0.744208	0.762851	0.810757
P30837	aldehyde dehydrogenase 1 family member B1(ALDH1B1) Homo sapiens	3.77119	0.403501	0.153101	5.9454	0.446647	0.371088	1.57653	1.10693	2.42381
P30838	aldehyde dehydrogenase 3 family member A1(ALDH3A1) Homo sapiens	36.16	8.14874	53.813	19.375	10.4566	27.1684	0.535813	1.28321	0.504867
P30876	RNA polymerase II subunit B(POLR2B) Homo sapiens	0.892566	0.694958	0.208262	0.923243	0.696615	0.200619	1.03437	1.00238	0.963303
P31040	succinate dehydrogenase complex flavoprotein subunit A(SDHA) Homo sapiens	7.64773	6.35182	9.61434	8.38682	6.0363	11.003	1.09664	0.950326	1.14443
P31146	coronin 1A(CORO1A) Homo sapiens	1.01811	8.6119	undetected	0.719929	7.24327	undetected	0.707125	0.841077	undetected
P31150	GDP dissociation inhibitor 1(GDI1) Homo sapiens	4.20862	1.36471	0.417636	4.54367	1.39323	0.420268	1.07961	1.0209	1.0063
P31153	methionine adenosyltransferase 2A(MAT2A) Homo sapiens	5.43552	1.58543	1.83333	3.75708	1.6078	1.82265	0.691209	1.01411	0.994174
P31323	protein kinase cAMP-dependent type II regulatory subunit beta(PRKAR2B) Homo sapiens	0.0127278	0.528011	undetected	0.0207823	0.524907	undetected	1.63283	0.99412	undetected
P31350	ribonucleotide reductase regulatory subunit M2(RRM2) Homo sapiens	0.517038	undetected	0.263248	0.320067	undetected	0.307362	0.619039	undetected	1.16758
P31431	syndecan 4(SDC4) Homo sapiens	1.7009	undetected	0.198643	1.60063	undetected	0.271237	0.941049	undetected	1.36545
P31483	TIA1 cytotoxic granule associated RNA binding protein(TIA1) Homo sapiens	1.12855	0.443697	0.350911	1.22655	0.364397	0.366189	1.08683	0.821273	1.04354
P31689	DnaJ heat shock protein family (Hsp40) member A1(DNAJA1) Homo sapiens	6.28285	undetected	1.16667	5.26164	undetected	1.07899	0.837461	undetected	0.924846
P31930	ubiquinol-cytochrome c reductase core protein I(UQCRC1) Homo sapiens	6.02181	2.88669	5.30233	5.73905	2.80795	5.76304	0.953043	0.972723	1.08689
P31937	3-hydroxyisobutyrate dehydrogenase(HIBADH) Homo sapiens	1.27498	3.16303	0.763566	1.74238	3.32256	1.34426	1.36659	1.05044	1.76051
P31939	5-aminoimidazole-4-carboxamide ribonucleotide formyltransferase/IMP cyclohydrolase(ATIC) Homo sapiens	22.2965	17.0252	8.49516	18.1933	14.5331	7.79136	0.815972	0.853625	0.917153
P31942	heterogeneous nuclear ribonucleoprotein H3(HNRNPH3) Homo sapiens	4.04281	3.64552	1.31395	4.229	3.46711	1.22802	1.04605	0.951062	0.934598
P31943	heterogeneous nuclear ribonucleoprotein H1 (H)(HNRNPH1) Homo sapiens	8.34614	12.8574	6.32655	8.81286	12.8621	5.4456	1.05592	1.00037	0.860754
P31946	tyrosine 3-monooxygenase/tryptophan 5-monooxygenase activation protein beta(YWHAB) Homo sapiens	18.6474	6.33978	11.6172	17.1433	5.72184	11.7019	0.919342	0.902531	1.00729
P31947	stratifin(SFN) Homo sapiens	20.6509	undetected	13.3324	15.6282	undetected	12.4337	0.756781	undetected	0.932594
P31948	stress induced phosphoprotein 1(STIP1) Homo sapiens	42.0603	undetected	5.75969	33.9387	undetected	2.2608	0.806907	undetected	0.392522
P31949	S100 calcium binding protein A11(S100A11) Homo sapiens	13.3681	33.6265	5.88953	12.7335	24.9225	4.27869	0.952524	0.741158	0.72649
P32119	peroxiredoxin 2(PRDX2) Homo sapiens	16.092	10.1176	15.4496	15.8586	9.63843	11.5618	0.985499	0.952636	0.748358
P32320	cytidine deaminase(CDA) Homo sapiens	1.12878	undetected	1.60368	1.826	undetected	2.2921	1.61767	undetected	1.42927
P32322	pyrroline-5-carboxylate reductase 1(PYCR1) Homo sapiens	0.928551	undetected	2.0407	0.845799	undetected	2.02385	0.910881	undetected	0.991742
P32455	guanylate binding protein 1(GBP1) Homo sapiens	4.39832	0.202381	0.400194	9.03313	0.249839	0.581222	2.05377	1.2345	1.45235
P32929	cystathionine gamma-lyase(CTH) Homo sapiens	0.943651	undetected	0.0373921	1.30301	undetected	0.0365906	1.38082	undetected	0.978563
P32969	ribosomal protein L9(RPL9) Homo sapiens	3.36812	7.6028	7.71124	2.30801	5.79315	5.06557	0.685251	0.761976	0.656908
P33121	acyl-CoA synthetase long-chain family member 1(ACSL1) Homo sapiens	9.86347	9.75252	0.515504	12.352	10.4039	0.813711	1.2523	1.06679	1.57848
P33176	kinesin family member 5B(KIF5B) Homo sapiens	12.7223	9.5619	0.621124	11.3549	8.9888	0.555887	0.892517	0.940064	0.894969
P33240	cleavage stimulation factor subunit 2(CSTF2) Homo sapiens	1.85756	0.9507	2.62888	1.6915	0.937572	2.7839	0.910601	0.986191	1.05897
P33316	deoxyuridine triphosphatase(DUT) Homo sapiens	0.631067	undetected	3.74322	0.310558	undetected	3.14009	0.492115	undetected	0.838875
P33527	ATP binding cassette subfamily C member 1(ABCC1) Homo sapiens	2.68435	undetected	4.55369	2.04137	undetected	5.0546	0.76047	undetected	1.11
P33991	minichromosome maintenance complex component 4(MCM4) Homo sapiens	10.5021	0.281092	8.24322	5.45721	0.213927	5.78987	0.51963	0.761056	0.702379
P33992	minichromosome maintenance complex component 5(MCM5) Homo sapiens	6.04941	undetected	0.432479	3.62651	undetected	0.426495	0.599481	undetected	0.986165
P33993	minichromosome maintenance complex component 7(MCM7) Homo sapiens	7.84946	undetected	0.598837	4.24723	undetected	0.530551	0.541085	undetected	0.885969
P34059	galactosamine (N-acetyl)-6-sulfatase(GALNS) Homo sapiens	undetected	0.494678	0.0777778	undetected	0.60883	0.108649	undetected	1.23076	1.39692
P34896	serine hydroxymethyltransferase 1(SHMT1) Homo sapiens	1.99456	undetected	0.322507	1.41937	undetected	0.576126	0.71162	undetected	1.7864
P34897	serine hydroxymethyltransferase 2(SHMT2) Homo sapiens	12.6993	undetected	8.2219	11.5596	undetected	7.50969	0.910249	undetected	0.913376
P34932	heat shock protein family A (Hsp70) member 4(HSPA4) Homo sapiens	29.5264	11.1717	11.8837	22.7368	10.0774	9.98063	0.770049	0.902043	0.839857
P34949	mannose phosphate isomerase(MPI) Homo sapiens	0.977784	0.0641457	undetected	1.24743	0.0516154	undetected	1.27577	0.804659	undetected
P35080	profilin 2(PFN2) Homo sapiens	1.03922	undetected	5.4845	0.62886	undetected	4.06408	0.605124	undetected	0.741013
P35221	catenin alpha 1(CTNNA1) Homo sapiens	25.2202	19.4392	3.80039	27.7408	24.6315	4.61848	1.09994	1.2671	1.21527
P35222	catenin beta 1(CTNNB1) Homo sapiens	5.35678	8.21541	2.81686	5.21812	10.9965	2.74218	0.974114	1.33852	0.973487
P35232	prohibitin(PHB) Homo sapiens	12.501	9.33221	10.9855	15.6754	9.28575	12.3338	1.25393	0.995021	1.12274
P35237	serpin family B member 6(SERPINB6) Homo sapiens	4.9149	3.56204	0.516473	4.33575	3.54975	0.320417	0.882165	0.996548	0.620395
P35241	radixin(RDX) Homo sapiens	11.0816	undetected	1.5792	12.5265	undetected	1.43722	1.13039	undetected	0.910091
P35244	replication protein A3(RPA3) Homo sapiens	0.941915	1.43641	0.100671	0.507401	0.621702	0.100411	0.538691	0.432815	0.997419
P35249	replication factor C subunit 4(RFC4) Homo sapiens	1.17871	undetected	0.231909	1.09881	undetected	0.250179	0.932217	undetected	1.07878
P35250	replication factor C subunit 2(RFC2) Homo sapiens	0.141568	undetected	0.0987536	0.135183	undetected	0.0927528	0.954898	undetected	0.939235
P35268	ribosomal protein L22(RPL22) Homo sapiens	4.33144	1.85238	1.25775	3.35722	1.57536	1.06706	0.775081	0.850453	0.84839
P35269	general transcription factor IIF subunit 1(GTF2F1) Homo sapiens	1.64351	0.154622	0.539729	1.38869	0.18857	0.628912	0.844954	1.21956	1.16524
P35270	sepiapterin reductase (7,8-dihydrobiopterin:NADP+ oxidoreductase)(SPR) Homo sapiens	0.806595	1.02073	0.519088	1.11577	1.00914	0.626638	1.38331	0.988646	1.20719
P35354	prostaglandin-endoperoxide synthase 2(PTGS2) Homo sapiens	2.04356	8.73824	undetected	3.01794	1.90192	undetected	1.4768	0.217655	undetected
P35520	cystathionine-beta-synthase(CBS) Homo sapiens	0.356668	undetected	1.58974	0.210175	undetected	4.46176	0.589275	undetected	2.80659
P35527	keratin 9(KRT9) Homo sapiens	0.177032	0.554482	3.38275	0.397706	0.815034	5.56185	2.24652	1.4699	1.64418
P35568	insulin receptor substrate 1(IRS1) Homo sapiens	0.0161412	undetected	0.211681	0.023135	undetected	0.175363	1.43329	undetected	0.828433
P35573	amylo-alpha-1, 6-glucosidase, 4-alpha-glucanotransferase(AGL) Homo sapiens	0.872548	undetected	0.31453	0.873346	undetected	0.316416	1.00091	undetected	1.006
P35579	myosin heavy chain 9(MYH9) Homo sapiens	142.757	undetected	18.1609	185.639	undetected	27.4873	1.30038	undetected	1.51355
P35580	myosin heavy chain 10(MYH10) Homo sapiens	0.518947	undetected	0.149858	0.594746	undetected	0.202049	1.14606	undetected	1.34827
P35606	coatomer protein complex subunit beta 2(COPB2) Homo sapiens	7.08076	12.0218	4.06783	6.56367	10.9589	4.1073	0.926972	0.911585	1.0097
P35610	sterol O-acyltransferase 1(SOAT1) Homo sapiens	0.248423	0.265406	0.493289	0.215959	0.220878	0.481634	0.869319	0.832226	0.976373
P35611	adducin 1(ADD1) Homo sapiens	1.53248	undetected	0.313953	2.01725	undetected	0.418778	1.31633	undetected	1.33389
P35613	basigin (Ok blood group)(BSG) Homo sapiens	5.01562	0.284314	1.1812	4.19841	0.260523	1.05216	0.837067	0.916321	0.890755
P35637	FUS RNA binding protein(FUS) Homo sapiens	3.70929	undetected	0.792636	3.88099	undetected	0.910581	1.04629	undetected	1.1488
P35658	nucleoporin 214(NUP214) Homo sapiens	1.20324	undetected	0.629845	1.36153	undetected	0.582712	1.13156	undetected	0.925168
P35659	DEK proto-oncogene(DEK) Homo sapiens	7.73619	undetected	0.421512	6.76228	undetected	0.265276	0.87411	undetected	0.629344
P35754	glutaredoxin(GLRX) Homo sapiens	2.74307	1.12759	4.72965	2.51083	1.02883	4.24441	0.915336	0.912416	0.897405
P35869	aryl hydrocarbon receptor(AHR) Homo sapiens	0.499219	undetected	0.25791	0.363396	undetected	0.104382	0.727929	undetected	0.404724
P35914	3-hydroxymethyl-3-methylglutaryl-CoA lyase(HMGCL) Homo sapiens	2.63766	2.72969	0.287464	3.57014	2.86099	0.248273	1.35352	1.0481	0.863664
P35998	proteasome 26S subunit, ATPase 2(PSMC2) Homo sapiens	10.5154	11.7367	3.39438	9.58024	11.174	3.03726	0.911071	0.952059	0.89479
P36405	ADP ribosylation factor like GTPase 3(ARL3) Homo sapiens	1.88071	1.18683	0.447674	1.97588	1.2519	0.396423	1.05061	1.05482	0.885517
P36507	mitogen-activated protein kinase kinase 2(MAP2K2) Homo sapiens	0.293665	1.01387	0.72093	0.271052	0.831639	0.66617	0.922997	0.820265	0.924042
P36542	ATP synthase, H+ transporting, mitochondrial F1 complex, gamma polypeptide 1(ATP5C1) Homo sapiens	3.48985	undetected	6.89549	3.56543	undetected	6.59793	1.02166	undetected	0.956847
P36543	ATPase H+ transporting V1 subunit E1(ATP6V1E1) Homo sapiens	7.1282	5.29832	0.996124	7.23988	5.2035	0.967213	1.01567	0.982104	0.970977
P36578	ribosomal protein L4(RPL4) Homo sapiens	10.3999	6.53137	24.2054	5.1594	3.25383	11.8927	0.496101	0.498185	0.491324
P36639	nudix hydrolase 1(NUDT1) Homo sapiens	0.269193	0.0210084	0.72627	0.268797	0.0185352	0.639058	0.99853	0.882276	0.879918
P36776	lon peptidase 1, mitochondrial(LONP1) Homo sapiens	6.67961	6.13669	1.65698	6.55573	5.61578	1.77794	0.981454	0.915115	1.073
P36871	phosphoglucomutase 1(PGM1) Homo sapiens	19.6801	undetected	1.12209	14.8328	undetected	0.771982	0.753695	undetected	0.687984
P36873	protein phosphatase 1 catalytic subunit gamma(PPP1CC) Homo sapiens	0.337749	undetected	0.341802	0.263798	undetected	0.302652	0.781045	undetected	0.885459
P36915	G protein nucleolar 1 (putative)(GNL1) Homo sapiens	0.791611	undetected	1.17863	0.761396	undetected	1.31237	0.961831	undetected	1.11346
P36954	RNA polymerase II subunit I(POLR2I) Homo sapiens	0.14637	0.0294118	undetected	0.166454	0.0274167	undetected	1.13722	0.932166	undetected
P36957	dihydrolipoamide S-succinyltransferase(DLST) Homo sapiens	6.14955	4.84356	2.80426	7.82943	4.54035	3.2161	1.27317	0.9374	1.14686
P36969	glutathione peroxidase 4(GPX4) Homo sapiens	0.469482	1.09678	undetected	0.700422	1.88634	undetected	1.4919	1.71989	undetected
P37108	signal recognition particle 14(SRP14) Homo sapiens	8.05184	3.82059	1.86822	9.25811	3.53443	1.769	1.14981	0.925101	0.946893
P37198	nucleoporin 62(NUP62) Homo sapiens	1.14816	1.00994	undetected	1.21606	1.02304	undetected	1.05913	1.01297	undetected
P37268	farnesyl-diphosphate farnesyltransferase 1(FDFT1) Homo sapiens	3.64865	3.84342	2.46788	1.84698	2.48887	2.22039	0.506207	0.647566	0.899717
P37802	transgelin 2(TAGLN2) Homo sapiens	33.062	37.9371	19.6599	33.4652	41.0804	22.0164	1.01219	1.08286	1.11986
P37837	transaldolase 1(TALDO1) Homo sapiens	30.8128	33.4289	24.0717	29.7638	35.8977	22.7317	0.965958	1.07385	0.944335
P38117	electron transfer flavoprotein beta subunit(ETFB) Homo sapiens	9.93688	8.35952	8.06008	11.6064	8.32462	10.3458	1.16801	0.995825	1.28358
P38159	RNA binding motif protein, X-linked(RBMX) Homo sapiens	12.0741	undetected	11.9797	13.319	undetected	12.7824	1.10311	undetected	1.06701
P38606	ATPase H+ transporting V1 subunit A(ATP6V1A) Homo sapiens	10.7171	15.1025	0.672481	9.66837	14.0717	0.675112	0.902144	0.931745	1.00391
P38646	heat shock protein family A (Hsp70) member 9(HSPA9) Homo sapiens	42.479	18.6188	60.3547	45.2798	15.0462	61.614	1.06593	0.808121	1.02087
P38919	eukaryotic translation initiation factor 4A3(EIF4A3) Homo sapiens	4.24837	4.29076	0.737892	3.22782	4.63071	0.593281	0.759779	1.07923	0.804022
P39019	ribosomal protein S19(RPS19) Homo sapiens	16.5128	11.0514	18.8362	14.8053	9.00399	13.7541	0.896595	0.814737	0.730193
P39023	ribosomal protein L3(RPL3) Homo sapiens	7.61238	4.30168	11.7781	3.40937	1.45849	7.2623	0.447872	0.339051	0.616593
P39210	MPV17, mitochondrial inner membrane protein(MPV17) Homo sapiens	0.089731	0.027451	undetected	0.0892069	0.0229116	undetected	0.99416	0.834636	undetected
P39656	dolichyl-diphosphooligosaccharide--protein glycosyltransferase non-catalytic subunit(DDOST) Homo sapiens	7.44165	6.27101	0.652132	6.59504	6.94143	0.57228	0.886233	1.10691	0.877553
P39687	acidic nuclear phosphoprotein 32 family member A(ANP32A) Homo sapiens	10.1359	3.74566	0.12906	10.1695	4.20196	0.157732	1.00331	1.12182	1.22216
P39748	flap structure-specific endonuclease 1(FEN1) Homo sapiens	6.36569	1.92941	2.73159	4.63151	1.81465	2.00745	0.727573	0.940519	0.734902
P40121	capping actin protein, gelsolin like(CAPG) Homo sapiens	3.38542	6.99174	1.33333	3.66327	6.46943	1.23696	1.08207	0.925297	0.92772
P40199	carcinoembryonic antigen related cell adhesion molecule 6(CEACAM6) Homo sapiens	0.0127278	0.95042	undetected	0.0229389	1.17724	undetected	1.80227	1.23866	undetected
P40222	taxilin alpha(TXLNA) Homo sapiens	3.28574	0.312885	0.0105465	3.31124	0.240829	0.0116296	1.00776	0.769704	1.10269
P40227	chaperonin containing TCP1 subunit 6A(CCT6A) Homo sapiens	19.4168	undetected	15.0979	16.5185	undetected	11.1267	0.85073	undetected	0.73697
P40261	nicotinamide N-methyltransferase(NNMT) Homo sapiens	0.674515	4.86583	6.41898	0.690423	3.49453	5.26081	1.02358	0.718178	0.819571
P40306	proteasome subunit beta 10(PSMB10) Homo sapiens	1.34388	0.79972	1.00969	1.66435	0.823272	0.827124	1.23846	1.02945	0.819186
P40429	ribosomal protein L13a(RPL13A) Homo sapiens	4.9536	5.22969	13.8072	3.07156	4.22912	7.7377	0.620066	0.808674	0.560412
P40616	ADP ribosylation factor like GTPase 1(ARL1) Homo sapiens	1.27972	2.67115	0.964046	0.813646	2.7082	1.48887	0.635799	1.01387	1.54439
P40763	signal transducer and activator of transcription 3(STAT3) Homo sapiens	4.99705	3.22577	2.66683	4.39643	3.72159	2.83194	0.879806	1.1537	1.06191
P40925	malate dehydrogenase 1(MDH1) Homo sapiens	11.4186	undetected	9.92926	11.4233	undetected	9.88077	1.00041	undetected	0.995117
P40926	malate dehydrogenase 2(MDH2) Homo sapiens	22.9595	25.3871	16.4428	30.1206	23.5396	20.2846	1.3119	0.927226	1.23365
P40937	replication factor C subunit 5(RFC5) Homo sapiens	0.1256	undetected	0.119847	0.0638173	undetected	0.119699	0.508098	undetected	0.998771
P40938	replication factor C subunit 3(RFC3) Homo sapiens	0.66416	0.00742297	0.110259	0.30399	0.0120994	0.0587151	0.457706	1.62999	0.53252
P40939	hydroxyacyl-CoA dehydrogenase/3-ketoacyl-CoA thiolase/enoyl-CoA hydratase (trifunctional protein), alpha subunit(HADHA) Homo sapiens	23.9466	23.5699	0.763566	29.1352	22.5759	0.767511	1.21667	0.957827	1.00517
P41091	eukaryotic translation initiation factor 2 subunit gamma(EIF2S3) Homo sapiens	6.08597	7.28151	1.84109	4.20998	6.98739	1.71833	0.691752	0.959606	0.933325
P41208	centrin 2(CETN2) Homo sapiens	0.940353	0.431092	undetected	0.896285	0.543699	undetected	0.953136	1.26121	undetected
P41214	eukaryotic translation initiation factor 2D(EIF2D) Homo sapiens	0.113798	0.0536415	0.0349952	0.115969	0.0593384	0.0258119	1.01908	1.1062	0.737585
P41223	BUD31 homolog(BUD31) Homo sapiens	0.528261	undetected	0.820228	0.528184	undetected	0.883012	0.999852	undetected	1.07654
P41226	ubiquitin like modifier activating enzyme 7(UBA7) Homo sapiens	0.818224	0.195098	undetected	0.898049	0.239928	undetected	1.09756	1.22978	undetected
P41227	N(alpha)-acetyltransferase 10, NatA catalytic subunit(NAA10) Homo sapiens	2.07885	undetected	0.528101	1.7411	undetected	0.479881	0.83753	undetected	0.908692
P41236	protein phosphatase 1 regulatory inhibitor subunit 2(PPP1R2) Homo sapiens	0.67654	1.04594	0.0824545	0.691991	1.21251	0.0799887	1.02284	1.15926	0.970095
P41240	c-src tyrosine kinase(CSK) Homo sapiens	0.453167	0.945098	0.264142	0.381139	0.875145	0.19827	0.841056	0.925983	0.750618
P41250	glycyl-tRNA synthetase(GARS) Homo sapiens	11.0352	17.7167	0.996124	8.04421	16.6661	0.538003	0.728957	0.940702	0.540096
P41252	isoleucyl-tRNA synthetase(IARS) Homo sapiens	11.4572	1.18515	0.712821	8.24154	1.10967	0.802954	0.719332	0.936306	1.12645
P41567	eukaryotic translation initiation factor 1(EIF1) Homo sapiens	3.00995	0.296499	0.158689	2.65121	0.273523	0.214439	0.880815	0.92251	1.35131
P42126	enoyl-CoA delta isomerase 1(ECI1) Homo sapiens	3.13335	2.64776	2.44089	3.22959	2.89381	2.90611	1.03071	1.09293	1.19059
P42166	thymopoietin(TMPO) Homo sapiens	3.97842	1.2584	2.80537	3.45309	1.64886	2.26748	0.867956	1.31028	0.808264
P42167	thymopoietin(TMPO) Homo sapiens	0.816083	0.777311	2.93411	0.843741	1.00116	3.11624	1.03389	1.28798	1.06208
P42224	signal transducer and activator of transcription 1(STAT1) Homo sapiens	7.58073	undetected	0.628205	6.74846	undetected	0.679533	0.890211	undetected	1.08171
P42226	signal transducer and activator of transcription 6(STAT6) Homo sapiens	0.327278	1.13459	0.0697674	0.413881	1.41189	0.0819672	1.26462	1.2444	1.17486
P42285	Ski2 like RNA helicase 2(SKIV2L2) Homo sapiens	1.00324	0.19944	1.00144	0.955102	0.190501	0.886683	0.952018	0.955179	0.885409
P42330	aldo-keto reductase family 1 member C3(AKR1C3) Homo sapiens	23.8337	7.08557	51.9709	17.3058	8.20427	46.2191	0.726104	1.15788	0.889326
P42345	mechanistic target of rapamycin(MTOR) Homo sapiens	0.11941	0.137675	undetected	0.12587	0.157935	undetected	1.0541	1.14716	undetected
P42574	caspase 3(CASP3) Homo sapiens	undetected	1.26667	0.420543	undetected	1.41344	0.408346	undetected	1.11587	0.970997
P42677	ribosomal protein S27(RPS27) Homo sapiens	2.8567	2.43697	undetected	2.12842	2.15021	undetected	0.745063	0.882329	undetected
P42704	leucine rich pentatricopeptide repeat containing(LRPPRC) Homo sapiens	18.2771	19.4836	2.71221	15.3687	16.4802	2.32787	0.84087	0.845851	0.858292
P42765	acetyl-CoA acyltransferase 2(ACAA2) Homo sapiens	0.78247	4.61359	0.330426	1.33007	5.70794	0.432191	1.69983	1.2372	1.30798
P42766	ribosomal protein L35(RPL35) Homo sapiens	2.41232	undetected	1.57607	1.37751	undetected	1.77984	0.571031	undetected	1.12929
P42858	huntingtin(HTT) Homo sapiens	0.179925	1.03739	undetected	0.180473	0.987643	undetected	1.00304	0.952042	undetected
P42892	endothelin converting enzyme 1(ECE1) Homo sapiens	0.77871	undetected	0.190796	0.468287	undetected	0.162246	0.601363	undetected	0.850367
P43034	platelet activating factor acetylhydrolase 1b regulatory subunit 1(PAFAH1B1) Homo sapiens	3.67897	1.74314	0.980345	3.51358	1.50006	0.843568	0.955044	0.860554	0.860481
P43243	matrin 3(MATR3) Homo sapiens	13.6842	8.22843	6.78973	12.7114	8.24817	6.95082	0.928908	1.0024	1.02373
P43246	mutS homolog 2(MSH2) Homo sapiens	1.72554	undetected	4.2675	1.28889	undetected	3.76656	0.74695	undetected	0.882615
P43304	glycerol-3-phosphate dehydrogenase 2(GPD2) Homo sapiens	13.7379	15.2545	0.304264	15.7848	15.2236	0.421759	1.149	0.997974	1.38616
P43307	signal sequence receptor subunit 1(SSR1) Homo sapiens	4.00278	2.72829	3.76031	2.20449	3.17325	5.27415	0.55074	1.16309	1.40258
P43353	aldehyde dehydrogenase 3 family member B1(ALDH3B1) Homo sapiens	0.0746312	undetected	0.276606	0.0764631	undetected	0.242235	1.02455	undetected	0.875741
P43487	RAN binding protein 1(RANBP1) Homo sapiens	5.62991	2.53179	2.56105	3.9203	1.93036	1.99553	0.696335	0.76245	0.779185
P43490	nicotinamide phosphoribosyltransferase(NAMPT) Homo sapiens	30.0834	48.6261	12.1541	17.5591	27.5516	7.88823	0.58368	0.566601	0.649019
P43686	proteasome 26S subunit, ATPase 4(PSMC4) Homo sapiens	6.64906	4.84216	2.75775	6.61817	4.76097	2.31595	0.995355	0.983234	0.839795
P43897	Ts translation elongation factor, mitochondrial(TSFM) Homo sapiens	0.435117	1.50616	0.319767	0.506127	1.54499	0.281669	1.1632	1.02578	0.880856
P45877	peptidylprolyl isomerase C(PPIC) Homo sapiens	2.98496	undetected	0.724832	2.21263	undetected	0.921288	0.741259	undetected	1.27104
P45880	voltage dependent anion channel 2(VDAC2) Homo sapiens	9.2372	9.21289	4.71512	10.1196	11.5137	4.89717	1.09553	1.24974	1.03861
P45954	acyl-CoA dehydrogenase, short/branched chain(ACADSB) Homo sapiens	undetected	0.120868	0.0637584	undetected	0.0939632	0.054744	undetected	0.777401	0.858617
P45973	chromobox 5(CBX5) Homo sapiens	5.18583	3.19888	3.87306	3.7908	3.25846	3.16095	0.730993	1.01863	0.816138
P45974	ubiquitin specific peptidase 5(USP5) Homo sapiens	4.46121	undetected	2.34593	4.28595	undetected	1.91207	0.960715	undetected	0.815059
P46013	marker of proliferation Ki-67(MKI67) Homo sapiens	0.0504484	0.97591	0.560882	0.0551907	0.998842	0.379804	1.094	1.0235	0.677155
P46060	Ran GTPase activating protein 1(RANGAP1) Homo sapiens	6.28886	1.32717	0.360684	5.92314	1.40996	0.393138	0.941847	1.06238	1.08998
P46063	RecQ like helicase(RECQL) Homo sapiens	1.63257	0.230112	1.29544	1.40476	0.271206	1.25995	0.860461	1.17858	0.972601
P46087	NOP2 nucleolar protein(NOP2) Homo sapiens	0.850738	undetected	1.00815	0.527399	undetected	0.677067	0.619932	undetected	0.671594
P46100	ATRX, chromatin remodeler(ATRX) Homo sapiens	0.589818	0.0330532	undetected	0.54877	0.0329515	undetected	0.930406	0.996922	undetected
P46108	CRK proto-oncogene, adaptor protein(CRK) Homo sapiens	1.20596	undetected	1.72675	1.22939	undetected	2.00255	1.01943	undetected	1.15972
P46109	CRK like proto-oncogene, adaptor protein(CRKL) Homo sapiens	4.90564	1.94692	0.197674	4.11411	1.8763	0.14158	0.838648	0.96373	0.716227
P46379	BCL2 associated athanogene 6(BAG6) Homo sapiens	1.84964	undetected	0.145014	1.66337	undetected	0.16202	0.899293	undetected	1.11727
P46459	N-ethylmaleimide sensitive factor, vesicle fusing ATPase(NSF) Homo sapiens	13.217	6.93053	0.238372	13.4085	6.60561	0.204173	1.01449	0.953118	0.85653
P46776	ribosomal protein L27a(RPL27A) Homo sapiens	4.55534	4.46961	3.9157	2.55544	1.89909	2.08048	0.560976	0.424889	0.531317
P46777	ribosomal protein L5(RPL5) Homo sapiens	14.3409	4.41639	4.70349	8.74375	2.05174	3.38152	0.609708	0.464575	0.718939
P46778	ribosomal protein L21(RPL21) Homo sapiens	4.15597	1.19048	7.63663	2.18175	0.748488	4.73025	0.524967	0.62873	0.619417
P46779	ribosomal protein L28(RPL28) Homo sapiens	0.855135	undetected	12.3159	0.531615	undetected	5.05663	0.621674	undetected	0.410578
P46781	ribosomal protein S9(RPS9) Homo sapiens	5.6044	2.23305	3.67442	3.10558	1.83447	1.97765	0.554132	0.821508	0.53822
P46782	ribosomal protein S5(RPS5) Homo sapiens	6.79022	3.55224	13.3072	5.43172	3.15871	9.37854	0.799933	0.889216	0.704773
P46783	ribosomal protein S10(RPS10) Homo sapiens	5.30124	4.90784	5.18217	5.11303	4.17686	3.68107	0.964496	0.851058	0.710334
P46821	microtubule associated protein 1B(MAP1B) Homo sapiens	24.5203	3.77185	17.0058	34.9043	4.2174	20.6438	1.42349	1.11813	1.21393
P46926	glucosamine-6-phosphate deaminase 1(GNPDA1) Homo sapiens	2.42673	undetected	2.64238	2.02284	undetected	2.84045	0.833567	undetected	1.07496
P46934	neural precursor cell expressed, developmentally down-regulated 4, E3 ubiquitin protein ligase(NEDD4) Homo sapiens	0.0509112	undetected	0.0963567	0.052838	undetected	0.0984258	1.03785	undetected	1.02147
P46937	Yes associated protein 1(YAP1) Homo sapiens	2.45843	undetected	1.11143	2.8157	undetected	1.23994	1.14533	undetected	1.11562
P46939	utrophin(UTRN) Homo sapiens	5.00862	undetected	0.190891	7.54308	undetected	0.354694	1.50602	undetected	1.85809
P46940	IQ motif containing GTPase activating protein 1(IQGAP1) Homo sapiens	33.4916	25.8008	4.85756	30.3134	22.9661	4.15201	0.905103	0.890132	0.854753
P46976	glycogenin 1(GYG1) Homo sapiens	2.39387	undetected	3.08775	2.35536	undetected	2.06243	0.983913	undetected	0.667938
P46977	STT3A, catalytic subunit of the oligosaccharyltransferase complex(STT3A) Homo sapiens	3.38438	1.22885	0.262393	1.97059	1.58103	0.292113	0.582261	1.28659	1.11327
P47712	phospholipase A2 group IVA(PLA2G4A) Homo sapiens	0.419439	17.5929	undetected	0.282325	10.0965	undetected	0.673102	0.5739	undetected
P47755	capping actin protein of muscle Z-line alpha subunit 2(CAPZA2) Homo sapiens	0.552965	0.706443	1.20278	0.515342	0.759686	1.06254	0.931961	1.07537	0.883407
P47756	capping actin protein of muscle Z-line beta subunit(CAPZB) Homo sapiens	17.7942	undetected	2.93702	16.5416	undetected	2.81967	0.929606	undetected	0.960047
P47813	eukaryotic translation initiation factor 1A, X-linked(EIF1AX) Homo sapiens	1.99763	0.834174	1.68217	2.02794	0.860857	0.58318	1.01517	1.03199	0.346684
P47895	aldehyde dehydrogenase 1 family member A3(ALDH1A3) Homo sapiens	4.08707	4.80644	0.328775	7.49946	10.0976	0.347868	1.83492	2.10084	1.05807
P47897	glutaminyl-tRNA synthetase(QARS) Homo sapiens	8.33115	5.69524	0.607558	6.49015	5.78504	0.459016	0.779021	1.01577	0.75551
P47914	ribosomal protein L29(RPL29) Homo sapiens	1.70194	0.301541	4.03779	0.810313	0.14146	2.29657	0.476112	0.469123	0.56877
P48047	ATP synthase, H+ transporting, mitochondrial F1 complex, O subunit(ATP5O) Homo sapiens	3.6416	7.06597	3.29942	4.62014	7.14326	3.30402	1.26871	1.01094	1.0014
P48059	LIM zinc finger domain containing 1(LIMS1) Homo sapiens	0.303963	undetected	0.824786	0.293305	undetected	0.692399	0.964935	undetected	0.839489
P48147	prolyl endopeptidase(PREP) Homo sapiens	1.95817	0.82535	0.0444444	1.93079	0.865234	0.18823	0.986017	1.04832	4.23517
P48163	malic enzyme 1(ME1) Homo sapiens	9.39502	5.69846	0.347868	5.98775	5.91492	0.230999	0.637332	1.03799	0.66404
P48307	tissue factor pathway inhibitor 2(TFPI2) Homo sapiens	0.0598207	0.285714	undetected	0.419861	0.470717	undetected	7.01866	1.64751	undetected
P48426	phosphatidylinositol-5-phosphate 4-kinase type 2 alpha(PIP4K2A) Homo sapiens	1.1731	undetected	0.294574	1.19429	undetected	0.317437	1.01807	undetected	1.07761
P48444	archain 1(ARCN1) Homo sapiens	11.4763	12.3305	8.30039	11.0071	10.919	7.11475	0.959116	0.885528	0.857159
P48449	lanosterol synthase (2,3-oxidosqualene-lanosterol cyclase)(LSS) Homo sapiens	0.643679	undetected	0.750719	0.53485	undetected	0.836761	0.830925	undetected	1.11461
P48506	glutamate-cysteine ligase catalytic subunit(GCLC) Homo sapiens	17.2378	1.62745	7.125	11.9984	1.59055	5.09538	0.696052	0.977327	0.715141
P48507	glutamate-cysteine ligase modifier subunit(GCLM) Homo sapiens	6.19994	0.723529	0.932171	3.78237	0.673961	0.812221	0.610066	0.93149	0.871322
P48509	CD151 molecule (Raph blood group)(CD151) Homo sapiens	0.90836	0.995378	4.50097	1.35957	1.45167	6.73323	1.49673	1.45841	1.49595
P48556	proteasome 26S subunit, non-ATPase 8(PSMD8) Homo sapiens	3.23627	2.34734	2.14573	2.41437	2.32385	2.12367	0.746034	0.989994	0.989718
P48634	proline rich coiled-coil 2A(PRRC2A) Homo sapiens	0.590338	undetected	0.0813953	0.52289	undetected	0.0804769	0.885746	undetected	0.988716
P48637	glutathione synthetase(GSS) Homo sapiens	5.92196	5.82311	0.895442	5.30732	5.75518	0.610913	0.896211	0.988335	0.682247
P48643	chaperonin containing TCP1 subunit 5(CCT5) Homo sapiens	25.774	16.0966	14.4612	20.0162	14.9224	10.2757	0.776604	0.92705	0.710569
P48723	heat shock protein family A (Hsp70) member 13(HSPA13) Homo sapiens	0.128551	0.215406	undetected	0.140378	0.168361	undetected	1.09201	0.7816	undetected
P48729	casein kinase 1 alpha 1(CSNK1A1) Homo sapiens	0.0804165	undetected	0.302013	0.116067	undetected	0.367607	1.44332	undetected	1.21719
P48730	casein kinase 1 delta(CSNK1D) Homo sapiens	0.212323	undetected	1.10655	0.189393	undetected	0.954015	0.892006	undetected	0.86215
P48735	isocitrate dehydrogenase (NADP(+)) 2, mitochondrial(IDH2) Homo sapiens	7.58253	24.4342	4.95349	8.13832	22.3172	5.77794	1.0733	0.913358	1.16644
P48739	phosphatidylinositol transfer protein beta(PITPNB) Homo sapiens	6.21539	undetected	1.09302	4.75816	undetected	1.01341	0.765545	undetected	0.927165
P48960	adhesion G protein-coupled receptor E5(ADGRE5) Homo sapiens	0.867631	undetected	0.792905	0.885207	undetected	0.829102	1.02026	undetected	1.04565
P49005	DNA polymerase delta 2, accessory subunit(POLD2) Homo sapiens	0.0271334	undetected	0.0795781	0.0266641	undetected	0.0584314	0.982704	undetected	0.734265
P49006	MARCKS like 1(MARCKSL1) Homo sapiens	2.28719	2.11793	undetected	2.46701	1.90127	undetected	1.07862	0.897705	undetected
P49023	paxillin(PXN) Homo sapiens	6.2387	undetected	0.371124	6.82904	undetected	0.450075	1.09462	undetected	1.21273
P49069	calcium modulating ligand(CAMLG) Homo sapiens	0.195372	0.606303	undetected	0.221547	0.670743	undetected	1.13398	1.10628	undetected
P49137	mitogen-activated protein kinase-activated protein kinase 2(MAPKAPK2) Homo sapiens	undetected	1.11162	0.425695	undetected	1.14712	0.432279	undetected	1.03193	1.01547
P49189	aldehyde dehydrogenase 9 family member A1(ALDH9A1) Homo sapiens	7.77275	12.6287	1.70543	7.2687	12.3026	1.53055	0.935151	0.974178	0.89746
P49207	ribosomal protein L34(RPL34) Homo sapiens	0.901244	1.11022	19.8682	0.577688	0.720041	6.33234	0.64099	0.648555	0.318717
P49257	lectin, mannose binding 1(LMAN1) Homo sapiens	5.16563	5.15448	4.59012	5.5073	4.92058	3.86289	1.06614	0.954622	0.841567
P49321	nuclear autoantigenic sperm protein(NASP) Homo sapiens	15.2876	undetected	3.85853	10.9349	undetected	3.03726	0.71528	undetected	0.787155
P49327	fatty acid synthase(FASN) Homo sapiens	48.5229	36.9744	14.3217	23.6904	25.6084	11.6632	0.488231	0.6926	0.814372
P49354	farnesyltransferase, CAAX box, alpha(FNTA) Homo sapiens	undetected	1.80672	2.59923	undetected	1.87836	2.8691	undetected	1.03965	1.10382
P49356	farnesyltransferase, CAAX box, beta(FNTB) Homo sapiens	undetected	0.64916	0.219559	undetected	0.642168	0.18352	undetected	0.989229	0.835858
P49368	chaperonin containing TCP1 subunit 3(CCT3) Homo sapiens	18.1635	undetected	13.1211	13.6415	undetected	10.0298	0.75104	undetected	0.764401
P49406	mitochondrial ribosomal protein L19(MRPL19) Homo sapiens	0.186173	0.0431373	0.305233	0.203509	0.0495559	0.305514	1.09312	1.1488	1.00092
P49407	arrestin beta 1(ARRB1) Homo sapiens	0.780445	undetected	0.609779	1.44084	undetected	0.934619	1.84618	undetected	1.53272
P49411	Tu translation elongation factor, mitochondrial(TUFM) Homo sapiens	13.9678	14.0298	14.9506	15.049	14.2471	17.7407	1.07741	1.01549	1.18662
P49419	aldehyde dehydrogenase 7 family member A1(ALDH7A1) Homo sapiens	14.0867	undetected	2.82364	11.8361	undetected	3.09389	0.840234	undetected	1.09571
P49441	inositol polyphosphate-1-phosphatase(INPP1) Homo sapiens	0.248597	0.163866	undetected	0.245956	0.143262	undetected	0.989377	0.874264	undetected
P49458	signal recognition particle 9(SRP9) Homo sapiens	2.66561	0.719468	2.21994	2.57857	0.746814	2.02526	0.967349	1.03801	0.912301
P49585	phosphate cytidylyltransferase 1, choline, alpha(PCYT1A) Homo sapiens	2.01608	0.472269	2.72481	1.96128	0.550135	2.72876	0.972816	1.16488	1.00145
P49588	alanyl-tRNA synthetase(AARS) Homo sapiens	30.3859	30.6852	18.8081	19.5841	27.4103	17.4903	0.644512	0.893277	0.929933
P49589	cysteinyl-tRNA synthetase(CARS) Homo sapiens	8.03321	undetected	0.272287	7.03313	undetected	0.268256	0.875508	undetected	0.985198
P49590	histidyl-tRNA synthetase 2, mitochondrial(HARS2) Homo sapiens	1.29442	undetected	0.44416	1.51044	undetected	0.731475	1.16689	undetected	1.64687
P49591	seryl-tRNA synthetase(SARS) Homo sapiens	9.76801	4.07479	2.65988	8.59082	3.1358	2.3696	0.879486	0.76956	0.890865
P49662	caspase 4(CASP4) Homo sapiens	1.45085	1.55896	0.547009	1.46113	1.34676	0.603288	1.00708	0.863883	1.10289
P49720	proteasome subunit beta 3(PSMB3) Homo sapiens	1.16581	3.84188	4.17881	0.814724	4.16604	3.38675	0.698849	1.08438	0.810459
P49721	proteasome subunit beta 2(PSMB2) Homo sapiens	2.18646	2.82829	1.20446	1.5823	3.30377	1.03726	0.723679	1.16812	0.861183
P49736	minichromosome maintenance complex component 2(MCM2) Homo sapiens	4.83402	0.222549	1.49225	3.12303	0.197065	1.27273	0.646052	0.885491	0.852893
P49748	acyl-CoA dehydrogenase, very long chain(ACADVL) Homo sapiens	4.56054	undetected	0.201994	4.52848	undetected	0.214439	0.992969	undetected	1.06161
P49750	YLP motif containing 1(YLPM1) Homo sapiens	0.198264	undetected	0.765504	0.208509	undetected	0.877794	1.05167	undetected	1.14669
P49755	transmembrane p24 trafficking protein 10(TMED10) Homo sapiens	9.09106	7.73361	1.69767	10.7952	8.58643	1.49776	1.18745	1.11027	0.882245
P49756	RNA binding motif protein 25(RBM25) Homo sapiens	3.1562	undetected	1.82422	3.3282	undetected	2.28782	1.0545	undetected	1.25414
P49757	NUMB, endocytic adaptor protein(NUMB) Homo sapiens	0.0140006	0.685434	0.313953	0.0175473	0.662505	0.372578	1.25333	0.966548	1.18673
P49770	eukaryotic translation initiation factor 2B subunit beta(EIF2B2) Homo sapiens	0.377321	undetected	0.123202	0.261249	undetected	0.127074	0.692378	undetected	1.03143
P49773	histidine triad nucleotide binding protein 1(HINT1) Homo sapiens	4.18669	3.65322	9.65988	4.09009	3.81812	8.35022	0.976926	1.04514	0.864423
P49790	nucleoporin 153(NUP153) Homo sapiens	0.32155	undetected	0.837488	0.357416	undetected	0.669125	1.11154	undetected	0.798967
P49792	RAN binding protein 2(RANBP2) Homo sapiens	8.65589	2.46064	0.206838	8.97598	2.62595	0.131523	1.03698	1.06718	0.635873
P49815	tuberous sclerosis 2(TSC2) Homo sapiens	0.0675152	undetected	0.413105	0.110773	undetected	0.399809	1.64072	undetected	0.967814
P49821	NADH:ubiquinone oxidoreductase core subunit V1(NDUFV1) Homo sapiens	0.831125	2.32969	0.0806268	0.825801	2.08392	0.0824398	0.993594	0.894506	1.02249
P49840	glycogen synthase kinase 3 alpha(GSK3A) Homo sapiens	0.14932	0.17507	undetected	0.161847	0.17248	undetected	1.08389	0.985208	undetected
P49902	5'-nucleotidase, cytosolic II(NT5C2) Homo sapiens	3.3116	1.99244	2.43864	2.12763	1.96756	2.43398	0.642479	0.987516	0.99809
P49903	selenophosphate synthetase 1(SEPHS1) Homo sapiens	0.862598	undetected	0.0556088	0.970003	undetected	0.0805559	1.12451	undetected	1.44862
P49910	zinc finger protein 165(ZNF165) Homo sapiens	0.016604	0.0677871	undetected	0.0110773	0.0621702	undetected	0.66715	0.917138	undetected
P49914	5,10-methenyltetrahydrofolate synthetase (5-formyltetrahydrofolate cyclo-ligase)(MTHFS) Homo sapiens	0.87978	undetected	0.551567	0.819626	undetected	0.617584	0.931625	undetected	1.11969
P49915	guanine monophosphate synthase(GMPS) Homo sapiens	6.46404	1.78039	0.552326	4.45995	1.59223	0.445604	0.689964	0.894312	0.806777
P49959	MRE11 homolog, double strand break repair nuclease(MRE11) Homo sapiens	4.14805	undetected	0.863372	3.78659	undetected	1.22355	0.912861	undetected	1.41717
P50135	histamine N-methyltransferase(HNMT) Homo sapiens	0.657969	2.29538	undetected	0.786982	2.27327	undetected	1.19608	0.990366	undetected
P50148	G protein subunit alpha q(GNAQ) Homo sapiens	0.497888	0.995378	0.0949185	0.520145	1.22281	0.173876	1.0447	1.22849	1.83185
P50213	isocitrate dehydrogenase 3 (NAD(+)) alpha(IDH3A) Homo sapiens	2.2755	undetected	0.0535613	2.87423	undetected	0.0409817	1.26312	undetected	0.765136
P50225	sulfotransferase family 1A member 1(SULT1A1) Homo sapiens	0.752849	4.08894	0.0915628	0.909225	5.42734	0.157992	1.20771	1.32732	1.7255
P50238	cysteine rich protein 1(CRIP1) Homo sapiens	0.458779	0.104622	7.72674	0.487893	0.0961514	8.26975	1.06346	0.919037	1.07028
P50395	GDP dissociation inhibitor 2(GDI2) Homo sapiens	20.3244	undetected	11.5988	18.0687	undetected	11.6453	0.889017	undetected	1.00401
P50402	emerin(EMD) Homo sapiens	2.13972	0.32465	1.02326	2.05882	0.491183	1.08197	0.962192	1.51296	1.05738
P50416	carnitine palmitoyltransferase 1A(CPT1A) Homo sapiens	0.989702	0.143417	0.618217	1.13401	0.240057	0.549925	1.14581	1.67383	0.889535
P50453	serpin family B member 9(SERPINB9) Homo sapiens	0.520914	undetected	0.420543	0.429468	undetected	0.248882	0.82445	undetected	0.591812
P50454	serpin family H member 1(SERPINH1) Homo sapiens	11.443	11.7102	8.37597	9.65376	10.9394	7.91952	0.84364	0.934173	0.945505
P50479	PDZ and LIM domain 4(PDLIM4) Homo sapiens	4.30003	undetected	1.29748	6.38124	undetected	2.04918	1.484	undetected	1.57935
P50502	suppression of tumorigenicity 13 (colon carcinoma) (Hsp70 interacting protein)(ST13) Homo sapiens	13.6032	5.89958	1.69174	10.2667	5.83202	1.65833	0.754727	0.988549	0.980251
P50552	vasodilator-stimulated phosphoprotein(VASP) Homo sapiens	3.45635	5.60462	0.687984	3.16175	5.25602	0.66766	0.914765	0.937801	0.970458
P50570	dynamin 2(DNM2) Homo sapiens	12.051	undetected	2.29554	10.9783	undetected	2.11624	0.910988	undetected	0.921893
P50579	methionyl aminopeptidase 2(METAP2) Homo sapiens	0.117501	0.602661	undetected	0.0765611	0.599434	undetected	0.65158	0.994645	undetected
P50851	LPS responsive beige-like anchor protein(LRBA) Homo sapiens	8.62175	undetected	0.239316	8.60651	undetected	0.348821	0.998232	undetected	1.45757
P50895	basal cell adhesion molecule (Lutheran blood group)(BCAM) Homo sapiens	0.504079	0.760644	0.227713	0.72787	0.861501	0.453055	1.44396	1.13259	1.98959
P50897	palmitoyl-protein thioesterase 1(PPT1) Homo sapiens	1.56731	3.75322	0.0934473	2.1044	5.48076	0.0786276	1.34268	1.46028	0.841411
P50914	ribosomal protein L14(RPL14) Homo sapiens	1.76211	0.214706	3.86628	1.38418	0.157292	2.17437	0.785525	0.732592	0.562393
P50990	chaperonin containing TCP1 subunit 8(CCT8) Homo sapiens	22.9741	20.1321	6.82849	17.6906	18.2959	5.25037	0.770025	0.908795	0.768892
P50991	chaperonin containing TCP1 subunit 4(CCT4) Homo sapiens	15.2551	10.3332	11.3731	11.5489	8.85764	9.25633	0.757048	0.857203	0.813882
P50995	annexin A11(ANXA11) Homo sapiens	11.9054	9.57787	1.31492	13.5454	10.1171	1.36811	1.13775	1.0563	1.04045
P51003	poly(A) polymerase alpha(PAPOLA) Homo sapiens	0.198091	undetected	0.512464	0.217332	undetected	0.614665	1.09713	undetected	1.19943
P51114	FMR1 autosomal homolog 1(FXR1) Homo sapiens	4.63269	undetected	2.40698	4.24027	undetected	2.23696	0.915294	undetected	0.929365
P51116	FMR1 autosomal homolog 2(FXR2) Homo sapiens	0.177668	0.237115	0.27907	0.171454	0.191788	0.329359	0.965021	0.80884	1.1802
P51148	RAB5C, member RAS oncogene family(RAB5C) Homo sapiens	3.56824	undetected	5.03739	3.51397	undetected	5.36576	0.984791	undetected	1.06519
P51149	RAB7A, member RAS oncogene family(RAB7A) Homo sapiens	9.06676	7.59286	1.44283	8.9107	8.16128	1.48286	0.982787	1.07486	1.02775
P51153	RAB13, member RAS oncogene family(RAB13) Homo sapiens	0.898351	0.497199	undetected	1.03333	0.518857	undetected	1.15025	1.04356	undetected
P51159	RAB27A, member RAS oncogene family(RAB27A) Homo sapiens	2.32583	undetected	0.258869	1.33261	undetected	0.227485	0.572963	undetected	0.878768
P51397	death associated protein(DAP) Homo sapiens	0.605149	0.77409	4.71027	0.819331	0.506886	4.66021	1.35393	0.654816	0.989372
P51398	death associated protein 3(DAP3) Homo sapiens	1.66046	undetected	1.07958	1.55181	undetected	1.16069	0.934567	undetected	1.07513
P51452	dual specificity phosphatase 3(DUSP3) Homo sapiens	1.80318	1.01653	0.391453	2.03088	1.26696	0.344055	1.12628	1.24636	0.878919
P51532	SWI/SNF related, matrix associated, actin dependent regulator of chromatin, subfamily a, member 4(SMARCA4) Homo sapiens	1.04999	undetected	0.071908	0.975885	undetected	0.0850943	0.929427	undetected	1.18338
P51570	galactokinase 1(GALK1) Homo sapiens	0.120046	undetected	0.195736	0.108715	undetected	0.205663	0.905608	undetected	1.05071
P51571	signal sequence receptor subunit 4(SSR4) Homo sapiens	2.78409	1.31975	0.255814	3.13587	1.2322	0.204173	1.12635	0.933667	0.79813
P51572	B-cell receptor-associated protein 31(BCAP31) Homo sapiens	15.2542	undetected	2.74031	14.0439	undetected	2.66021	0.920659	undetected	0.970769
P51610	host cell factor C1(HCFC1) Homo sapiens	4.63199	undetected	0.21567	4.65964	undetected	0.208244	1.00597	undetected	0.96557
P51648	aldehyde dehydrogenase 3 family member A2(ALDH3A2) Homo sapiens	11.2279	undetected	3.46213	7.34242	undetected	4.10807	0.653941	undetected	1.18657
P51659	hydroxysteroid 17-beta dehydrogenase 4(HSD17B4) Homo sapiens	21.4699	undetected	7.5407	19.9172	undetected	8.20864	0.927677	undetected	1.08858
P51665	proteasome 26S subunit, non-ATPase 7(PSMD7) Homo sapiens	4.58426	2.18585	0.886628	3.94657	2.08148	0.663189	0.860896	0.952249	0.747991
P51688	N-sulfoglucosamine sulfohydrolase(SGSH) Homo sapiens	0.377726	0.566947	undetected	0.432311	0.773201	undetected	1.14451	1.3638	undetected
P51809	vesicle associated membrane protein 7(VAMP7) Homo sapiens	0.0358114	undetected	0.313519	0.0436232	undetected	0.308892	1.21814	undetected	0.985244
P51812	ribosomal protein S6 kinase A3(RPS6KA3) Homo sapiens	2.12369	undetected	1.57622	1.83855	undetected	1.91264	0.865731	undetected	1.21343
P51858	hepatoma-derived growth factor(HDGF) Homo sapiens	10.9196	10.1388	0.507752	12.3676	10.6677	0.387481	1.1326	1.05216	0.763131
P51948	MNAT1, CDK activating kinase assembly factor(MNAT1) Homo sapiens	0.234134	undetected	0.111697	0.253112	undetected	0.173592	1.08106	undetected	1.55414
P51970	NADH:ubiquinone oxidoreductase subunit A8(NDUFA8) Homo sapiens	2.97356	1.0465	0.110256	3.2038	1.03128	0.137241	1.07743	0.985456	1.24474
P51991	heterogeneous nuclear ribonucleoprotein A3(HNRNPA3) Homo sapiens	7.73555	undetected	3.23353	8.77032	undetected	3.93741	1.13377	undetected	1.21768
P52209	phosphogluconate dehydrogenase(PGD) Homo sapiens	30.6171	22.716	15.186	19.7943	24.2537	12.9136	0.646513	1.06769	0.850357
P52272	heterogeneous nuclear ribonucleoprotein M(HNRNPM) Homo sapiens	27.4435	24.7789	85.8527	30.7854	25.3515	87.3949	1.12177	1.02311	1.01796
P52292	karyopherin subunit alpha 2(KPNA2) Homo sapiens	3.60388	undetected	2.53219	1.65807	undetected	2.64236	0.46008	undetected	1.04351
P52294	karyopherin subunit alpha 1(KPNA1) Homo sapiens	0.506798	0.141737	0.202519	0.456034	0.127301	0.198212	0.899834	0.89815	0.978729
P52298	nuclear cap binding protein subunit 2(NCBP2) Homo sapiens	0.916517	undetected	0.106903	0.647191	undetected	0.0570132	0.706142	undetected	0.533316
P52306	Rap1 GTPase-GDP dissociation stimulator 1(RAP1GDS1) Homo sapiens	2.76211	undetected	1.97315	2.76336	undetected	1.76145	1.00045	undetected	0.892709
P52565	Rho GDP dissociation inhibitor alpha(ARHGDIA) Homo sapiens	6.52427	undetected	5.1686	6.49525	undetected	6.65872	0.995551	undetected	1.2883
P52566	Rho GDP dissociation inhibitor beta(ARHGDIB) Homo sapiens	4.8571	3.18655	0.306202	5.15038	2.88531	0.213115	1.06038	0.905465	0.695995
P52594	ArfGAP with FG repeats 1(AGFG1) Homo sapiens	0.891698	undetected	0.139031	0.668856	undetected	0.17584	0.750093	undetected	1.26475
P52597	heterogeneous nuclear ribonucleoprotein F(HNRNPF) Homo sapiens	5.2862	6.93053	6.44186	5.12469	7.20505	5.57377	0.969447	1.03961	0.865242
P52732	kinesin family member 11(KIF11) Homo sapiens	0.0518369	undetected	0.146213	0.053034	undetected	0.0564459	1.02309	undetected	0.386053
P52735	vav guanine nucleotide exchange factor 2(VAV2) Homo sapiens	0.0991611	0.165966	0.0915628	0.0767572	0.191273	0.0870798	0.774065	1.15248	0.95104
P52756	RNA binding motif protein 5(RBM5) Homo sapiens	0.0647961	0.312745	0.537037	0.0767572	0.313168	0.44365	1.1846	1.00135	0.826107
P52758	reactive intermediate imine deaminase A homolog(RIDA) Homo sapiens	0.568701	1.20056	0.526366	0.665915	1.13554	0.529287	1.17094	0.945841	1.00555
P52788	spermine synthase(SMS) Homo sapiens	0.638878	undetected	1.05814	0.532693	undetected	0.941878	0.833795	undetected	0.890126
P52789	hexokinase 2(HK2) Homo sapiens	1.6534	2.80308	0.14861	1.26576	1.07311	0.119416	0.765549	0.382833	0.803552
P52815	mitochondrial ribosomal protein L12(MRPL12) Homo sapiens	2.36569	0.776611	1.44758	2.34144	0.665723	0.792471	0.989747	0.857216	0.547446
P52888	thimet oligopeptidase 1(THOP1) Homo sapiens	3.25751	0.856583	0.40114	2.81149	0.834985	0.43412	0.86308	0.974787	1.08222
P52895	aldo-keto reductase family 1 member C2(AKR1C2) Homo sapiens	13.3505	3.75784	22.2074	9.98304	3.95714	17.0835	0.747767	1.05303	0.76927
P52907	capping actin protein of muscle Z-line alpha subunit 1(CAPZA1) Homo sapiens	3.92734	4.61106	1.66764	3.76649	4.4294	1.73621	0.959045	0.960602	1.04112
P52943	cysteine rich protein 2(CRIP2) Homo sapiens	1.67747	4.55812	3.82364	3.01098	5.04788	4.86289	1.79496	1.10745	1.2718
P52948	nucleoporin 98(NUP98) Homo sapiens	3.50078	undetected	2.37791	3.29938	undetected	2.3845	0.94247	undetected	1.00277
P53004	biliverdin reductase A(BLVRA) Homo sapiens	6.58802	5.1381	0.44186	5.40574	5.10838	0.445604	0.820541	0.994217	1.00847
P53007	solute carrier family 25 member 1(SLC25A1) Homo sapiens	2.85172	0.60014	0.601744	2.31595	0.776677	0.774963	0.812123	1.29416	1.28786
P53041	protein phosphatase 5 catalytic subunit(PPP5C) Homo sapiens	4.2044	2.04188	0.760659	3.75365	2.052	0.621461	0.892792	1.00496	0.817003
P53367	ADP ribosylation factor interacting protein 1(ARFIP1) Homo sapiens	1.66971	4.49678	0.104651	1.79933	4.01017	0.105812	1.07763	0.891787	1.01109
P53384	nucleotide binding protein 1(NUBP1) Homo sapiens	0.439861	1.91541	0.296512	0.451034	1.78208	0.250373	1.0254	0.930394	0.844394
P53396	ATP citrate lyase(ACLY) Homo sapiens	20.3488	undetected	4.74709	15.1905	undetected	4.25484	0.746505	undetected	0.896305
P53582	methionyl aminopeptidase 1(METAP1) Homo sapiens	4.23176	1.58683	0.263566	3.76228	1.29862	0.33383	0.889057	0.818373	1.26659
P53597	succinate-CoA ligase alpha subunit(SUCLG1) Homo sapiens	4.51467	1.59636	0.468992	5.33281	1.73137	0.508197	1.18122	1.08457	1.08359
P53602	mevalonate diphosphate decarboxylase(MVD) Homo sapiens	0.481863	2.35392	0.954457	0.404176	1.4267	0.946349	0.838778	0.606093	0.991504
P53618	coatomer protein complex subunit beta 1(COPB1) Homo sapiens	3.27399	13.872	0.339147	2.79982	12.4838	0.357675	0.85517	0.899932	1.05463
P53621	coatomer protein complex subunit alpha(COPA) Homo sapiens	15.995	undetected	4.7936	14.8783	undetected	4.10432	0.930186	undetected	0.856208
P53634	cathepsin C(CTSC) Homo sapiens	0.46578	undetected	0.291667	0.40349	undetected	0.210134	0.866268	undetected	0.72046
P53680	adaptor related protein complex 2 sigma 1 subunit(AP2S1) Homo sapiens	0.541394	0.0920168	undetected	0.478286	0.117132	undetected	0.883435	1.27294	undetected
P53701	holocytochrome c synthase(HCCS) Homo sapiens	undetected	0.613025	0.22735	undetected	0.581928	0.22254	undetected	0.949273	0.978841
P53801	pituitary tumor-transforming 1 interacting protein(PTTG1IP) Homo sapiens	2.07619	0.792017	0.632752	2.6864	0.993693	0.833085	1.29391	1.25464	1.31661
P53990	IST1, ESCRT-III associated factor(IST1) Homo sapiens	3.97616	undetected	0.0860399	4.43545	undetected	0.0695735	1.11551	undetected	0.808619
P53992	SEC24 homolog C, COPII coat complex component(SEC24C) Homo sapiens	4.46358	1.64258	0.20155	4.39104	1.75904	0.242921	0.983748	1.0709	1.20526
P53999	SUB1 homolog, transcriptional regulator(SUB1) Homo sapiens	6.28186	3.04692	1.96802	7.20351	3.39336	1.32042	1.14672	1.1137	0.670936
P54105	chloride nucleotide-sensitive channel 1A(CLNS1A) Homo sapiens	0.371247	0.354342	0.348837	0.273209	0.343416	0.324888	0.735922	0.969167	0.931346
P54136	arginyl-tRNA synthetase(RARS) Homo sapiens	17.5431	undetected	4.02907	15.1948	undetected	3.37109	0.866142	undetected	0.836691
P54577	tyrosyl-tRNA synthetase(YARS) Homo sapiens	23.3417	5.5437	1.64535	16.3663	5.05895	1.56334	0.701162	0.912559	0.950156
P54578	ubiquitin specific peptidase 14(USP14) Homo sapiens	0.366213	6.22143	0.193798	0.381629	6.29721	0.210134	1.0421	1.01218	1.08429
P54709	ATPase Na+/K+ transporting subunit beta 3(ATP1B3) Homo sapiens	1.58276	1.87017	0.80441	1.25713	2.2407	0.955325	0.794266	1.19813	1.18761
P54725	RAD23 homolog A, nucleotide excision repair protein(RAD23A) Homo sapiens	1.58322	undetected	0.153404	1.25841	undetected	0.146079	0.794838	undetected	0.95225
P54727	RAD23 homolog B, nucleotide excision repair protein(RAD23B) Homo sapiens	6.8026	5.95476	0.624501	5.36683	6.21779	0.594711	0.788937	1.04417	0.952296
P54819	adenylate kinase 2(AK2) Homo sapiens	9.20538	5.82003	8.78101	10.0238	5.33016	10.2548	1.08891	0.91583	1.16784
P54851	epithelial membrane protein 2(EMP2) Homo sapiens	0.72398	0.0390756	undetected	1.05931	0.0734972	undetected	1.46317	1.8809	undetected
P54886	aldehyde dehydrogenase 18 family member A1(ALDH18A1) Homo sapiens	8.1602	7.98922	0.57655	8.42761	8.13876	0.546945	1.03277	1.01872	0.948651
P54920	NSF attachment protein alpha(NAPA) Homo sapiens	5.82893	3.80462	0.418605	6.47976	4.66289	0.451565	1.11166	1.22559	1.07874
P55010	eukaryotic translation initiation factor 5(EIF5) Homo sapiens	15.1803	9.12577	4.08236	13.8332	7.54859	3.08048	0.911255	0.827173	0.754582
P55036	proteasome 26S subunit, non-ATPase 4(PSMD4) Homo sapiens	3.59063	undetected	3.94477	3.99794	undetected	3.50671	1.11344	undetected	0.888951
P55039	developmentally regulated GTP binding protein 2(DRG2) Homo sapiens	0.540295	undetected	0.0891659	0.600235	undetected	0.0581478	1.11094	undetected	0.65213
P55060	chromosome segregation 1 like(CSE1L) Homo sapiens	8.97813	undetected	0.500969	6.88393	undetected	0.42623	0.766745	undetected	0.85081
P55072	valosin containing protein(VCP) Homo sapiens	31.3514	25.2675	19.0853	27.9228	25.7563	16.8107	0.890638	1.01935	0.880822
P55081	microfibrillar associated protein 1(MFAP1) Homo sapiens	0.978247	0.620308	0.671512	1.04617	0.648217	0.622951	1.06944	1.04499	0.927684
P55084	hydroxyacyl-CoA dehydrogenase/3-ketoacyl-CoA thiolase/enoyl-CoA hydratase (trifunctional protein), beta subunit(HADHB) Homo sapiens	14.0885	13.8546	2.83915	19.7311	14.1787	4.52459	1.40051	1.02339	1.59364
P55145	mesencephalic astrocyte derived neurotrophic factor(MANF) Homo sapiens	6.64617	5.5598	2.51744	5.30742	4.13901	2.00596	0.798569	0.744453	0.796825
P55196	afadin, adherens junction formation factor(AFDN) Homo sapiens	1.53005	undetected	0.193798	1.83188	undetected	0.166915	1.19726	undetected	0.861282
P55209	nucleosome assembly protein 1 like 1(NAP1L1) Homo sapiens	5.08828	4.8028	1.25097	3.49819	3.98906	0.915052	0.687498	0.830569	0.731475
P55212	caspase 6(CASP6) Homo sapiens	undetected	0.434874	0.133903	undetected	0.48848	0.101025	undetected	1.12327	0.75446
P55263	adenosine kinase(ADK) Homo sapiens	5.02245	undetected	1.7626	4.65915	undetected	1.81371	0.927666	undetected	1.029
P55265	adenosine deaminase, RNA specific(ADAR) Homo sapiens	7.86561	undetected	1.17054	7.50025	undetected	1.20119	0.95355	undetected	1.02618
P55268	laminin subunit beta 2(LAMB2) Homo sapiens	0.193058	0.471989	0.145349	0.211254	0.693011	0.225037	1.09425	1.46828	1.54826
P55287	cadherin 11(CDH11) Homo sapiens	0.0863176	undetected	0.955426	0.0811685	undetected	0.718331	0.940347	undetected	0.751843
P55327	tumor protein D52(TPD52) Homo sapiens	11.1244	undetected	3.01453	11.8278	undetected	3.307	1.06323	undetected	1.09702
P55735	SEC13 homolog, nuclear pore and COPII coat complex component(SEC13) Homo sapiens	0.738444	undetected	2.28715	0.731889	undetected	2.60389	0.991124	undetected	1.13848
P55769	SNU13 homolog, small nuclear ribonucleoprotein (U4/U6.U5)(SNU13) Homo sapiens	4.49118	1.83165	0.414729	4.66327	1.91543	0.502235	1.03832	1.04574	1.211
P55786	aminopeptidase puromycin sensitive(NPEPPS) Homo sapiens	26.7123	23.2546	6.12597	26.2392	23.4013	6.23845	0.982289	1.00631	1.01836
P55789	growth factor, augmenter of liver regeneration(GFER) Homo sapiens	0.764131	0.632073	0.0532946	0.858739	0.561334	0.0417288	1.12381	0.888084	0.782983
P55795	heterogeneous nuclear ribonucleoprotein H2 (H')(HNRNPH2) Homo sapiens	2.54515	1.12507	0.11531	3.56151	1.27391	0.19225	1.39933	1.13229	1.66725
P55809	3-oxoacid CoA-transferase 1(OXCT1) Homo sapiens	4.34307	4.57773	0.596899	5.09528	4.15433	0.548435	1.1732	0.907509	0.918807
P55854	small ubiquitin-like modifier 3(SUMO3) Homo sapiens	3.23489	undetected	0.570736	3.47495	undetected	0.421759	1.07421	undetected	0.738973
P55884	eukaryotic translation initiation factor 3 subunit B(EIF3B) Homo sapiens	6.49257	undetected	3.21512	4.91981	undetected	2.62295	0.757761	undetected	0.815818
P55957	BH3 interacting domain death agonist(BID) Homo sapiens	1.38218	undetected	0.581395	1.18733	undetected	0.695976	0.85903	undetected	1.19708
P56134	ATP synthase, H+ transporting, mitochondrial Fo complex subunit F2(ATP5J2) Homo sapiens	0.302227	2.73011	0.332694	0.238604	3.27069	0.492696	0.789485	1.19801	1.48093
P56181	NADH:ubiquinone oxidoreductase subunit V3(NDUFV3) Homo sapiens	1.49419	undetected	0.584302	1.75199	undetected	0.806259	1.17254	undetected	1.37987
P56182	ribosomal RNA processing 1(RRP1) Homo sapiens	0.288574	undetected	0.449288	0.254387	undetected	0.363593	0.881531	undetected	0.809265
P56192	methionyl-tRNA synthetase(MARS) Homo sapiens	9.66381	7.80056	0.681202	6.61278	6.76084	0.575261	0.684283	0.866713	0.84448
P56385	ATP synthase, H+ transporting, mitochondrial Fo complex subunit E(ATP5I) Homo sapiens	1.77142	1.30462	2.85078	1.99559	1.29064	3.65127	1.12655	0.989285	1.2808
P56537	eukaryotic translation initiation factor 6(EIF6) Homo sapiens	2.07585	undetected	0.820736	1.66092	undetected	0.845007	0.800115	undetected	1.02957
P56545	C-terminal binding protein 2(CTBP2) Homo sapiens	1.47926	undetected	1.24225	1.33026	undetected	1.08048	0.899275	undetected	0.869775
P56556	NADH:ubiquinone oxidoreductase subunit A6(NDUFA6) Homo sapiens	3.33457	1.18964	0.943912	2.82247	1.11185	1.30903	0.846427	0.934618	1.38682
P56945	BCAR1, Cas family scaffolding protein(BCAR1) Homo sapiens	0.915013	undetected	0.241311	0.853544	undetected	0.229688	0.932821	undetected	0.951835
P56962	syntaxin 17(STX17) Homo sapiens	0.416025	undetected	0.214147	0.468778	undetected	0.250373	1.1268	undetected	1.16916
P57076	chromosome 21 open reading frame 59(C21orf59) Homo sapiens	0.101938	0.214706	0.196705	0.108421	0.178273	0.14158	1.06359	0.830311	0.719755
P57088	transmembrane protein 33(TMEM33) Homo sapiens	1.68325	0.697339	4.73011	0.944025	0.975544	3.66671	0.560834	1.39895	0.775187
P57105	synaptojanin 2 binding protein(SYNJ2BP) Homo sapiens	0.219381	0.318207	0.85187	0.222429	0.458875	0.759325	1.01389	1.44206	0.891363
P57735	RAB25, member RAS oncogene family(RAB25) Homo sapiens	0.367197	0.920168	undetected	0.466327	0.87566	undetected	1.26996	0.95163	undetected
P57737	coronin 7(CORO7) Homo sapiens	2.72219	undetected	0.191755	2.73993	undetected	0.193731	1.00652	undetected	1.01031
P57740	nucleoporin 107(NUP107) Homo sapiens	0.798843	0.0246499	0.578348	0.803451	0.0302484	0.463665	1.00577	1.22712	0.801706
P57764	gasdermin D(GSDMD) Homo sapiens	0.593578	0.192577	0.0594439	0.628762	0.184194	0.0127641	1.05927	0.956467	0.214726
P57772	eukaryotic elongation factor, selenocysteine-tRNA specific(EEFSEC) Homo sapiens	0.161007	undetected	0.31686	0.154887	undetected	0.348733	0.96199	undetected	1.10059
P58546	myotrophin(MTPN) Homo sapiens	2.5989	5.79314	0.391179	2.76669	5.01557	0.62601	1.06456	0.865779	1.60032
P59998	actin related protein 2/3 complex subunit 4(ARPC4) Homo sapiens	3.01996	3.77143	0.454457	2.39055	4.16514	0.47541	0.791583	1.10439	1.0461
P60033	CD81 molecule(CD81) Homo sapiens	0.26659	0.443557	undetected	0.251446	0.482301	undetected	0.943195	1.08735	undetected
P60174	triosephosphate isomerase 1(TPI1) Homo sapiens	34.5122	39.8829	30.9322	36.8093	34.4653	27.0551	1.06656	0.864162	0.87466
P60228	eukaryotic translation initiation factor 3 subunit E(EIF3E) Homo sapiens	4.5256	2.42647	0.0910853	3.6866	2.18072	0.0298063	0.81461	0.89872	0.327235
P60468	Sec61 translocon beta subunit(SEC61B) Homo sapiens	2.40353	undetected	1.06492	1.61023	undetected	0.804769	0.669946	undetected	0.755707
P60510	protein phosphatase 4 catalytic subunit(PPP4C) Homo sapiens	0.183107	0.177171	0.0800575	0.177041	0.186124	0.0485038	0.966876	1.05054	0.605861
P60604	ubiquitin conjugating enzyme E2 G2(UBE2G2) Homo sapiens	0.667747	0.523529	undetected	0.663072	0.464281	undetected	0.993	0.886829	undetected
P60660	myosin light chain 6(MYL6) Homo sapiens	16.1346	undetected	4.67926	25.4199	undetected	7.36513	1.57549	undetected	1.57399
P60709	actin beta(ACTB) Homo sapiens	92.796	87.3262	183.601	96.26	95.2303	244.188	1.03733	1.09051	1.32999
P60842	eukaryotic translation initiation factor 4A1(EIF4A1) Homo sapiens	22.2274	14.1709	19.7781	15.4133	12.6039	15.6557	0.693438	0.889426	0.791569
P60866	ribosomal protein S20(RPS20) Homo sapiens	3.4221	undetected	1.33721	3.18606	undetected	1.08495	0.931025	undetected	0.811352
P60891	phosphoribosyl pyrophosphate synthetase 1(PRPS1) Homo sapiens	5.55898	undetected	4.31304	3.99137	undetected	3.31669	0.718004	undetected	0.768992
P60900	proteasome subunit alpha 6(PSMA6) Homo sapiens	6.87023	6.39986	3.80911	6.66748	6.27841	3.20566	0.970489	0.981024	0.841578
P60903	S100 calcium binding protein A10(S100A10) Homo sapiens	8.54892	7.38277	4.73442	10.8945	7.63856	6.51312	1.27437	1.03465	1.3757
P60953	cell division cycle 42(CDC42) Homo sapiens	4.55667	4.06303	1.81783	4.77345	4.14146	1.76006	1.04758	1.0193	0.96822
P60981	destrin, actin depolymerizing factor(DSTN) Homo sapiens	6.29575	undetected	3.15891	8.35016	undetected	3.92697	1.32632	undetected	1.24314
P60983	glia maturation factor beta(GMFB) Homo sapiens	0.590917	3.21681	2.44919	0.891873	3.24122	2.45809	1.5093	1.00759	1.00364
P61006	RAB8A, member RAS oncogene family(RAB8A) Homo sapiens	2.16818	0.636415	2.88878	2.09372	0.687218	2.30123	0.965656	1.07983	0.79661
P61009	signal peptidase complex subunit 3(SPCS3) Homo sapiens	0.595198	0.328571	1.9185	0.514067	0.348565	1.44462	0.863691	1.06085	0.752992
P61011	signal recognition particle 54(SRP54) Homo sapiens	3.49644	undetected	1.84084	3.68062	undetected	1.61112	1.05268	undetected	0.875207
P61019	RAB2A, member RAS oncogene family(RAB2A) Homo sapiens	3.56384	undetected	5.56663	3.28233	undetected	5.86243	0.921008	undetected	1.05314
P61020	RAB5B, member RAS oncogene family(RAB5B) Homo sapiens	0.861036	0.388375	0.121652	1.03666	0.418458	0.07005	1.20397	1.07746	0.575821
P61026	RAB10, member RAS oncogene family(RAB10) Homo sapiens	6.21574	2.67535	0.628876	4.77973	2.74154	0.554396	0.768972	1.02474	0.881567
P61077	ubiquitin conjugating enzyme E2 D3(UBE2D3) Homo sapiens	2.48609	undetected	2.13048	1.28566	undetected	1.95473	0.517141	undetected	0.917505
P61081	ubiquitin conjugating enzyme E2 M(UBE2M) Homo sapiens	5.54787	2.43824	5.88081	4.22292	2.14725	4.76006	0.761178	0.880658	0.809422
P61086	ubiquitin conjugating enzyme E2 K(UBE2K) Homo sapiens	3.06109	3.09412	2.74928	2.38398	2.82752	1.50277	0.778801	0.913837	0.546603
P61088	ubiquitin conjugating enzyme E2 N(UBE2N) Homo sapiens	5.4339	3.50882	0.789729	4.35928	3.47741	0.645306	0.802237	0.991047	0.817123
P61106	RAB14, member RAS oncogene family(RAB14) Homo sapiens	4.00145	4.09692	6.02349	3.30399	3.85996	5.92767	0.825699	0.942161	0.984092
P61158	ARP3 actin related protein 3 homolog(ACTR3) Homo sapiens	8.82337	12.4277	0.994186	7.45986	13.0704	1.08197	0.845465	1.05171	1.08829
P61160	ARP2 actin related protein 2 homolog(ACTR2) Homo sapiens	5.23575	undetected	0.790698	5.04029	undetected	0.876304	0.962668	undetected	1.10827
P61163	ARP1 actin-related protein 1 homolog A, centractin alpha(ACTR1A) Homo sapiens	2.61626	3.357	1.40891	2.21135	3.12704	1.44858	0.845235	0.931499	1.02816
P61201	COP9 signalosome subunit 2(COPS2) Homo sapiens	3.20393	undetected	0.864813	2.72699	undetected	0.799603	0.851137	undetected	0.924596
P61204	ADP ribosylation factor 3(ARF3) Homo sapiens	3.25479	8.62983	11.243	2.2539	11.1101	11.0461	0.692487	1.2874	0.982482
P61221	ATP binding cassette subfamily E member 1(ABCE1) Homo sapiens	8.55227	4.36779	0.66376	5.6914	3.96602	0.511177	0.665484	0.908016	0.770124
P61224	RAP1B, member of RAS oncogene family(RAP1B) Homo sapiens	6.62251	undetected	6.83818	7.66444	undetected	6.80775	1.15733	undetected	0.99555
P61225	RAP2B, member of RAS oncogene family(RAP2B) Homo sapiens	0.403818	0.818207	1.3418	0.528282	1.16205	1.35243	1.30822	1.42024	1.00792
P61247	ribosomal protein S3A(RPS3A) Homo sapiens	16.5475	10.0779	11.3895	10.2235	5.98661	6.77645	0.617827	0.594036	0.594972
P61254	ribosomal protein L26(RPL26) Homo sapiens	0.715823	undetected	1.38178	0.427213	undetected	0.622951	0.596814	undetected	0.450831
P61289	proteasome activator subunit 3(PSME3) Homo sapiens	6.12086	undetected	1.09981	4.03833	undetected	0.919523	0.659765	undetected	0.836077
P61313	ribosomal protein L15(RPL15) Homo sapiens	1.26578	undetected	15.5804	1.06872	undetected	10.7779	0.844317	undetected	0.691762
P61353	ribosomal protein L27(RPL27) Homo sapiens	2.96737	3.60714	17.9932	1.69268	1.93886	6.67958	0.57043	0.537506	0.371228
P61421	ATPase H+ transporting V0 subunit d1(ATP6V0D1) Homo sapiens	2.57275	1.53754	0.796512	3.07382	1.57614	0.676602	1.19476	1.02511	0.849457
P61457	pterin-4 alpha-carbinolamine dehydratase 1(PCBD1) Homo sapiens	2.58403	0.819608	0.547481	2.98304	0.95289	0.554396	1.15441	1.16262	1.01263
P61513	ribosomal protein L37a(RPL37A) Homo sapiens	1.407	1.90392	3.46027	0.88109	0.922126	1.85246	0.626219	0.48433	0.535351
P61586	ras homolog family member A(RHOA) Homo sapiens	5.61088	4.17311	0.341085	5.47829	4.7306	0.508197	0.976369	1.13359	1.48994
P61601	neurocalcin delta(NCALD) Homo sapiens	undetected	0.993838	0.818798	undetected	0.846956	0.611028	undetected	0.852208	0.74625
P61604	heat shock protein family E (Hsp10) member 1(HSPE1) Homo sapiens	21.7611	18.9289	17.561	28.3674	17.0214	19.6006	1.30358	0.899229	1.11614
P61619	Sec61 translocon alpha 1 subunit(SEC61A1) Homo sapiens	0.673995	0.581232	1.90173	0.553475	0.695328	1.30166	0.821186	1.1963	0.684462
P61758	VHL binding protein 1(VBP1) Homo sapiens	6.15956	2.97885	0.607558	4.81639	2.74488	0.563338	0.781937	0.921457	0.927217
P61769	beta-2-microglobulin(B2M) Homo sapiens	1.8427	0.816807	1.16439	2.45417	0.728794	1.06981	1.33184	0.892248	0.918776
P61803	defender against cell death 1(DAD1) Homo sapiens	undetected	0.428571	0.211409	undetected	0.605869	0.158559	undetected	1.4137	0.75001
P61916	NPC intracellular cholesterol transporter 2(NPC2) Homo sapiens	6.37466	7.42199	0.431909	5.51015	7.3644	0.432213	0.864383	0.99224	1.00071
P61923	coatomer protein complex subunit zeta 1(COPZ1) Homo sapiens	3.11172	5.15784	0.567829	3.35771	4.56018	0.442623	1.07905	0.884124	0.7795
P61927	ribosomal protein L37(RPL37) Homo sapiens	3.08973	0.0743697	19.2267	1.51622	0.0232977	13.6692	0.49073	0.313269	0.710945
P61956	small ubiquitin-like modifier 2(SUMO2) Homo sapiens	0.501533	0.260644	0.848514	0.54377	0.229502	0.689264	1.08422	0.880518	0.812319
P61960	ubiquitin fold modifier 1(UFM1) Homo sapiens	0.597917	0.564146	0.884468	0.708068	0.522976	1.10169	1.18422	0.927023	1.24559
P61964	WD repeat domain 5(WDR5) Homo sapiens	undetected	0.297339	0.130872	undetected	0.345089	0.12906	undetected	1.16059	0.986149
P61966	adaptor related protein complex 1 sigma 1 subunit(AP1S1) Homo sapiens	0.181834	0.0836134	undetected	0.132928	0.096795	undetected	0.731041	1.15765	undetected
P61970	nuclear transport factor 2(NUTF2) Homo sapiens	3.3801	5.12213	1.08043	3.43221	6.36684	1.1997	1.01542	1.24301	1.1104
P61978	heterogeneous nuclear ribonucleoprotein K(HNRNPK) Homo sapiens	26.173	undetected	41.7306	25.9963	undetected	36.2578	0.993248	undetected	0.868854
P61981	tyrosine 3-monooxygenase/tryptophan 5-monooxygenase activation protein gamma(YWHAG) Homo sapiens	7.98154	13.9059	1.60368	7.66268	13.2743	2.00447	0.96005	0.954581	1.24992
P62070	related RAS viral (r-ras) oncogene homolog 2(RRAS2) Homo sapiens	0.153312	undetected	0.294823	0.168709	undetected	0.363353	1.10043	undetected	1.23245
P62072	translocase of inner mitochondrial membrane 10(TIMM10) Homo sapiens	1.67486	undetected	0.369186	2.40614	undetected	0.420268	1.43662	undetected	1.13836
P62081	ribosomal protein S7(RPS7) Homo sapiens	8.26786	5.04426	4.44767	6.71905	4.29695	3.71088	0.81267	0.85185	0.834341
P62136	protein phosphatase 1 catalytic subunit alpha(PPP1CA) Homo sapiens	2.29476	undetected	0.647578	2.07715	undetected	0.619014	0.905169	undetected	0.95589
P62140	protein phosphatase 1 catalytic subunit beta(PPP1CB) Homo sapiens	5.44362	7.5112	1.27133	5.11666	8.63728	1.15218	0.939936	1.14992	0.906275
P62158	calmodulin 1(CALM1) Homo sapiens	6.98548	13.2207	9.70086	7.74669	14.0974	11.3913	1.10897	1.06631	1.17426
P62191	proteasome 26S subunit, ATPase 1(PSMC1) Homo sapiens	11.0798	7.94258	3.25872	10.2006	7.82919	2.46796	0.920647	0.985725	0.75734
P62195	proteasome 26S subunit, ATPase 5(PSMC5) Homo sapiens	5.53665	undetected	0.403101	4.15057	undetected	0.33383	0.749654	undetected	0.828155
P62241	ribosomal protein S8(RPS8) Homo sapiens	6.09407	3.04762	7.80136	3.33134	1.34046	4.28912	0.546653	0.439837	0.549792
P62244	ribosomal protein S15a(RPS15A) Homo sapiens	5.84351	6.68277	1.33043	5.06901	6.16334	1.28912	0.867461	0.922273	0.968953
P62249	ribosomal protein S16(RPS16) Homo sapiens	5.66607	6.72213	7.88081	4.68366	6.35307	4.82563	0.826615	0.945098	0.612327
P62256	ubiquitin conjugating enzyme E2 H(UBE2H) Homo sapiens	1.24842	0.498319	0.805849	1.34663	0.535333	0.777195	1.07867	1.07428	0.964443
P62258	tyrosine 3-monooxygenase/tryptophan 5-monooxygenase activation protein epsilon(YWHAE) Homo sapiens	11.4929	undetected	0.468992	9.64454	undetected	0.403875	0.839173	undetected	0.861155
P62263	ribosomal protein S14(RPS14) Homo sapiens	3.19641	2.32801	5.12791	2.74346	1.97464	4.03577	0.858292	0.84821	0.78702
P62266	ribosomal protein S23(RPS23) Homo sapiens	1.99121	0.0386555	17.8517	1.54769	0.0190501	10.2116	0.777263	0.492817	0.572024
P62269	ribosomal protein S18(RPS18) Homo sapiens	5.50853	6.55434	0.877907	4.11224	4.29592	0.575261	0.746522	0.655431	0.655264
P62273	ribosomal protein S29(RPS29) Homo sapiens	2.42447	undetected	6.1376	2.35849	undetected	4.61699	0.972787	undetected	0.752247
P62277	ribosomal protein S13(RPS13) Homo sapiens	6.21938	3.70588	3.07171	3.60259	2.50547	2.03279	0.579252	0.676079	0.661778
P62280	ribosomal protein S11(RPS11) Homo sapiens	8.43442	6.06457	13.8314	4.85472	3.8449	6.769	0.575584	0.633994	0.489394
P62304	small nuclear ribonucleoprotein polypeptide E(SNRPE) Homo sapiens	0.915071	1.16513	0.782946	0.739535	1.3949	0.777943	0.808173	1.19721	0.993611
P62306	small nuclear ribonucleoprotein polypeptide F(SNRPF) Homo sapiens	0.258316	0.0628852	1.07239	0.278992	0.0809628	1.12977	1.08004	1.28747	1.05351
P62308	small nuclear ribonucleoprotein polypeptide G(SNRPG) Homo sapiens	0.498351	2.58501	2.20349	0.465739	2.66933	2.21759	0.934559	1.03262	1.0064
P62310	LSM3 homolog, U6 small nuclear RNA and mRNA degradation associated(LSM3) Homo sapiens	0.756147	0.435434	0.453488	0.689148	0.553739	0.470939	0.911394	1.27169	1.03848
P62312	LSM6 homolog, U6 small nuclear RNA and mRNA degradation associated(LSM6) Homo sapiens	1.10275	0.997199	0.67977	0.871875	1.11533	0.611261	0.790639	1.11846	0.899217
P62314	small nuclear ribonucleoprotein D1 polypeptide(SNRPD1) Homo sapiens	0.640613	0.635994	0.47208	0.674934	0.599305	0.385037	1.05357	0.942312	0.815618
P62316	small nuclear ribonucleoprotein D2 polypeptide(SNRPD2) Homo sapiens	5.42117	5.1577	3.08389	5.10695	5.07388	2.46518	0.942038	0.983749	0.799374
P62318	small nuclear ribonucleoprotein D3 polypeptide(SNRPD3) Homo sapiens	2.22708	1.74384	2.68508	2.50054	1.99434	2.65723	1.12279	1.14365	0.989628
P62328	thymosin beta 4, X-linked(TMSB4X) Homo sapiens	0.447266	1.61443	1.186	0.443192	1.50907	1.42448	0.99089	0.934744	1.20108
P62330	ADP ribosylation factor 6(ARF6) Homo sapiens	undetected	1.07143	1.41946	undetected	1.73639	1.73507	undetected	1.62063	1.22234
P62333	proteasome 26S subunit, ATPase 6(PSMC6) Homo sapiens	10.5504	9.25336	2.04457	10.0339	8.27108	1.71088	0.951044	0.893846	0.83679
P62424	ribosomal protein L7a(RPL7A) Homo sapiens	3.74926	3.80378	5.5155	2.24498	2.37534	3.35768	0.598778	0.624467	0.60877
P62495	eukaryotic translation termination factor 1(ETF1) Homo sapiens	4.81915	3.90084	0.848837	3.39604	3.69507	0.813711	0.704697	0.94725	0.958618
P62633	CCHC-type zinc finger nucleic acid binding protein(CNBP) Homo sapiens	2.66977	undetected	2.93411	2.46593	undetected	2.91058	0.92365	undetected	0.991981
P62701	ribosomal protein S4, X-linked(RPS4X) Homo sapiens	14.2704	11.5644	8.88178	7.87442	8.95173	5.64978	0.551801	0.774075	0.636108
P62714	protein phosphatase 2 catalytic subunit beta(PPP2CB) Homo sapiens	3.12629	1.07997	1.34012	3.04823	1.08135	1.51416	0.97503	1.00127	1.12987
P62750	ribosomal protein L23a(RPL23A) Homo sapiens	6.35626	2.7944	7.15601	3.50181	1.03269	4.57526	0.550923	0.369559	0.639359
P62753	ribosomal protein S6(RPS6) Homo sapiens	7.3201	1.67353	4.31298	3.78169	0.623761	2.10879	0.516617	0.372722	0.488941
P62760	visinin like 1(VSNL1) Homo sapiens	5.52253	1.10938	undetected	3.40271	0.827133	undetected	0.616149	0.745579	undetected
P62805	histone cluster 1 H4 family member i(HIST1H4I) Homo sapiens	10.5929	15.4668	19.3411	7.32732	10.6926	12.8644	0.691721	0.691327	0.665132
P62826	RAN, member RAS oncogene family(RAN) Homo sapiens	12.0375	8.47745	6.09205	8.56661	7.67473	4.51565	0.711658	0.905311	0.741236
P62829	ribosomal protein L23(RPL23) Homo sapiens	5.12606	6.76064	4.75388	3.33722	4.6468	3.98957	0.65103	0.687331	0.839224
P62841	ribosomal protein S15(RPS15) Homo sapiens	3.06786	2.07577	1.07364	2.48682	1.36169	0.777943	0.810602	0.655995	0.724583
P62847	ribosomal protein S24(RPS24) Homo sapiens	0.970205	undetected	2.07655	0.705225	undetected	1.19672	0.726882	undetected	0.576303
P62851	ribosomal protein S25(RPS25) Homo sapiens	8.58721	5.64986	10.5136	5.85237	3.26155	6.78987	0.681521	0.57728	0.64582
P62854	ribosomal protein S26(RPS26) Homo sapiens	1.10448	0.843137	0.574612	0.718165	0.588621	0.484352	0.650227	0.698132	0.842919
P62857	ribosomal protein S28(RPS28) Homo sapiens	3.53827	3.30658	3.49516	3.17479	3.53327	2.96125	0.897271	1.06856	0.847245
P62861	FAU, ubiquitin like and ribosomal protein S30 fusion(FAU) Homo sapiens	4.04495	undetected	7.69186	2.90746	undetected	4.93294	0.718787	undetected	0.641319
P62873	G protein subunit beta 1(GNB1) Homo sapiens	4.05062	4.08922	1.36531	4.99451	4.83357	1.40089	1.23302	1.18203	1.02606
P62875	RNA polymerase II subunit L(POLR2L) Homo sapiens	undetected	0.0159664	0.114094	undetected	0.0148024	0.094171	undetected	0.927099	0.825381
P62877	ring-box 1(RBX1) Homo sapiens	0.55875	undetected	0.714286	0.464562	undetected	0.582896	0.831431	undetected	0.816054
P62879	G protein subunit beta 2(GNB2) Homo sapiens	0.920683	5.01064	0.804264	1.11969	6.51049	0.716841	1.21616	1.29933	0.891301
P62888	ribosomal protein L30(RPL30) Homo sapiens	2.27064	4.24748	5.70543	2.00098	3.66315	4.52757	0.881241	0.862429	0.793555
P62891	ribosomal protein L39(RPL39) Homo sapiens	0.327452	0.223669	0.625	0.307911	0.101429	0.886736	0.940325	0.453476	1.41878
P62899	ribosomal protein L31(RPL31) Homo sapiens	2.27475	4.32241	9.81298	1.61935	1.99047	7.18182	0.711882	0.460501	0.731869
P62906	ribosomal protein L10a(RPL10A) Homo sapiens	5.47561	4.56036	4.30329	4.00461	4.12138	3.03875	0.731353	0.903739	0.706145
P62910	ribosomal protein L32(RPL32) Homo sapiens	2.39364	1.70854	2.58236	1.34693	0.612691	1.65276	0.562712	0.358605	0.640017
P62913	ribosomal protein L11(RPL11) Homo sapiens	10.1217	4.89734	12.7597	8.26331	4.18574	10.0611	0.816398	0.854696	0.788507
P62917	ribosomal protein L8(RPL8) Homo sapiens	3.06028	0.789216	23.3895	1.47652	0.312009	8.67362	0.482479	0.395341	0.370833
P62937	peptidylprolyl isomerase A(PPIA) Homo sapiens	45.4685	47.7176	165.155	48.9917	43.7708	126.167	1.07749	0.917287	0.76393
P62942	FK506 binding protein 1A(FKBP1A) Homo sapiens	1.27862	1.53613	0.97093	0.939516	1.671	0.897168	0.734787	1.0878	0.92403
P62979	ribosomal protein S27a(RPS27A) Homo sapiens	26.8642	10.3489	47.6802	20.3878	10.2035	45.5052	0.758922	0.985952	0.954383
P62995	transformer 2 beta homolog (Drosophila)(TRA2B) Homo sapiens	2.75534	3.11947	8.15698	3.01265	3.29901	10.3204	1.09339	1.05756	1.26523
P63000	ras-related C3 botulinum toxin substrate 1 (rho family, small GTP binding protein Rac1)(RAC1) Homo sapiens	2.5488	undetected	4.14341	2.69434	undetected	4.43815	1.0571	undetected	1.07113
P63010	adaptor related protein complex 2 beta 1 subunit(AP2B1) Homo sapiens	10.18	undetected	1.52519	9.93765	undetected	1.7228	0.976195	undetected	1.12956
P63098	protein phosphatase 3 regulatory subunit B, alpha(PPP3R1) Homo sapiens	0.0875904	2.70868	0.161553	0.0581316	2.23877	0.116296	0.663675	0.826516	0.719859
P63104	tyrosine 3-monooxygenase/tryptophan 5-monooxygenase activation protein zeta(YWHAZ) Homo sapiens	34.8292	undetected	30.2558	31.3543	undetected	34.2042	0.900231	undetected	1.1305
P63151	protein phosphatase 2 regulatory subunit Balpha(PPP2R2A) Homo sapiens	4.36679	undetected	0.216203	3.61553	undetected	0.196852	0.82796	undetected	0.910493
P63165	small ubiquitin-like modifier 1(SUMO1) Homo sapiens	3.22227	undetected	2.1686	3.98618	undetected	2.19672	1.23707	undetected	1.01297
P63167	dynein light chain LC8-type 1(DYNLL1) Homo sapiens	0.326757	0.778291	0.599712	0.32987	0.885442	0.604453	1.00952	1.13767	1.00791
P63172	dynein light chain Tctex-type 1(DYNLT1) Homo sapiens	1.09743	0.80014	0.313998	1.0794	0.714893	0.353141	0.983578	0.893459	1.12466
P63173	ribosomal protein L38(RPL38) Homo sapiens	4.84912	4.15014	1.10271	4.34889	3.36453	0.637854	0.896841	0.810702	0.57844
P63208	S-phase kinase associated protein 1(SKP1) Homo sapiens	8.05832	4.41849	3.59636	6.20616	4.34908	4.29726	0.770155	0.984292	1.19489
P63218	G protein subunit gamma 5(GNG5) Homo sapiens	1.37616	1.34398	0.988015	1.63523	1.16025	0.840165	1.18825	0.863297	0.850356
P63220	ribosomal protein S21(RPS21) Homo sapiens	2.98548	2.83627	15.3624	3.26478	2.3586	13.9627	1.09355	0.831585	0.90889
P63241	eukaryotic translation initiation factor 5A(EIF5A) Homo sapiens	6.15939	undetected	4.21899	5.41545	undetected	3.98063	0.879219	undetected	0.943502
P63244	receptor for activated C kinase 1(RACK1) Homo sapiens	10.9055	13.9305	1.3595	6.89021	12.8562	1.36364	0.631809	0.922881	1.00305
P63279	ubiquitin conjugating enzyme E2 I(UBE2I) Homo sapiens	9.40613	2.38866	3.41667	10.0045	2.17699	3.28614	1.06362	0.911385	0.961797
P63313	thymosin beta 10(TMSB10) Homo sapiens	3.07272	1.39132	0.58581	2.418	1.29785	0.90824	0.786924	0.932822	1.5504
P67775	protein phosphatase 2 catalytic subunit alpha(PPP2CA) Homo sapiens	1.48985	5.64734	1.31544	1.39731	5.45759	1.43838	0.937891	0.9664	1.09346
P67809	Y-box binding protein 1(YBX1) Homo sapiens	1.10581	1.01905	0.132479	0.791785	0.815163	0.130093	0.71602	0.799926	0.981992
P67812	SEC11 homolog A, signal peptidase complex subunit(SEC11A) Homo sapiens	0.506277	undetected	1.24257	0.498579	undetected	1.00837	0.984794	undetected	0.811518
P67870	casein kinase 2 beta(CSNK2B) Homo sapiens	3.03269	3.09622	0.532946	2.92226	3.24186	0.421759	0.963588	1.04704	0.791372
P68036	ubiquitin conjugating enzyme E2 L3(UBE2L3) Homo sapiens	6.96662	3.27003	2.00527	5.43672	3.61527	2.51085	0.780396	1.10558	1.25212
P68104	eukaryotic translation elongation factor 1 alpha 1(EEF1A1) Homo sapiens	34.8384	20.9368	43.4419	23.2134	19.502	31.3234	0.666316	0.931468	0.721042
P68133	actin, alpha 1, skeletal muscle(ACTA1) Homo sapiens	11.0751	9.25238	1.03308	12.564	11.1932	2.4839	1.13443	1.20976	2.40437
P68366	tubulin alpha 4a(TUBA4A) Homo sapiens	25.8359	11.2286	6.71318	21.9232	12.0348	6.51416	0.848558	1.0718	0.970354
P68371	tubulin beta 4B class IVb(TUBB4B) Homo sapiens	60.6503	55.5492	64.6851	55.0147	51.1968	66.8152	0.907081	0.921649	1.03293
P68400	casein kinase 2 alpha 1(CSNK2A1) Homo sapiens	2.39647	1.55658	1.80585	2.20851	1.6302	2.20735	0.921567	1.04729	1.22233
P68402	platelet activating factor acetylhydrolase 1b catalytic subunit 2(PAFAH1B2) Homo sapiens	1.27909	undetected	1.12393	1.17361	undetected	1.31999	0.917538	undetected	1.17444
P68431	histone cluster 1 H3 family member a(HIST1H3A) Homo sapiens	undetected	0.0231092	18.6294	undetected	0.00707942	15.406	undetected	0.306346	0.826973
P69905	hemoglobin subunit alpha 1(HBA1) Homo sapiens	2.47712	0.229552	1.35078	3.76679	0.369674	2.27422	1.52063	1.61042	1.68364
P78318	immunoglobulin (CD79A) binding protein 1(IGBP1) Homo sapiens	1.76419	undetected	0.428205	1.60749	undetected	0.365499	0.911178	undetected	0.853561
P78344	eukaryotic translation initiation factor 4 gamma 2(EIF4G2) Homo sapiens	7.51906	undetected	2.42926	5.84139	undetected	2.50671	0.776877	undetected	1.03188
P78347	general transcription factor IIi(GTF2I) Homo sapiens	3.55406	4.55056	0.733527	3.48544	4.99228	0.691505	0.980692	1.09707	0.942713
P78371	chaperonin containing TCP1 subunit 2(CCT2) Homo sapiens	23.9633	undetected	5.20736	19.5873	undetected	3.77198	0.817388	undetected	0.724355
P78406	ribonucleic acid export 1(RAE1) Homo sapiens	5.19815	2.69496	0.75	4.96657	2.91363	0.764531	0.95545	1.08114	1.01937
P78417	glutathione S-transferase omega 1(GSTO1) Homo sapiens	8.71079	6.043	1.0281	7.54475	5.67242	1.06706	0.866139	0.938676	1.0379
P78527	protein kinase, DNA-activated, catalytic polypeptide(PRKDC) Homo sapiens	20.9276	7.95658	0.828488	17.6987	9.12756	0.786885	0.845708	1.14717	0.949784
P78536	ADAM metallopeptidase domain 17(ADAM17) Homo sapiens	0.11941	undetected	0.487403	0.159886	undetected	0.442623	1.33897	undetected	0.908125
P80188	lipocalin 2(LCN2) Homo sapiens	0.868904	5.46723	0.120805	1.39986	1.57897	0.0836761	1.61107	0.288806	0.692652
P80217	interferon induced protein 35(IFI35) Homo sapiens	1.93833	undetected	0.3849	1.88678	undetected	0.425542	0.973404	undetected	1.10559
P80303	nucleobindin 2(NUCB2) Homo sapiens	2.71704	1.57353	5.09156	2.92226	1.08457	7.86045	1.07553	0.689257	1.54382
P80723	brain abundant membrane attached signal protein 1(BASP1) Homo sapiens	3.62835	0.755182	0.0784884	2.7414	1.24508	0.0819672	0.75555	1.64871	1.04432
P82650	mitochondrial ribosomal protein S22(MRPS22) Homo sapiens	1.41336	0.79986	0.523256	1.56828	0.716566	0.66617	1.10961	0.895864	1.27312
P82673	mitochondrial ribosomal protein S35(MRPS35) Homo sapiens	0.831704	undetected	0.156008	0.875306	undetected	0.211624	1.05243	undetected	1.3565
P82909	mitochondrial ribosomal protein S36(MRPS36) Homo sapiens	0.823546	0.710644	1.37694	1.03519	0.777063	1.87332	1.25699	1.09346	1.3605
P82930	mitochondrial ribosomal protein S34(MRPS34) Homo sapiens	0.353081	0.412745	0.149225	0.384766	0.39323	0.166915	1.08974	0.952718	1.11855
P82932	mitochondrial ribosomal protein S6(MRPS6) Homo sapiens	0.171999	0.341176	0.260786	0.199392	0.309692	0.217841	1.15926	0.907719	0.835326
P82933	mitochondrial ribosomal protein S9(MRPS9) Homo sapiens	0.0882268	undetected	0.579578	0.10499	undetected	0.700893	1.19	undetected	1.20932
P82970	high mobility group nucleosome binding domain 5(HMGN5) Homo sapiens	0.588661	0.148319	0.496124	0.658073	0.146994	0.520119	1.11792	0.991067	1.04837
P82979	SAP domain containing ribonucleoprotein(SARNP) Homo sapiens	6.52849	3.8542	5.71512	6.65337	3.66135	6.14456	1.01913	0.949962	1.07514
P83436	component of oligomeric golgi complex 7(COG7) Homo sapiens	0.536187	0.321429	undetected	0.598569	0.270048	undetected	1.11634	0.840148	undetected
P83731	ribosomal protein L24(RPL24) Homo sapiens	3.24599	undetected	3.93605	2.09097	undetected	1.87928	0.64417	undetected	0.477455
P83916	chromobox 1(CBX1) Homo sapiens	1.41122	0.201681	0.387824	1.50436	0.222165	0.675649	1.066	1.10157	1.74216
P84022	SMAD family member 3(SMAD3) Homo sapiens	0.421927	0.330532	undetected	0.395157	0.377912	undetected	0.936555	1.14334	undetected
P84085	ADP ribosylation factor 5(ARF5) Homo sapiens	0.500145	1.48095	1.40556	0.522596	1.64719	1.21032	1.04489	1.11225	0.861097
P84090	enhancer of rudimentary homolog (Drosophila)(ERH) Homo sapiens	3.28736	2.7909	0.17345	3.4179	3.24688	0.147541	1.03971	1.16338	0.850627
P84095	ras homolog family member G(RHOG) Homo sapiens	1.00717	0.784454	1.27422	1.1594	0.76831	1.12519	1.15114	0.97942	0.883036
P84098	ribosomal protein L19(RPL19) Homo sapiens	3.16621	0.0557423	11.3227	2.35497	0.0585661	5.5082	0.74378	1.05066	0.486475
P84101	small EDRK-rich factor 2(SERF2) Homo sapiens	0.287012	undetected	0.162791	0.371336	undetected	0.146051	1.2938	undetected	0.897168
P84103	serine and arginine rich splicing factor 3(SRSF3) Homo sapiens	4.72907	5.4909	4.05136	4.97402	5.59107	3.9389	1.0518	1.01824	0.972242
P84157	matrix remodeling associated 7(MXRA7) Homo sapiens	0.786173	undetected	0.238372	1.05049	undetected	0.356185	1.3362	undetected	1.49424
P84243	H3 histone family member 3A(H3F3A) Homo sapiens	7.2085	3.79916	21.2636	5.50672	3.3904	12.6334	0.763919	0.892407	0.594133
P98160	heparan sulfate proteoglycan 2(HSPG2) Homo sapiens	undetected	0.279692	0.235897	undetected	0.327198	0.191089	undetected	1.16985	0.810051
P98170	X-linked inhibitor of apoptosis(XIAP) Homo sapiens	0.175644	undetected	0.0100671	0.142731	undetected	0.0136151	0.812618	undetected	1.35243
P98179	RNA binding motif (RNP1, RRM) protein 3(RBM3) Homo sapiens	0.857738	0.587675	1.01647	1.08293	0.547432	1.41431	1.26255	0.931522	1.39139
P98196	ATPase phospholipid transporting 11A(ATP11A) Homo sapiens	2.65907	0.682353	undetected	2.60376	0.676792	undetected	0.979202	0.991851	undetected
P99999	cytochrome c, somatic(CYCS) Homo sapiens	0.477524	6.6514	0.45698	0.415351	6.24701	0.469859	0.869802	0.939202	1.02818
Q00059	transcription factor A, mitochondrial(TFAM) Homo sapiens	5.40729	2.17885	2.41898	6.0448	2.19114	2.79223	1.1179	1.00564	1.1543
Q00325	solute carrier family 25 member 3(SLC25A3) Homo sapiens	7.22175	undetected	0.741279	6.2636	undetected	0.910581	0.867324	undetected	1.22839
Q00341	high density lipoprotein binding protein(HDLBP) Homo sapiens	15.2526	undetected	6.84884	16.0305	undetected	6.85246	1.051	undetected	1.00053
Q00535	cyclin dependent kinase 5(CDK5) Homo sapiens	undetected	0.39916	0.332215	undetected	0.373407	0.275706	undetected	0.935483	0.829902
Q00577	purine rich element binding protein A(PURA) Homo sapiens	1.41059	1.88992	0.109496	1.47682	1.77487	0.172876	1.04695	0.939129	1.57883
Q00610	clathrin heavy chain(CLTC) Homo sapiens	30.5025	undetected	18.1463	25.8455	undetected	19.7228	0.847325	undetected	1.08688
Q00688	FK506 binding protein 3(FKBP3) Homo sapiens	5.12236	2.69608	1.33043	5.85992	2.8754	1.04471	1.14399	1.06651	0.785244
Q00765	receptor accessory protein 5(REEP5) Homo sapiens	6.02985	2.57619	1.26841	5.0646	3.36787	1.26677	0.839921	1.30731	0.998703
Q00796	sorbitol dehydrogenase(SORD) Homo sapiens	0.953659	2.34972	0.8279	1.16293	2.02664	0.757907	1.21943	0.862505	0.915456
Q00839	heterogeneous nuclear ribonucleoprotein U(HNRNPU) Homo sapiens	25.9642	19.5095	21.3081	24.6966	17.7612	17.0477	0.951179	0.910388	0.800055
Q01081	U2 small nuclear RNA auxiliary factor 1(U2AF1) Homo sapiens	2.0814	1.55868	1.4564	2.18057	1.65684	1.46796	1.04765	1.06297	1.00794
Q01082	spectrin beta, non-erythrocytic 1(SPTBN1) Homo sapiens	28.9286	undetected	5.63857	30.2418	undetected	7.23398	1.0454	undetected	1.28295
Q01085	TIA1 cytotoxic granule associated RNA binding protein like 1(TIAL1) Homo sapiens	0.2884	undetected	0.354986	0.180473	undetected	0.299261	0.625771	undetected	0.843024
Q01105	SET nuclear proto-oncogene(SET) Homo sapiens	4.63298	undetected	14.1759	4.31458	undetected	15.1411	0.931275	undetected	1.06809
Q01130	serine and arginine rich splicing factor 2(SRSF2) Homo sapiens	2.78924	2.11863	0.683476	2.56485	2.25254	0.729092	0.919551	1.06321	1.06674
Q01469	fatty acid binding protein 5(FABP5) Homo sapiens	0.426323	7.42367	3.29722	0.286933	4.32321	2.50489	0.67304	0.582355	0.759699
Q01518	adenylate cyclase associated protein 1(CAP1) Homo sapiens	0.694128	undetected	0.872093	0.824723	undetected	0.962742	1.18814	undetected	1.10394
Q01581	3-hydroxy-3-methylglutaryl-CoA synthase 1(HMGCS1) Homo sapiens	undetected	2.83529	0.153883	undetected	1.31677	0.150333	undetected	0.464422	0.976932
Q01650	solute carrier family 7 member 5(SLC7A5) Homo sapiens	0.195892	0.105042	0.0621083	0.0865601	0.106191	0.061949	0.441876	1.01094	0.997436
Q01658	down-regulator of transcription 1(DR1) Homo sapiens	0.464623	undetected	0.87488	0.285266	undetected	0.719047	0.613974	undetected	0.821881
Q01780	exosome component 10(EXOSC10) Homo sapiens	0.206942	undetected	0.135897	0.195177	undetected	0.154396	0.943146	undetected	1.13612
Q01813	phosphofructokinase, platelet(PFKP) Homo sapiens	14.2064	3.41975	5.3062	10.107	2.90269	4.54694	0.711435	0.848802	0.856911
Q01844	EWS RNA binding protein 1(EWSR1) Homo sapiens	3.60307	undetected	0.267442	4.28419	undetected	0.345753	1.18904	undetected	1.29281
Q01968	OCRL, inositol polyphosphate-5-phosphatase(OCRL) Homo sapiens	0.0920451	undetected	0.0714286	0.092736	undetected	0.0445327	1.00751	undetected	0.623458
Q01970	phospholipase C beta 3(PLCB3) Homo sapiens	0.934105	undetected	0.209492	0.783747	undetected	0.193164	0.839035	undetected	0.92206
Q01995	transgelin(TAGLN) Homo sapiens	3.10848	0.62409	0.297481	7.82482	1.33647	2.13711	2.51725	2.14146	7.18403
Q02218	oxoglutarate dehydrogenase(OGDH) Homo sapiens	4.37223	8.47493	7.53973	5.16038	8.55709	8.94188	1.18026	1.00969	1.18597
Q02224	centromere protein E(CENPE) Homo sapiens	undetected	0.0362745	0.117949	undetected	0.0293474	0.0953062	undetected	0.809037	0.808031
Q02241	kinesin family member 23(KIF23) Homo sapiens	0.050217	undetected	0.254075	0.0296049	undetected	0.212736	0.589541	undetected	0.837296
Q02252	aldehyde dehydrogenase 6 family member A1(ALDH6A1) Homo sapiens	0.40486	4.33347	0.303295	0.412116	4.78234	0.4769	1.01792	1.10358	1.5724
Q02447	Sp3 transcription factor(SP3) Homo sapiens	0.104773	undetected	0.0982906	0.117243	undetected	0.0943531	1.11902	undetected	0.95994
Q02543	ribosomal protein L18a(RPL18A) Homo sapiens	2.15771	1.98207	0.892442	1.5571	1.896	0.684054	0.721646	0.956573	0.766497
Q02750	mitogen-activated protein kinase kinase 1(MAP2K1) Homo sapiens	2.56459	undetected	0.184564	1.58524	undetected	0.133598	0.618124	undetected	0.723859
Q02790	FK506 binding protein 4(FKBP4) Homo sapiens	10.0657	9.88487	1.03101	7.16028	8.70897	0.80924	0.711357	0.88104	0.784902
Q02809	procollagen-lysine,2-oxoglutarate 5-dioxygenase 1(PLOD1) Homo sapiens	0.647266	undetected	0.727229	0.646995	undetected	0.961566	0.999581	undetected	1.32223
Q02818	nucleobindin 1(NUCB1) Homo sapiens	9.61302	10.6438	1.68217	11.2137	8.34007	1.71088	1.16651	0.783559	1.01707
Q02878	ribosomal protein L6(RPL6) Homo sapiens	6.26428	4.55112	11.7733	3.49495	2.76548	6.46051	0.557918	0.607648	0.548744
Q02880	topoisomerase (DNA) II beta(TOP2B) Homo sapiens	undetected	0.17521	0.0541707	undetected	0.144935	0.0811232	undetected	0.827207	1.49755
Q02978	solute carrier family 25 member 11(SLC25A11) Homo sapiens	undetected	0.770308	0.333174	undetected	0.906809	0.359949	undetected	1.1772	1.08036
Q03001	dystonin(DST) Homo sapiens	0.108996	undetected	0.198575	0.163219	undetected	0.201096	1.49748	undetected	1.01269
Q03060	cAMP responsive element modulator(CREM) Homo sapiens	0.6081	undetected	0.891179	0.583962	undetected	0.854347	0.960307	undetected	0.95867
Q03135	caveolin 1(CAV1) Homo sapiens	2.62025	0.530532	3.15197	4.42466	2.23748	3.80372	1.68864	4.21743	1.20678
Q03169	TNF alpha induced protein 2(TNFAIP2) Homo sapiens	undetected	2.51681	1.47891	undetected	1.25409	1.40434	undetected	0.498285	0.94958
Q03252	lamin B2(LMNB2) Homo sapiens	11.0853	9.36345	6.90407	11.7907	10.8274	6.71833	1.06364	1.15635	0.973097
Q03426	mevalonate kinase(MVK) Homo sapiens	0.144634	undetected	0.199145	0.121165	undetected	0.234453	0.837732	undetected	1.1773
Q03518	transporter 1, ATP binding cassette subfamily B member(TAP1) Homo sapiens	0.764131	0.0612045	0.218023	0.739829	0.063586	0.160954	0.968197	1.03891	0.738241
Q04206	RELA proto-oncogene, NF-kB subunit(RELA) Homo sapiens	0.793	0.938796	1.12791	0.885992	0.932681	1.54694	1.11727	0.993487	1.37152
Q04323	UBX domain protein 1(UBXN1) Homo sapiens	2.4129	undetected	2.09981	2.26331	undetected	2.16841	0.938003	undetected	1.03267
Q04446	1,4-alpha-glucan branching enzyme 1(GBE1) Homo sapiens	3.75673	2.91499	1.29942	3.26929	2.20569	1.12221	0.870249	0.756672	0.863621
Q04637	eukaryotic translation initiation factor 4 gamma 1(EIF4G1) Homo sapiens	0.537692	undetected	7.18411	0.488776	undetected	6.77943	0.909026	undetected	0.943671
Q04695	keratin 17(KRT17) Homo sapiens	5.56199	4.25728	0.250969	12.2361	9.49813	0.921013	2.19994	2.23103	3.66983
Q04760	glyoxalase I(GLO1) Homo sapiens	4.88834	undetected	4.23643	3.99304	undetected	3.99404	0.816849	undetected	0.942783
Q04828	aldo-keto reductase family 1 member C1(AKR1C1) Homo sapiens	10.4062	undetected	13.1822	7.46976	undetected	11.1252	0.717815	undetected	0.843957
Q04837	single stranded DNA binding protein 1(SSBP1) Homo sapiens	6.28811	4.34776	6.69961	6.67229	4.34959	7.76155	1.0611	1.00042	1.15851
Q04864	REL proto-oncogene, NF-kB subunit(REL) Homo sapiens	0.107434	0.494398	undetected	0.160278	0.365427	undetected	1.49188	0.739135	undetected
Q04900	CD164 molecule(CD164) Homo sapiens	0.0441423	0.012465	undetected	0.0357808	0.0101686	undetected	0.810578	0.815775	undetected
Q04917	tyrosine 3-monooxygenase/tryptophan 5-monooxygenase activation protein eta(YWHAH) Homo sapiens	10.0448	5.20574	1.5688	8.24184	5.1551	1.59911	0.820505	0.990273	1.01932
Q04941	proteolipid protein 2(PLP2) Homo sapiens	0.32398	undetected	0.690891	0.310068	undetected	0.558867	0.957057	undetected	0.808908
Q05048	cleavage stimulation factor subunit 1(CSTF1) Homo sapiens	0.19757	0.192017	undetected	0.17763	0.206204	undetected	0.899071	1.07389	undetected
Q05209	protein tyrosine phosphatase, non-receptor type 12(PTPN12) Homo sapiens	1.24946	undetected	0.0560882	1.33712	undetected	0.0502056	1.07016	undetected	0.895119
Q05397	protein tyrosine kinase 2(PTK2) Homo sapiens	3.28661	undetected	1.10642	3.31762	undetected	0.97433	1.00943	undetected	0.880612
Q05519	serine and arginine rich splicing factor 11(SRSF11) Homo sapiens	2.68823	2.14874	0.593023	3.35761	2.16077	0.357675	1.24901	1.0056	0.603138
Q05639	eukaryotic translation elongation factor 1 alpha 2(EEF1A2) Homo sapiens	0.35013	8.39762	3.33845	0.307323	9.4294	3.60374	0.877739	1.12287	1.07947
Q05655	protein kinase C delta(PRKCD) Homo sapiens	1.76673	0.467507	0.0823643	2.05843	0.694427	0.099851	1.1651	1.48538	1.21231
Q05682	caldesmon 1(CALD1) Homo sapiens	1.52352	undetected	0.0762224	2.79904	undetected	0.0924692	1.83722	undetected	1.21315
Q05932	folylpolyglutamate synthase(FPGS) Homo sapiens	0.157304	undetected	0.232194	0.125184	undetected	0.186324	0.795808	undetected	0.802449
Q06055	ATP synthase, H+ transporting, mitochondrial Fo complex subunit C2 (subunit 9)(ATP5G2) Homo sapiens	1.29557	undetected	0.872004	1.58337	undetected	0.519359	1.22214	undetected	0.595593
Q06124	protein tyrosine phosphatase, non-receptor type 11(PTPN11) Homo sapiens	2.40538	2.53459	0.0974359	2.60308	2.57279	0.108173	1.08219	1.01507	1.11019
Q06203	phosphoribosyl pyrophosphate amidotransferase(PPAT) Homo sapiens	1.04634	0.427171	undetected	0.760416	0.38512	undetected	0.726738	0.90156	undetected
Q06210	glutamine--fructose-6-phosphate transaminase 1(GFPT1) Homo sapiens	7.28412	undetected	3.31977	4.79531	undetected	2.06557	0.658325	undetected	0.622204
Q06323	proteasome activator subunit 1(PSME1) Homo sapiens	14.7094	undetected	2.18023	13.7187	undetected	2.231	0.932645	undetected	1.02328
Q06481	amyloid beta precursor like protein 2(APLP2) Homo sapiens	3.57466	3.61471	0.39438	3.68944	3.66186	0.432191	1.03211	1.01305	1.09587
Q06787	fragile X mental retardation 1(FMR1) Homo sapiens	0.265548	0.188515	0.497093	0.307421	0.188827	0.582712	1.15768	1.00165	1.17224
Q06830	peroxiredoxin 1(PRDX1) Homo sapiens	39.6998	20.7438	57.6366	39.1414	23.8105	46.8584	0.985933	1.14784	0.812997
Q07020	ribosomal protein L18(RPL18) Homo sapiens	3.46219	3.56162	3.13953	2.8757	3.81349	1.8152	0.8306	1.07072	0.578175
Q07021	complement C1q binding protein(C1QBP) Homo sapiens	3.25496	3.29762	0.38469	3.06421	3.31857	0.518629	0.941397	1.00635	1.34817
Q07065	cytoskeleton associated protein 4(CKAP4) Homo sapiens	21.6522	15.4471	4.49612	16.256	15.388	4.44411	0.750775	0.996174	0.988432
Q07157	tight junction protein 1(TJP1) Homo sapiens	2.8733	4.40476	0.186047	3.74385	5.72609	0.272727	1.30298	1.29998	1.46591
Q07352	ZFP36 ring finger protein like 1(ZFP36L1) Homo sapiens	0.185479	undetected	1.04359	0.220567	undetected	0.87777	1.18917	undetected	0.841106
Q07666	KH RNA binding domain containing, signal transduction associated 1(KHDRBS1) Homo sapiens	4.54556	5.51036	10.5659	5.23998	5.50444	10.4829	1.15277	0.998925	0.992142
Q07812	BCL2 associated X, apoptosis regulator(BAX) Homo sapiens	1.01759	undetected	0.511681	0.919812	undetected	0.53848	0.903914	undetected	1.05237
Q07866	kinesin light chain 1(KLC1) Homo sapiens	4.69592	undetected	1.15988	4.15597	undetected	1.08346	0.885016	undetected	0.934109
Q07955	serine and arginine rich splicing factor 1(SRSF1) Homo sapiens	10.6927	undetected	5.8188	10.8986	undetected	5.02086	1.01926	undetected	0.86287
Q07960	Rho GTPase activating protein 1(ARHGAP1) Homo sapiens	8.24565	9.92759	1.41083	8.66837	9.04235	2.21349	1.05127	0.91083	1.56893
Q08170	serine and arginine rich splicing factor 4(SRSF4) Homo sapiens	4.05733	0.984174	2.71802	4.16606	1.08778	2.45455	1.0268	1.10528	0.903063
Q08209	protein phosphatase 3 catalytic subunit alpha(PPP3CA) Homo sapiens	3.32722	undetected	1.46609	3.3832	undetected	1.4918	1.01682	undetected	1.01754
Q08211	DExH-box helicase 9(DHX9) Homo sapiens	14.0821	17.9655	9.39535	12.7347	19.1987	8.93294	0.904321	1.06864	0.950783
Q08257	crystallin zeta(CRYZ) Homo sapiens	0.836679	1.18305	0.275168	0.97265	1.56983	0.361367	1.16251	1.32693	1.31326
Q08378	golgin A3(GOLGA3) Homo sapiens	6.98594	6.14076	undetected	8.0748	5.64075	undetected	1.15586	0.918576	undetected
Q08379	golgin A2(GOLGA2) Homo sapiens	5.89262	4.17955	0.931202	5.90903	3.84438	0.926975	1.00278	0.919807	0.995461
Q08380	galectin 3 binding protein(LGALS3BP) Homo sapiens	7.49534	8.77451	1.59593	11.4838	10.1273	2.05216	1.53212	1.15417	1.28587
Q08431	milk fat globule-EGF factor 8 protein(MFGE8) Homo sapiens	0.0986404	0.119468	0.173504	0.167239	0.142747	0.16488	1.69544	1.19486	0.950292
Q08722	CD47 molecule(CD47) Homo sapiens	3.76766	0.987535	4.28523	4.98245	1.72879	5.43044	1.32243	1.75062	1.26724
Q08752	peptidylprolyl isomerase D(PPID) Homo sapiens	2.35377	2.77465	0.201822	2.26968	2.40469	0.220962	0.964272	0.866663	1.09484
Q08945	structure specific recognition protein 1(SSRP1) Homo sapiens	4.9477	9.10252	0.510659	3.86482	9.91196	0.418778	0.781134	1.08892	0.820074
Q08AF3	schlafen family member 5(SLFN5) Homo sapiens	5.61707	undetected	0.125969	5.13097	undetected	0.162444	0.91346	undetected	1.28956
Q08AM6	Vac14, PIKFYVE complex component(VAC14) Homo sapiens	0.652242	3.80546	0.392023	0.678659	3.66289	0.369311	1.0405	0.962535	0.942066
Q08J23	NOP2/Sun RNA methyltransferase family member 2(NSUN2) Homo sapiens	8.71322	5.96723	1.25097	7.93314	5.94375	0.994039	0.910472	0.996066	0.794615
Q09028	RB binding protein 4, chromatin remodeling factor(RBBP4) Homo sapiens	1.98814	3.55238	1.86919	1.39771	3.95649	1.64978	0.703022	1.11376	0.882618
Q09161	nuclear cap binding protein subunit 1(NCBP1) Homo sapiens	0.894591	0.334454	0.0110259	0.845309	0.441498	0.0195717	0.944912	1.32006	1.77507
Q09666	AHNAK nucleoprotein(AHNAK) Homo sapiens	165.828	undetected	68.1434	193.574	undetected	63.6915	1.16732	undetected	0.934669
Q0VDG4	secernin 3(SCRN3) Homo sapiens	0.691177	undetected	0.303452	0.704833	undetected	0.327329	1.01976	undetected	1.07869
Q10471	polypeptide N-acetylgalactosaminyltransferase 2(GALNT2) Homo sapiens	3.13995	7.30728	0.998062	2.59298	7.55065	1.0149	0.825804	1.0333	1.01687
Q10567	adaptor related protein complex 1 beta 1 subunit(AP1B1) Homo sapiens	2.44241	undetected	0.126558	2.11822	undetected	0.158559	0.867269	undetected	1.25286
Q10570	cleavage and polyadenylation specific factor 1(CPSF1) Homo sapiens	0.0552502	undetected	0.537892	0.066072	undetected	0.590898	1.19587	undetected	1.09854
Q10589	bone marrow stromal cell antigen 2(BST2) Homo sapiens	0.234423	0.344398	undetected	0.2388	0.381388	undetected	1.01867	1.1074	undetected
Q10713	peptidase, mitochondrial processing alpha subunit(PMPCA) Homo sapiens	4.12965	1.95196	0.436467	4.39869	1.98481	0.235883	1.06515	1.01683	0.540436
Q12765	secernin 1(SCRN1) Homo sapiens	2.39474	undetected	6.31298	2.97304	undetected	7.79732	1.24149	undetected	1.23512
Q12768	KIAA0196(KIAA0196) Homo sapiens	undetected	0.120588	0.46884	undetected	0.124726	0.582045	undetected	1.03432	1.24146
Q12769	nucleoporin 160(NUP160) Homo sapiens	undetected	0.186695	0.411793	undetected	0.191917	0.42065	undetected	1.02797	1.02151
Q12788	transducin beta like 3(TBL3) Homo sapiens	0.655366	undetected	0.70114	0.540437	undetected	0.595664	0.824634	undetected	0.849565
Q12789	general transcription factor IIIC subunit 1(GTF3C1) Homo sapiens	0.16199	undetected	0.871225	0.106362	undetected	0.938766	0.656596	undetected	1.07752
Q12792	twinfilin actin binding protein 1(TWF1) Homo sapiens	2.12479	undetected	1.05911	2.13587	undetected	1.01192	1.00521	undetected	0.955447
Q12797	aspartate beta-hydroxylase(ASPH) Homo sapiens	19.2577	10.7896	14.4254	13.0826	9.01699	9.43517	0.679347	0.835709	0.654067
Q12846	syntaxin 4(STX4) Homo sapiens	0.572115	0.12549	0.11453	0.746888	0.159866	0.125328	1.30549	1.27393	1.09428
Q12849	G-rich RNA sequence binding factor 1(GRSF1) Homo sapiens	2.10628	4.45966	1.24709	1.49642	3.75595	1.13413	0.710458	0.842205	0.909417
Q12874	splicing factor 3a subunit 3(SF3A3) Homo sapiens	2.32959	3.88137	3.02536	2.70219	3.72905	3.76555	1.15994	0.960756	1.24466
Q12882	dihydropyrimidine dehydrogenase(DPYD) Homo sapiens	0.139254	undetected	1.36952	0.121949	undetected	1.06362	0.875731	undetected	0.776637
Q12888	tumor protein p53 binding protein 1(TP53BP1) Homo sapiens	0.430026	undetected	0.124217	0.547691	undetected	0.142006	1.27362	undetected	1.14322
Q12904	aminoacyl tRNA synthetase complex interacting multifunctional protein 1(AIMP1) Homo sapiens	5.86948	undetected	3.3062	5.25899	undetected	2.89419	0.895989	undetected	0.875382
Q12905	interleukin enhancer binding factor 2(ILF2) Homo sapiens	3.00075	4.84034	0.526163	2.33977	5.34303	0.511177	0.779728	1.10386	0.971519
Q12906	interleukin enhancer binding factor 3(ILF3) Homo sapiens	14.116	undetected	1.00291	13.8383	undetected	1.00596	0.980324	undetected	1.00305
Q12907	lectin, mannose binding 2(LMAN2) Homo sapiens	8.23055	3.98529	8.7953	6.85835	4.3505	9.58105	0.83328	1.09164	1.08934
Q12929	epidermal growth factor receptor pathway substrate 8(EPS8) Homo sapiens	1.61255	3.27199	undetected	1.60033	1.81941	undetected	0.992421	0.556056	undetected
Q12931	TNF receptor associated protein 1(TRAP1) Homo sapiens	12.4662	5.23403	1.76841	10.4189	4.44124	1.48286	0.835771	0.848531	0.838528
Q12955	ankyrin 3(ANK3) Homo sapiens	1.03749	2.66597	undetected	1.20851	2.60651	undetected	1.16484	0.977699	undetected
Q12959	discs large MAGUK scaffold protein 1(DLG1) Homo sapiens	1.15736	undetected	0.24031	1.5124	undetected	0.33234	1.30677	undetected	1.38296
Q12965	myosin IE(MYO1E) Homo sapiens	0.152734	0.0579832	0.56999	0.158416	0.0508431	0.458658	1.0372	0.876859	0.804677
Q12972	protein phosphatase 1 regulatory subunit 8(PPP1R8) Homo sapiens	0.112352	undetected	0.103682	0.146064	undetected	0.123696	1.30006	undetected	1.19303
Q12996	cleavage stimulation factor subunit 3(CSTF3) Homo sapiens	0.216835	undetected	0.467054	0.214293	undetected	0.412817	0.988274	undetected	0.883873
Q13011	enoyl-CoA hydratase 1(ECH1) Homo sapiens	7.53677	13.0902	2.23256	10.3013	13.1956	3.22951	1.36681	1.00806	1.44655
Q13033	striatin 3(STRN3) Homo sapiens	0.137402	1.58908	undetected	0.128811	1.59197	undetected	0.937472	1.00182	undetected
Q13045	FLII, actin remodeling protein(FLII) Homo sapiens	4.49274	undetected	0.775194	4.05627	undetected	0.730253	0.90285	undetected	0.942027
Q13057	Coenzyme A synthase(COASY) Homo sapiens	0.32884	undetected	0.415698	0.317714	undetected	0.304024	0.966166	undetected	0.731358
Q13084	mitochondrial ribosomal protein L28(MRPL28) Homo sapiens	1.01307	0.24888	0.369516	0.939124	0.236453	0.367405	0.927003	0.950068	0.994289
Q13085	acetyl-CoA carboxylase alpha(ACACA) Homo sapiens	6.22823	undetected	0.406008	3.84198	undetected	0.414307	0.616865	undetected	1.02044
Q13098	G protein pathway suppressor 1(GPS1) Homo sapiens	1.23674	undetected	0.0968992	0.886776	undetected	0.0551416	0.717029	undetected	0.569061
Q13123	IK cytokine, down-regulator of HLA II(IK) Homo sapiens	1.37321	0.231092	1.66376	1.53946	0.194233	1.80477	1.12106	0.840501	1.08475
Q13131	protein kinase AMP-activated catalytic subunit alpha 1(PRKAA1) Homo sapiens	0.55661	undetected	0.13279	0.567886	undetected	0.114026	1.02026	undetected	0.858697
Q13136	PTPRF interacting protein alpha 1(PPFIA1) Homo sapiens	1.23633	0.161204	undetected	1.2735	0.150341	undetected	1.03007	0.932611	undetected
Q13144	eukaryotic translation initiation factor 2B subunit epsilon(EIF2B5) Homo sapiens	0.38033	undetected	0.0977948	0.376336	undetected	0.115445	0.989498	undetected	1.18048
Q13148	TAR DNA binding protein(TARDBP) Homo sapiens	4.26746	undetected	1.62984	4.3879	undetected	1.7541	1.02822	undetected	1.07624
Q13151	heterogeneous nuclear ribonucleoprotein A0(HNRNPA0) Homo sapiens	2.25224	1.21527	4.40795	2.19292	1.67731	5.25037	0.973662	1.3802	1.19112
Q13153	p21 (RAC1) activated kinase 1(PAK1) Homo sapiens	1.93468	1.47185	0.0310541	1.88668	1.34161	0.0247796	0.975187	0.911516	0.797949
Q13155	aminoacyl tRNA synthetase complex interacting multifunctional protein 2(AIMP2) Homo sapiens	4.34122	2.69272	1.36725	3.53338	3.10336	1.09091	0.813914	1.1525	0.797887
Q13158	Fas associated via death domain(FADD) Homo sapiens	0.217992	0.692717	0.0134228	0.192726	0.729695	0.0190044	0.884096	1.05338	1.41583
Q13162	peroxiredoxin 4(PRDX4) Homo sapiens	2.27133	1.90448	0.368648	1.85021	1.56558	0.587718	0.814592	0.822051	1.59425
Q13177	p21 (RAC1) activated kinase 2(PAK2) Homo sapiens	9.20978	4.12297	2.46609	8.53132	3.62157	2.41133	0.926333	0.87839	0.977795
Q13185	chromobox 3(CBX3) Homo sapiens	8.0523	4.79902	1.66667	7.28978	4.91543	1.47094	0.905304	1.02426	0.882563
Q13188	serine/threonine kinase 3(STK3) Homo sapiens	1.22956	undetected	0.05465	0.94079	undetected	0.0368742	0.765142	undetected	0.674733
Q13190	syntaxin 5(STX5) Homo sapiens	0.0961527	1.60462	0.0321189	0.105774	1.92676	0.0329031	1.10006	1.20076	1.02442
Q13200	proteasome 26S subunit, non-ATPase 2(PSMD2) Homo sapiens	10.3582	11.9633	0.735465	8.31762	12.1371	0.672131	0.803	1.01453	0.913886
Q13217	DnaJ heat shock protein family (Hsp40) member C3(DNAJC3) Homo sapiens	5.01117	8.32395	0.15407	4.61357	6.42798	0.126677	0.920657	0.772228	0.822203
Q13228	selenium binding protein 1(SELENBP1) Homo sapiens	3.3164	undetected	0.435078	6.51642	undetected	0.469449	1.96491	undetected	1.079
Q13232	NME/NM23 nucleoside diphosphate kinase 3(NME3) Homo sapiens	0.902517	1.73908	0.0388303	1.01559	1.9507	0.0510566	1.12528	1.12169	1.31486
Q13242	serine and arginine rich splicing factor 9(SRSF9) Homo sapiens	5.01024	2.70896	0.418605	5.0745	2.50804	0.372578	1.01283	0.925832	0.890048
Q13243	serine and arginine rich splicing factor 5(SRSF5) Homo sapiens	3.8578	undetected	3.91279	4.34399	undetected	4.25782	1.12603	undetected	1.08818
Q13247	serine and arginine rich splicing factor 6(SRSF6) Homo sapiens	0.879375	8.03852	4.68508	1.17292	8.07054	5.07303	1.33382	1.00398	1.0828
Q13263	tripartite motif containing 28(TRIM28) Homo sapiens	10.4676	16.7775	6.7345	10.4062	18.6359	6.46051	0.99414	1.11077	0.959316
Q13283	G3BP stress granule assembly factor 1(G3BP1) Homo sapiens	5.24536	3.97997	0.145349	4.15567	4.03347	0.135618	0.792257	1.01344	0.933055
Q13287	N-myc and STAT interactor(NMI) Homo sapiens	2.96274	0.369468	0.982742	3.3332	0.421805	1.13232	1.12504	1.14165	1.15221
Q13310	poly(A) binding protein cytoplasmic 4(PABPC4) Homo sapiens	5.44894	undetected	0.821705	4.35918	undetected	0.771982	0.800005	undetected	0.939488
Q13315	ATM serine/threonine kinase(ATM) Homo sapiens	0.0547874	undetected	0.0599233	0.042937	undetected	0.085378	0.783702	undetected	1.42479
Q13330	metastasis associated 1(MTA1) Homo sapiens	0.47602	undetected	0.093001	0.368395	undetected	0.0936037	0.773908	undetected	1.00648
Q13347	eukaryotic translation initiation factor 3 subunit I(EIF3I) Homo sapiens	3.87833	2.90938	2.68508	3.19733	2.77912	2.38599	0.824409	0.955227	0.888612
Q13362	protein phosphatase 2 regulatory subunit B'gamma(PPP2R5C) Homo sapiens	0.13532	undetected	0.35954	0.139594	undetected	0.37328	1.03159	undetected	1.03822
Q13363	C-terminal binding protein 1(CTBP1) Homo sapiens	0.883946	undetected	0.155556	0.715028	undetected	0.120086	0.808905	undetected	0.77198
Q13405	mitochondrial ribosomal protein L49(MRPL49) Homo sapiens	2.55285	undetected	0.252907	2.89266	undetected	0.262295	1.13311	undetected	1.03712
Q13409	dynein cytoplasmic 1 intermediate chain 2(DYNC1I2) Homo sapiens	3.45236	undetected	1.47578	3.42457	undetected	1.88674	0.99195	undetected	1.27847
Q13418	integrin linked kinase(ILK) Homo sapiens	1.70205	0.965966	0.140504	2.35614	1.25666	0.183308	1.38429	1.30094	1.30465
Q13423	nicotinamide nucleotide transhydrogenase(NNT) Homo sapiens	7.07423	6.53403	2.17442	9.07137	8.39207	2.69747	1.28231	1.28436	1.24055
Q13425	syntrophin beta 2(SNTB2) Homo sapiens	0.759502	undetected	0.149225	0.704637	undetected	0.111773	0.927761	undetected	0.749027
Q13427	peptidylprolyl isomerase G(PPIG) Homo sapiens	1.39763	0.479832	0.324612	1.50152	0.521946	0.298063	1.07433	1.08777	0.918211
Q13428	treacle ribosome biogenesis factor 1(TCOF1) Homo sapiens	11.9292	undetected	6.36822	13.0235	undetected	6.78241	1.09174	undetected	1.06504
Q13435	splicing factor 3b subunit 2(SF3B2) Homo sapiens	12.6606	4.76793	5.28295	12.3347	4.61733	5.6766	0.974259	0.968414	1.07451
Q13438	OS9, endoplasmic reticulum lectin(OS9) Homo sapiens	0.579346	undetected	0.264535	0.731105	undetected	0.280179	1.26195	undetected	1.05914
Q13442	PDGFA associated protein 1(PDAP1) Homo sapiens	4.09852	2.84356	0.890504	4.27291	2.65234	0.862891	1.04255	0.932753	0.968992
Q13443	ADAM metallopeptidase domain 9(ADAM9) Homo sapiens	2.6195	2.78866	0.189459	2.08548	2.81877	0.168215	0.796138	1.0108	0.887874
Q13444	ADAM metallopeptidase domain 15(ADAM15) Homo sapiens	0.181776	0.057423	0.523077	0.14528	0.0491698	0.619014	0.799224	0.856274	1.18341
Q13451	FK506 binding protein 5(FKBP5) Homo sapiens	2.2438	undetected	0.571429	1.80374	undetected	0.572401	0.803881	undetected	1.0017
Q13464	Rho associated coiled-coil containing protein kinase 1(ROCK1) Homo sapiens	0.233034	1.46485	0.077208	0.27262	1.35165	0.109602	1.16987	0.922728	1.41957
Q13488	T-cell immune regulator 1, ATPase H+ transporting V0 subunit a3(TCIRG1) Homo sapiens	0.236795	0.937815	undetected	0.319478	1.06822	undetected	1.34918	1.13905	undetected
Q13492	phosphatidylinositol binding clathrin assembly protein(PICALM) Homo sapiens	1.4917	undetected	1.10562	1.7266	undetected	1.33532	1.15747	undetected	1.20776
Q13501	sequestosome 1(SQSTM1) Homo sapiens	9.93983	undetected	2.49128	4.68532	undetected	1.98361	0.471369	undetected	0.79622
Q13509	tubulin beta 3 class III(TUBB3) Homo sapiens	3.79705	14.1022	4.27713	3.36349	12.4078	4.29806	0.885818	0.879844	1.00489
Q13510	N-acylsphingosine amidohydrolase 1(ASAH1) Homo sapiens	6.96997	undetected	0.187179	9.92236	undetected	0.233024	1.42359	undetected	1.24492
Q13523	pre-mRNA processing factor 4B(PRPF4B) Homo sapiens	0.0597049	0.215966	undetected	0.0674444	0.224611	undetected	1.12963	1.04003	undetected
Q13526	peptidylprolyl cis/trans isomerase, NIMA-interacting 1(PIN1) Homo sapiens	2.03373	undetected	2.68411	2.27331	undetected	2.538	1.1178	undetected	0.945566
Q13546	receptor interacting serine/threonine kinase 1(RIPK1) Homo sapiens	0.165693	undetected	0.0763533	0.189099	undetected	0.0600429	1.14126	undetected	0.786383
Q13547	histone deacetylase 1(HDAC1) Homo sapiens	0.534394	2.02115	0.487536	0.452309	1.97644	0.509999	0.846395	0.977882	1.04607
Q13555	calcium/calmodulin dependent protein kinase II gamma(CAMK2G) Homo sapiens	1.84935	undetected	0.0963567	2.04725	undetected	0.0856616	1.10701	undetected	0.889006
Q13557	calcium/calmodulin dependent protein kinase II delta(CAMK2D) Homo sapiens	8.84223	undetected	0.253876	8.045	undetected	0.269747	0.909838	undetected	1.06251
Q13561	dynactin subunit 2(DCTN2) Homo sapiens	6.94996	undetected	2.52907	7.55798	undetected	2.61401	1.08749	undetected	1.03359
Q13564	NEDD8 activating enzyme E1 subunit 1(NAE1) Homo sapiens	2.01354	undetected	0.22627	1.86374	undetected	0.215572	0.925604	undetected	0.95272
Q13573	SNW domain containing 1(SNW1) Homo sapiens	1.87075	2.0598	2.01163	1.91775	2.08431	2.36066	1.02512	1.0119	1.17351
Q13586	stromal interaction molecule 1(STIM1) Homo sapiens	3.20989	0.236975	0.0474806	3.38163	0.206075	0.0640835	1.0535	0.869609	1.34968
Q13595	transformer 2 alpha homolog(TRA2A) Homo sapiens	0.272143	undetected	0.779962	0.320067	undetected	0.647	1.1761	undetected	0.829529
Q13596	sorting nexin 1(SNX1) Homo sapiens	1.03084	undetected	0.177373	1.12469	undetected	0.171607	1.09105	undetected	0.967492
Q13616	cullin 1(CUL1) Homo sapiens	0.0177032	0.757003	0.0618408	0.0144104	0.686961	0.0763012	0.813997	0.907475	1.23383
Q13617	cullin 2(CUL2) Homo sapiens	0.141221	undetected	0.231624	0.187825	undetected	0.183941	1.33001	undetected	0.794136
Q13618	cullin 3(CUL3) Homo sapiens	2.68059	2.10854	0.335271	2.64307	2.38396	0.4307	0.986005	1.13062	1.28463
Q13620	cullin 4B(CUL4B) Homo sapiens	1.30553	0.471989	0.666667	1.38202	0.47046	0.849478	1.05859	0.99676	1.27422
Q13630	tissue specific transplantation antigen P35B(TSTA3) Homo sapiens	1.94527	3.67255	0.432171	2.22508	3.69172	0.423249	1.14384	1.00522	0.979356
Q13637	RAB32, member RAS oncogene family(RAB32) Homo sapiens	0.294186	0.620728	0.823106	0.334379	0.8225	0.711105	1.13663	1.32506	0.863928
Q13641	trophoblast glycoprotein(TPBG) Homo sapiens	0.960197	0.128291	0.0728667	0.961082	0.0861115	0.0683591	1.00092	0.671218	0.938139
Q13685	angio associated migratory cell protein(AAMP) Homo sapiens	0.0982933	0.333053	undetected	0.0858739	0.322049	undetected	0.87365	0.96696	undetected
Q13740	activated leukocyte cell adhesion molecule(ALCAM) Homo sapiens	7.12462	undetected	3.96609	7.85678	undetected	4.63785	1.10277	undetected	1.16938
Q13751	laminin subunit beta 3(LAMB3) Homo sapiens	3.31895	2.74678	0.413675	4.26782	2.07247	0.436502	1.28589	0.754508	1.05518
Q13753	laminin subunit gamma 2(LAMC2) Homo sapiens	3.5061	undetected	0.188953	5.33742	undetected	0.403875	1.52232	undetected	2.13743
Q13813	spectrin alpha, non-erythrocytic 1(SPTAN1) Homo sapiens	0.481689	0.42563	3.94186	0.654054	0.600592	4.60358	1.35783	1.41107	1.16787
Q13838	DExD-box helicase 39B(DDX39B) Homo sapiens	7.18768	undetected	7.84884	6.15979	undetected	7.98063	0.856993	undetected	1.01679
Q13867	bleomycin hydrolase(BLMH) Homo sapiens	0.303384	undetected	0.704698	0.247819	undetected	0.761594	0.816848	undetected	1.08074
Q13868	exosome component 2(EXOSC2) Homo sapiens	undetected	0.294118	0.293864	undetected	0.300039	0.23486	undetected	1.02013	0.799215
Q13884	syntrophin beta 1(SNTB1) Homo sapiens	0.087764	0.0352941	0.0736434	0.0931281	0.0406745	0.076006	1.06112	1.15244	1.03208
Q13907	isopentenyl-diphosphate delta isomerase 1(IDI1) Homo sapiens	0.0564073	undetected	0.471716	0.0517596	undetected	0.37328	0.917605	undetected	0.791324
Q13951	core-binding factor beta subunit(CBFB) Homo sapiens	0.217414	undetected	0.945584	0.204294	undetected	0.861568	0.939653	undetected	0.911149
Q14008	cytoskeleton associated protein 5(CKAP5) Homo sapiens	2.11686	undetected	0.0833333	1.82531	undetected	0.0745156	0.862271	undetected	0.894188
Q14011	cold inducible RNA binding protein(CIRBP) Homo sapiens	2.02042	3.80294	2.89341	3.03068	4.57562	4.05067	1.50002	1.20318	1.39996
Q14019	coactosin like F-actin binding protein 1(COTL1) Homo sapiens	5.90078	7.48109	1.00872	5.71209	8.88531	0.995529	0.968022	1.1877	0.986922
Q14103	heterogeneous nuclear ribonucleoprotein D(HNRNPD) Homo sapiens	14.7435	25.8721	2.96802	16.0641	26.7578	1.11177	1.08957	1.03423	0.374584
Q14108	scavenger receptor class B member 2(SCARB2) Homo sapiens	3.6976	undetected	2.23826	4.15204	undetected	2.4771	1.1229	undetected	1.10671
Q14116	interleukin 18(IL18) Homo sapiens	4.13509	1.04146	1.91467	5.05921	1.16102	2.09417	1.22348	1.11481	1.09375
Q14118	dystroglycan 1(DAG1) Homo sapiens	0.451895	0.547059	0.164909	0.573473	0.758527	0.139271	1.26904	1.38656	0.844533
Q14126	desmoglein 2(DSG2) Homo sapiens	1.64553	6.48319	0.728682	1.87217	6.2147	0.995529	1.13773	0.958586	1.3662
Q14137	block of proliferation 1(BOP1) Homo sapiens	0.339138	0.110784	0.342054	0.285266	0.104261	0.301043	0.841151	0.941113	0.880104
Q14139	ubiquitination factor E4A(UBE4A) Homo sapiens	0.731559	undetected	0.301055	0.910009	undetected	0.224082	1.24393	undetected	0.744322
Q14151	scaffold attachment factor B2(SAFB2) Homo sapiens	0.537287	0.670588	2.92733	0.565337	0.540095	2.68852	1.05221	0.805405	0.918423
Q14152	eukaryotic translation initiation factor 3 subunit A(EIF3A) Homo sapiens	15.6599	10.4136	10.0155	13.467	9.46531	9.13711	0.859966	0.908939	0.912296
Q14155	Rho guanine nucleotide exchange factor 7(ARHGEF7) Homo sapiens	1.24096	1.0895	0.489453	0.88854	1.02896	0.489009	0.71601	0.944438	0.999091
Q14157	ubiquitin associated protein 2 like(UBAP2L) Homo sapiens	5.17426	undetected	0.607558	4.83815	undetected	0.61848	0.935043	undetected	1.01798
Q14160	scribbled planar cell polarity protein(SCRIB) Homo sapiens	1.69818	undetected	0.126938	1.58112	undetected	0.120715	0.931068	undetected	0.950979
Q14161	GIT ArfGAP 2(GIT2) Homo sapiens	0.308244	undetected	0.122093	0.30546	undetected	0.146051	0.990969	undetected	1.19622
Q14165	malectin(MLEC) Homo sapiens	1.17888	0.706162	0.133721	1.04215	0.863045	0.166915	0.884017	1.22216	1.24823
Q14166	tubulin tyrosine ligase like 12(TTLL12) Homo sapiens	3.44686	1.60882	0.281977	3.04882	1.40031	0.312966	0.88452	0.870393	1.1099
Q14192	four and a half LIM domains 2(FHL2) Homo sapiens	6.05791	5.02465	1.10465	8.50622	7.55374	1.6468	1.40415	1.50334	1.49078
Q14195	dihydropyrimidinase like 3(DPYSL3) Homo sapiens	1.02904	undetected	1.15504	1.8755	undetected	1.22802	1.82257	undetected	1.06318
Q14197	mitochondrial ribosomal protein L58(MRPL58) Homo sapiens	0.692219	undetected	0.750427	0.710421	undetected	0.622826	1.02629	undetected	0.829962
Q14203	dynactin subunit 1(DCTN1) Homo sapiens	4.46428	4.06611	0.455426	4.53407	3.75557	0.4307	1.01563	0.923627	0.945708
Q14204	dynein cytoplasmic 1 heavy chain 1(DYNC1H1) Homo sapiens	59.7048	99.8489	7.25969	51.971	105.669	7.17139	0.870466	1.05829	0.987836
Q14232	eukaryotic translation initiation factor 2B subunit alpha(EIF2B1) Homo sapiens	0.771305	0.237255	1.1093	0.472797	0.271206	0.856049	0.612983	1.1431	0.771702
Q14240	eukaryotic translation initiation factor 4A2(EIF4A2) Homo sapiens	0.432687	undetected	0.736817	0.403294	undetected	0.417813	0.932068	undetected	0.567051
Q14244	microtubule associated protein 7(MAP7) Homo sapiens	0.0680937	0.221148	0.219373	0.0471522	0.216373	0.194901	0.692461	0.978405	0.888445
Q14247	cortactin(CTTN) Homo sapiens	19.3876	undetected	9.09302	23.0601	undetected	11.3964	1.18943	undetected	1.25332
Q14254	flotillin 2(FLOT2) Homo sapiens	3.43442	2.81289	0.0706553	3.64827	2.80705	0.103407	1.06227	0.997927	1.46355
Q14257	reticulocalbin 2(RCN2) Homo sapiens	2.62806	undetected	1.95499	2.49466	undetected	1.72695	0.949239	undetected	0.883356
Q14258	tripartite motif containing 25(TRIM25) Homo sapiens	4.58374	3.89706	0.528101	4.73091	4.54962	0.532042	1.03211	1.16745	1.00746
Q14318	FK506 binding protein 8(FKBP8) Homo sapiens	2.75707	undetected	0.197674	2.74316	undetected	0.220566	0.994955	undetected	1.11581
Q14320	family with sequence similarity 50 member A(FAM50A) Homo sapiens	0.655771	undetected	0.228682	0.809038	undetected	0.219076	1.23372	undetected	0.957993
Q14344	G protein subunit alpha 13(GNA13) Homo sapiens	0.115013	undetected	0.24209	0.10744	undetected	0.211318	0.934159	undetected	0.872888
Q14376	UDP-galactose-4-epimerase(GALE) Homo sapiens	1.71287	7.77927	0.800388	1.39329	6.65375	0.628912	0.813426	0.855318	0.785759
Q14435	polypeptide N-acetylgalactosaminyltransferase 3(GALNT3) Homo sapiens	2.84125	3.13894	undetected	3.36065	2.53675	undetected	1.18281	0.808156	undetected
Q14444	cell cycle associated protein 1(CAPRIN1) Homo sapiens	13.4993	undetected	5.125	11.7489	undetected	4.98659	0.870339	undetected	0.972993
Q14498	RNA binding motif protein 39(RBM39) Homo sapiens	4.26167	undetected	2.00581	3.80473	undetected	1.64083	0.892778	undetected	0.818039
Q14554	protein disulfide isomerase family A member 5(PDIA5) Homo sapiens	0.537865	4.29006	undetected	0.562396	4.14069	undetected	1.04561	0.965183	undetected
Q14558	phosphoribosyl pyrophosphate synthetase associated protein 1(PRPSAP1) Homo sapiens	0.0253399	undetected	0.390221	0.0316636	undetected	0.389448	1.24955	undetected	0.998021
Q14566	minichromosome maintenance complex component 6(MCM6) Homo sapiens	7.96644	0.0238095	3.57849	4.10734	0.0164757	2.88227	0.51558	0.691981	0.805442
Q14573	inositol 1,4,5-trisphosphate receptor type 3(ITPR3) Homo sapiens	3.57107	1.93683	0.0487179	3.08568	2.05458	0.0390755	0.864076	1.06079	0.802077
Q14651	plastin 1(PLS1) Homo sapiens	5.72433	10.3668	0.284884	5.6515	10.0896	0.274218	0.987278	0.973259	0.96256
Q14657	L antigen family member 3(LAGE3) Homo sapiens	undetected	0.1007	0.033557	undetected	0.0929335	0.0207063	undetected	0.922872	0.617047
Q14671	pumilio RNA binding family member 1(PUM1) Homo sapiens	0.320046	undetected	0.882906	0.274581	undetected	0.976888	0.857941	undetected	1.10645
Q14676	mediator of DNA damage checkpoint 1(MDC1) Homo sapiens	0.461846	undetected	0.123077	0.421233	undetected	0.127234	0.912065	undetected	1.03377
Q14677	clathrin interactor 1(CLINT1) Homo sapiens	9.20428	undetected	1.33721	10.3866	undetected	1.1848	1.12846	undetected	0.886023
Q14683	structural maintenance of chromosomes 1A(SMC1A) Homo sapiens	3.35111	0.846078	1.3339	3.55945	0.95688	1.29902	1.06217	1.13096	0.973851
Q14690	programmed cell death 11(PDCD11) Homo sapiens	1.01533	undetected	0.282051	1.10381	undetected	0.306886	1.08715	undetected	1.08805
Q14692	BMS1, ribosome biogenesis factor(BMS1) Homo sapiens	0.237663	undetected	0.554416	0.246054	undetected	0.619014	1.03531	undetected	1.11651
Q14694	ubiquitin specific peptidase 10(USP10) Homo sapiens	2.24102	undetected	1.00194	1.8406	undetected	1.00149	0.821325	undetected	0.999553
Q14696	mesoderm development candidate 2(MESDC2) Homo sapiens	1.83396	1.60406	0.303295	1.83502	1.56404	0.298063	1.00058	0.975048	0.98275
Q14697	glucosidase II alpha subunit(GANAB) Homo sapiens	17.9147	undetected	12.2917	12.4485	undetected	10.3607	0.694877	undetected	0.842901
Q14699	raftlin, lipid raft linker 1(RFTN1) Homo sapiens	0.237142	2.72759	undetected	0.362219	4.34161	undetected	1.52744	1.59174	undetected
Q14728	major facilitator superfamily domain containing 10(MFSD10) Homo sapiens	0.128261	0.514006	undetected	0.107146	0.801519	undetected	0.835374	1.55936	undetected
Q14739	lamin B receptor(LBR) Homo sapiens	3.46428	0.784174	1.75407	1.91079	0.769211	1.67834	0.551571	0.980919	0.956826
Q14764	major vault protein(MVP) Homo sapiens	38.9143	61.9784	12.8663	41.0248	46.4411	10.9732	1.05423	0.749311	0.852863
Q14789	golgin B1(GOLGB1) Homo sapiens	13.5706	undetected	0.820798	15.8598	undetected	0.821063	1.16869	undetected	1.00032
Q14790	caspase 8(CASP8) Homo sapiens	0.531964	undetected	1.2536	0.425154	undetected	0.823146	0.799216	undetected	0.656628
Q14802	FXYD domain containing ion transport regulator 3(FXYD3) Homo sapiens	0.0705236	undetected	0.0678295	0.0876385	undetected	0.0789866	1.24268	undetected	1.16449
Q14839	chromodomain helicase DNA binding protein 4(CHD4) Homo sapiens	2.03489	undetected	0.512536	2.0697	undetected	0.466047	1.01711	undetected	0.909297
Q14847	LIM and SH3 protein 1(LASP1) Homo sapiens	5.48591	undetected	17.5116	7.01451	undetected	20.7601	1.27864	undetected	1.1855
Q14894	crystallin mu(CRYM) Homo sapiens	0.0902517	1.02157	undetected	0.123811	0.893036	undetected	1.37185	0.874182	undetected
Q14914	prostaglandin reductase 1(PTGR1) Homo sapiens	15.1189	1.19594	14.0707	11.1027	1.143	10.7168	0.734362	0.955738	0.76164
Q14919	DR1 associated protein 1(DRAP1) Homo sapiens	0.681458	undetected	0.968091	0.538967	undetected	1.1289	0.790903	undetected	1.16611
Q14956	glycoprotein nmb(GPNMB) Homo sapiens	undetected	0.579692	0.592522	undetected	1.72622	0.973479	undetected	2.97782	1.64294
Q14974	karyopherin subunit beta 1(KPNB1) Homo sapiens	15.8187	10.3797	8.30523	13.4503	9.88982	6.71237	0.850279	0.952805	0.80821
Q14978	nucleolar and coiled-body phosphoprotein 1(NOLC1) Homo sapiens	6.8917	undetected	3.05426	4.56485	undetected	3.28763	0.662369	undetected	1.07641
Q14980	nuclear mitotic apparatus protein 1(NUMA1) Homo sapiens	25.3399	undetected	5.33043	32.5832	undetected	5.91356	1.28584	undetected	1.1094
Q14997	proteasome activator subunit 4(PSME4) Homo sapiens	undetected	0.364006	0.0215724	undetected	0.24675	0.0235428	undetected	0.677874	1.09134
Q14BN4	sarcolemma associated protein(SLMAP) Homo sapiens	0.526121	0.0117647	undetected	0.383002	0.0102973	undetected	0.727973	0.875274	undetected
Q14C86	GTPase activating protein and VPS9 domains 1(GAPVD1) Homo sapiens	0.482731	undetected	3.09858	0.500735	undetected	3.22373	1.0373	undetected	1.04039
Q14CX7	N(alpha)-acetyltransferase 25, NatB auxiliary subunit(NAA25) Homo sapiens	0.545733	undetected	0.315436	0.267621	undetected	0.359098	0.490388	undetected	1.13842
Q15005	signal peptidase complex subunit 2(SPCS2) Homo sapiens	1.65444	undetected	0.902685	1.43349	undetected	0.800454	0.866448	undetected	0.886748
Q15006	ER membrane protein complex subunit 2(EMC2) Homo sapiens	0.672028	0.590896	1.02519	0.662386	0.556957	1.1848	0.985653	0.942563	1.15568
Q15007	Wilms tumor 1 associated protein(WTAP) Homo sapiens	undetected	0.171709	0.193798	undetected	0.171579	0.156483	undetected	0.999247	0.807452
Q15008	proteasome 26S subunit, non-ATPase 6(PSMD6) Homo sapiens	9.25826	undetected	1.31395	7.61082	undetected	1.15648	0.822058	undetected	0.880155
Q15019	septin 2(SEPT2) Homo sapiens	5.60075	undetected	1.89147	5.80365	undetected	2.03726	1.03623	undetected	1.07707
Q15020	squamous cell carcinoma antigen recognized by T-cells 3(SART3) Homo sapiens	4.62841	2.14342	1.05426	5.025	2.40275	0.971684	1.08569	1.12099	0.921671
Q15024	exosome component 7(EXOSC7) Homo sapiens	0.280937	undetected	0.127517	0.199	undetected	0.124805	0.708344	undetected	0.978734
Q15029	elongation factor Tu GTP binding domain containing 2(EFTUD2) Homo sapiens	5.32653	5.0881	0.188953	5.3482	5.29643	0.159463	1.00407	1.04095	0.84393
Q15041	ADP ribosylation factor like GTPase 6 interacting protein 1(ARL6IP1) Homo sapiens	1.24837	0.603501	0.849473	0.763062	0.566096	0.966104	0.611249	0.938019	1.1373
Q15042	RAB3 GTPase activating protein catalytic subunit 1(RAB3GAP1) Homo sapiens	0.89488	undetected	0.20155	0.920988	undetected	0.213115	1.02918	undetected	1.05738
Q15046	lysyl-tRNA synthetase(KARS) Homo sapiens	7.36668	9.97199	5.4593	5.37202	8.97722	4.53353	0.729233	0.900243	0.830423
Q15050	ribosome biogenesis regulator homolog(RRS1) Homo sapiens	1.35701	undetected	0.649225	0.876777	undetected	0.588674	0.646107	undetected	0.906733
Q15056	eukaryotic translation initiation factor 4H(EIF4H) Homo sapiens	7.75713	undetected	2.1812	7.23743	undetected	1.98957	0.933003	undetected	0.912143
Q15057	ArfGAP with coiled-coil, ankyrin repeat and PH domains 2(ACAP2) Homo sapiens	0.164651	undetected	0.0917379	0.0996961	undetected	0.12771	0.605498	undetected	1.39212
Q15061	WD repeat domain 43(WDR43) Homo sapiens	0.343246	undetected	0.313105	0.244682	undetected	0.31451	0.712848	undetected	1.00449
Q15067	acyl-CoA oxidase 1(ACOX1) Homo sapiens	0.403124	1.79664	0.267498	0.411234	1.35294	0.464048	1.02012	0.75304	1.73477
Q15075	early endosome antigen 1(EEA1) Homo sapiens	8.78316	2.74678	0.35562	9.00471	2.40108	0.390462	1.02522	0.874144	1.09797
Q15084	protein disulfide isomerase family A member 6(PDIA6) Homo sapiens	14.1652	undetected	4.28488	10.6424	undetected	3.55589	0.751307	undetected	0.829868
Q15102	platelet activating factor acetylhydrolase 1b catalytic subunit 3(PAFAH1B3) Homo sapiens	2.10593	2.38922	2.43605	1.87139	2.31278	2.22206	0.888626	0.968009	0.912157
Q15121	phosphoprotein enriched in astrocytes 15(PEA15) Homo sapiens	1.65635	1.36695	undetected	1.85472	1.43146	undetected	1.11976	1.04719	undetected
Q15126	phosphomevalonate kinase(PMVK) Homo sapiens	1.66075	2.53838	0.488372	1.88981	3.01892	0.454545	1.13793	1.18931	0.930736
Q15149	plectin(PLEC) Homo sapiens	212.971	undetected	166.015	234.122	undetected	171.411	1.09932	undetected	1.03251
Q15154	pericentriolar material 1(PCM1) Homo sapiens	0.582817	undetected	0.664387	0.741692	undetected	0.669526	1.2726	undetected	1.00773
Q15165	paraoxonase 2(PON2) Homo sapiens	0.67278	undetected	0.0465116	0.815802	undetected	0.0983607	1.21258	undetected	2.11475
Q15181	pyrophosphatase (inorganic) 1(PPA1) Homo sapiens	15.7288	23.0787	3.25872	14.2869	21.4245	3.6617	0.908331	0.928323	1.12366
Q15185	prostaglandin E synthase 3(PTGES3) Homo sapiens	7.44837	4.65546	12.1696	6.82012	4.06706	10.9732	0.915653	0.873611	0.901689
Q15208	serine/threonine kinase 38(STK38) Homo sapiens	0.0413653	0.506162	0.385755	0.0447015	0.653495	0.373124	1.08065	1.29108	0.967256
Q15233	non-POU domain containing, octamer-binding(NONO) Homo sapiens	13.5019	8.01639	12.2752	12.9985	8.27172	13.0045	0.962716	1.03185	1.05941
Q15257	protein phosphatase 2 phosphatase activator(PTPA) Homo sapiens	1.31889	undetected	2.69942	1.14675	undetected	2.34265	0.869482	undetected	0.867832
Q15274	quinolinate phosphoribosyltransferase(QPRT) Homo sapiens	undetected	0.47605	0.405039	undetected	0.469687	0.527571	undetected	0.986633	1.30252
Q15286	RAB35, member RAS oncogene family(RAB35) Homo sapiens	1.24113	0.506162	0.34359	1.18675	0.594028	0.477007	0.956179	1.17359	1.38831
Q15287	RNA binding protein with serine rich domain 1(RNPS1) Homo sapiens	2.11409	undetected	1.17151	2.07068	undetected	1.11985	0.979467	undetected	0.955901
Q15293	reticulocalbin 1(RCN1) Homo sapiens	11.4451	7.42101	2.18992	10.9639	7.70704	1.99702	0.957961	1.03854	0.911913
Q15311	ralA binding protein 1(RALBP1) Homo sapiens	0.108938	0.0432773	undetected	0.113224	0.0453083	undetected	1.03934	1.04693	undetected
Q15363	transmembrane p24 trafficking protein 2(TMED2) Homo sapiens	2.07237	2.04202	0.247843	1.90158	2.30686	0.269465	0.917584	1.1297	1.08724
Q15365	poly(rC) binding protein 1(PCBP1) Homo sapiens	7.50512	9.31485	10.3217	6.78747	8.75788	8.53204	0.904379	0.940207	0.826612
Q15366	poly(rC) binding protein 2(PCBP2) Homo sapiens	0.0849291	undetected	2.50581	0.0765611	undetected	2.56334	0.901471	undetected	1.02296
Q15369	transcription elongation factor B subunit 1(TCEB1) Homo sapiens	2.52439	undetected	0.285714	2.07872	undetected	0.255283	0.823455	undetected	0.89349
Q15370	transcription elongation factor B subunit 2(TCEB2) Homo sapiens	5.7271	undetected	0.638462	4.58034	undetected	0.65523	0.799765	undetected	1.02626
Q15382	Ras homolog enriched in brain(RHEB) Homo sapiens	0.589066	0.551401	1.47795	0.429076	0.536491	1.06907	0.7284	0.972961	0.723346
Q15388	translocase of outer mitochondrial membrane 20(TOMM20) Homo sapiens	0.79219	0.326611	undetected	0.94628	0.399022	undetected	1.19451	1.2217	undetected
Q15392	24-dehydrocholesterol reductase(DHCR24) Homo sapiens	2.46572	4.07101	1.19895	1.35359	3.60458	1.17912	0.548964	0.885427	0.983467
Q15393	splicing factor 3b subunit 3(SF3B3) Homo sapiens	5.97755	undetected	0.649225	5.50456	undetected	0.646796	0.920872	undetected	0.996259
Q15398	DLG associated protein 5(DLGAP5) Homo sapiens	0.0101244	0.214706	undetected	0.00970493	0.209551	undetected	0.95857	0.97599	undetected
Q15404	Ras suppressor protein 1(RSU1) Homo sapiens	1.34811	undetected	0.889262	1.50074	undetected	1.09658	1.11322	undetected	1.23314
Q15417	calponin 3(CNN3) Homo sapiens	3.14353	0.0429972	2.36725	3.51064	0.0450508	3.33234	1.11678	1.04776	1.40769
Q15424	scaffold attachment factor B(SAFB) Homo sapiens	4.04524	undetected	1.94089	3.90334	undetected	1.85544	0.964922	undetected	0.955973
Q15427	splicing factor 3b subunit 4(SF3B4) Homo sapiens	1.89384	0.85112	0.541227	1.32203	0.774102	0.513402	0.698068	0.90951	0.948589
Q15428	splicing factor 3a subunit 2(SF3A2) Homo sapiens	1.5164	1.37983	0.090604	1.51603	1.51204	0.172174	0.999754	1.09581	1.90029
Q15434	RNA binding motif single stranded interacting protein 2(RBMS2) Homo sapiens	1.05242	2.23081	0.0350427	1.14234	2.54705	0.0438408	1.08544	1.14176	1.25107
Q15435	protein phosphatase 1 regulatory subunit 7(PPP1R7) Homo sapiens	2.69563	4.20924	1.6376	2.64592	3.97773	1.84799	0.981557	0.944999	1.12848
Q15436	Sec23 homolog A, coat complex II component(SEC23A) Homo sapiens	7.32398	6.66779	2.09593	7.7859	6.75068	2.04471	1.06307	1.01243	0.975562
Q15437	Sec23 homolog B, coat complex II component(SEC23B) Homo sapiens	2.65785	1.7021	0.573643	2.56073	1.24688	0.451565	0.963458	0.732553	0.787187
Q15459	splicing factor 3a subunit 1(SF3A1) Homo sapiens	5.33081	5.75756	1.15897	5.26948	6.39915	0.956874	0.988496	1.11143	0.825621
Q15477	Ski2 like RNA helicase(SKIV2L) Homo sapiens	0.830489	0.138796	0.0627996	0.801392	0.120093	0.0836761	0.964964	0.865249	1.33243
Q15555	microtubule associated protein RP/EB family member 2(MAPRE2) Homo sapiens	undetected	0.885434	0.159156	undetected	1.02072	0.150901	undetected	1.15279	0.948128
Q15582	transforming growth factor beta induced(TGFBI) Homo sapiens	1.64096	6.18445	1.48159	1.91648	16.8606	2.58271	1.1679	2.72629	1.7432
Q15599	SLC9A3 regulator 2(SLC9A3R2) Homo sapiens	1.28545	0.240896	2.72674	1.52103	0.428755	3.26379	1.18326	1.77983	1.19695
Q15628	TNFRSF1A associated via death domain(TRADD) Homo sapiens	1.28863	0.623389	1.1245	1.4625	0.545501	1.10079	1.13493	0.875057	0.978911
Q15629	translocation associated membrane protein 1(TRAM1) Homo sapiens	0.130981	0.321849	1.16203	0.142535	0.550006	0.867962	1.08821	1.7089	0.746934
Q15631	translin(TSN) Homo sapiens	3.89789	undetected	1.57946	3.36389	undetected	1.3234	0.863002	undetected	0.837881
Q15637	splicing factor 1(SF1) Homo sapiens	5.21684	4.7035	5.84884	4.93265	4.86214	5.86289	0.945526	1.03373	1.0024
Q15642	thyroid hormone receptor interactor 10(TRIP10) Homo sapiens	1.01915	1.36695	0.152132	0.925498	1.27816	0.204173	0.908108	0.935045	1.34208
Q15643	thyroid hormone receptor interactor 11(TRIP11) Homo sapiens	0.576801	0.776471	0.420513	0.508774	0.702922	0.354539	0.882061	0.905278	0.843111
Q15645	thyroid hormone receptor interactor 13(TRIP13) Homo sapiens	1.22441	undetected	0.616491	0.678071	undetected	0.464048	0.553792	undetected	0.752724
Q15654	thyroid hormone receptor interactor 6(TRIP6) Homo sapiens	0.20376	undetected	0.727713	0.231546	undetected	0.758569	1.13636	undetected	1.0424
Q15691	microtubule associated protein RP/EB family member 1(MAPRE1) Homo sapiens	7.42974	5.93964	0.367248	6.14842	5.50122	0.359165	0.827542	0.926189	0.977991
Q15700	discs large MAGUK scaffold protein 2(DLG2) Homo sapiens	0.216315	undetected	0.00814957	0.20547	undetected	0.0110623	0.949866	undetected	1.3574
Q15717	ELAV like RNA binding protein 1(ELAVL1) Homo sapiens	6.41296	4.52157	0.947674	5.63533	4.36568	0.980626	0.878741	0.965524	1.03477
Q15738	NAD(P) dependent steroid dehydrogenase-like(NSDHL) Homo sapiens	2.28684	0.335154	0.190891	1.68729	0.275711	0.184799	0.737825	0.82264	0.968083
Q15742	NGFI-A binding protein 2(NAB2) Homo sapiens	0.0198438	undetected	0.251852	0.0248015	undetected	0.206338	1.24984	undetected	0.819283
Q15758	solute carrier family 1 member 5(SLC1A5) Homo sapiens	2.3149	undetected	3.09396	1.15881	undetected	1.93703	0.500587	undetected	0.626068
Q15785	translocase of outer mitochondrial membrane 34(TOMM34) Homo sapiens	1.74284	undetected	1.47293	1.70424	undetected	1.20038	0.977855	undetected	0.814959
Q15811	intersectin 1(ITSN1) Homo sapiens	0.626381	0.245378	undetected	0.695226	0.159094	undetected	1.10991	0.648362	undetected
Q15813	tubulin folding cofactor E(TBCE) Homo sapiens	0.64906	undetected	1.12176	0.629546	undetected	1.10424	0.969935	undetected	0.984379
Q15819	ubiquitin conjugating enzyme E2 V2(UBE2V2) Homo sapiens	6.16141	4.3458	0.391659	5.34301	3.94272	0.431145	0.867172	0.907249	1.10082
Q15833	syntaxin binding protein 2(STXBP2) Homo sapiens	1.75054	undetected	0.138746	1.7166	undetected	0.146772	0.980612	undetected	1.05784
Q15836	vesicle associated membrane protein 3(VAMP3) Homo sapiens	1.01695	0.778151	0.722868	1.1245	0.862917	0.915052	1.10575	1.10893	1.26586
Q15843	neural precursor cell expressed, developmentally down-regulated 8(NEDD8) Homo sapiens	3.55499	2.82549	0.0803419	3.31517	2.59029	0.0910174	0.932539	0.916759	1.13288
Q15847	adipogenesis regulatory factor(ADIRF) Homo sapiens	5.95701	1.75854	0.409884	5.99294	1.91299	0.241431	1.00603	1.08783	0.589022
Q15904	ATPase H+ transporting accessory protein 1(ATP6AP1) Homo sapiens	0.364883	0.245098	undetected	0.425645	0.339297	undetected	1.16652	1.38433	undetected
Q15907	RAB11B, member RAS oncogene family(RAB11B) Homo sapiens	5.68881	5.61275	1.14341	6.32869	5.57292	1.24888	1.11248	0.992904	1.09224
Q15942	zyxin(ZYX) Homo sapiens	2.28904	3.2958	6.23837	3.42564	3.75325	10.8897	1.49654	1.1388	1.7456
Q16181	septin 7(SEPT7) Homo sapiens	11.0859	7.52983	4.45155	12.5347	7.09036	4.80328	1.13068	0.941636	1.07901
Q16186	adhesion regulating molecule 1(ADRM1) Homo sapiens	0.656697	1.46443	0.953488	0.638761	1.44137	0.836066	0.972688	0.984256	0.876849
Q16204	coiled-coil domain containing 6(CCDC6) Homo sapiens	4.37593	5.0916	2.62306	5.72905	5.89226	2.66468	1.30922	1.15725	1.01587
Q16401	proteasome 26S subunit, non-ATPase 5(PSMD5) Homo sapiens	1.54215	3.4049	0.250142	1.52956	3.71541	0.206338	0.991836	1.09119	0.824881
Q16513	protein kinase N2(PKN2) Homo sapiens	0.619092	undetected	0.0467236	0.741104	undetected	0.0476531	1.19708	undetected	1.01989
Q16527	cysteine and glycine rich protein 2(CSRP2) Homo sapiens	0.125716	0.640056	0.587749	0.209979	0.886472	0.625208	1.67027	1.38499	1.06373
Q16531	damage specific DNA binding protein 1(DDB1) Homo sapiens	10.0113	10.1268	1.77035	8.65072	11.8884	1.66021	0.864097	1.17396	0.937786
Q16537	protein phosphatase 2 regulatory subunit B'epsilon(PPP2R5E) Homo sapiens	0.173966	1.8923	undetected	0.203706	2.04183	undetected	1.17095	1.07902	undetected
Q16539	mitogen-activated protein kinase 14(MAPK14) Homo sapiens	1.00781	undetected	0.0728667	0.962063	undetected	0.0717629	0.954607	undetected	0.984851
Q16540	mitochondrial ribosomal protein L23(MRPL23) Homo sapiens	2.14307	0.205742	0.158677	2.18488	0.210967	0.154021	1.01951	1.02539	0.970656
Q16543	cell division cycle 37(CDC37) Homo sapiens	11.9754	4.78459	1.97674	10.3192	4.026	1.78092	0.861698	0.841451	0.900938
Q16555	dihydropyrimidinase like 2(DPYSL2) Homo sapiens	14.2873	undetected	11.8547	14.4935	undetected	12.851	1.01443	undetected	1.08404
Q16563	synaptophysin like 1(SYPL1) Homo sapiens	0.794099	0.462185	0.853308	0.489168	0.547046	0.791661	0.616004	1.18361	0.927755
Q16576	RB binding protein 7, chromatin remodeling factor(RBBP7) Homo sapiens	4.69534	undetected	6.36577	4.13999	undetected	6.08283	0.881722	undetected	0.955552
Q16625	occludin(OCLN) Homo sapiens	4.57906	undetected	0.330426	6.36996	undetected	0.493294	1.39111	undetected	1.4929
Q16629	serine and arginine rich splicing factor 7(SRSF7) Homo sapiens	5.55476	3.20028	4.22578	5.29576	3.06758	3.72578	0.953373	0.958534	0.88168
Q16630	cleavage and polyadenylation specific factor 6(CPSF6) Homo sapiens	3.12346	undetected	0.506553	3.35967	undetected	0.439361	1.07562	undetected	0.867356
Q16643	drebrin 1(DBN1) Homo sapiens	3.20289	undetected	0.193798	3.22439	undetected	0.28614	1.00671	undetected	1.47648
Q16658	fascin actin-bundling protein 1(FSCN1) Homo sapiens	6.62488	3.10182	14.6579	6.25939	3.72957	17.924	0.944831	1.20238	1.22282
Q16666	interferon gamma inducible protein 16(IFI16) Homo sapiens	6.28209	undetected	4.22137	6.11587	undetected	4.37265	0.97354	undetected	1.03584
Q16698	2,4-dienoyl-CoA reductase 1, mitochondrial(DECR1) Homo sapiens	3.7886	7.04174	1.3595	5.74512	7.92264	1.91505	1.51642	1.1251	1.40865
Q16706	mannosidase alpha class 2A member 1(MAN2A1) Homo sapiens	0.51779	undetected	0.174929	0.359279	undetected	0.21015	0.693869	undetected	1.20135
Q16718	NADH:ubiquinone oxidoreductase subunit A5(NDUFA5) Homo sapiens	1.68042	2.20196	0.628205	1.57877	2.03514	0.579938	0.939509	0.92424	0.923167
Q16719	kynureninase(KYNU) Homo sapiens	15.8756	17.252	4.90057	10.9003	10.8174	4.41363	0.686607	0.627022	0.900636
Q16740	caseinolytic mitochondrial matrix peptidase proteolytic subunit(CLPP) Homo sapiens	1.18687	undetected	0.500969	1.24831	undetected	0.496274	1.05177	undetected	0.990629
Q16762	thiosulfate sulfurtransferase(TST) Homo sapiens	1.63732	0.386134	1.60756	2.11166	0.314455	1.56334	1.28971	0.814366	0.972493
Q16775	hydroxyacylglutathione hydrolase(HAGH) Homo sapiens	0.699393	undetected	0.187984	0.723066	undetected	0.265276	1.03385	undetected	1.41116
Q16787	laminin subunit alpha 3(LAMA3) Homo sapiens	1.03194	undetected	0.0626781	1.79904	undetected	0.077198	1.74336	undetected	1.23166
Q16795	NADH:ubiquinone oxidoreductase subunit A9(NDUFA9) Homo sapiens	3.89419	0.981933	0.376353	3.69974	0.953276	0.529426	0.950066	0.970816	1.40673
Q16798	malic enzyme 3(ME3) Homo sapiens	0.715765	0.119748	0.140504	0.902755	0.151757	0.116244	1.26124	1.2673	0.82734
Q16822	phosphoenolpyruvate carboxykinase 2, mitochondrial(PCK2) Homo sapiens	0.821059	undetected	0.0978682	1.00853	undetected	0.0923994	1.22833	undetected	0.944121
Q16831	uridine phosphorylase 1(UPP1) Homo sapiens	0.174776	0.221429	1.21994	0.148711	0.181748	1.14987	0.850867	0.820797	0.94256
Q16836	hydroxyacyl-CoA dehydrogenase(HADH) Homo sapiens	9.48765	undetected	1.04651	10.047	undetected	1.03726	1.05895	undetected	0.991157
Q16851	UDP-glucose pyrophosphorylase 2(UGP2) Homo sapiens	13.9408	17.9835	2.31298	11.6503	14.0806	2.09836	0.835699	0.782973	0.907209
Q16864	ATPase H+ transporting V1 subunit F(ATP6V1F) Homo sapiens	0.454961	undetected	0.315891	0.479953	undetected	0.403875	1.05493	undetected	1.27852
Q16875	6-phosphofructo-2-kinase/fructose-2,6-biphosphatase 3(PFKFB3) Homo sapiens	1.35065	undetected	0.114573	1.01814	undetected	0.178131	0.753811	undetected	1.55473
Q16881	thioredoxin reductase 1(TXNRD1) Homo sapiens	14.7333	undetected	23.4331	14.7708	undetected	24.7422	1.00255	undetected	1.05586
Q16891	inner membrane mitochondrial protein(IMMT) Homo sapiens	9.12803	10.0839	4.79554	11.7342	10.3542	5.39493	1.28552	1.02681	1.12499
Q1KMD3	heterogeneous nuclear ribonucleoprotein U like 2(HNRNPUL2) Homo sapiens	12.1667	9.71793	4.69089	14.0959	10.2855	4.58569	1.15856	1.0584	0.977574
Q27J81	inverted formin, FH2 and WH2 domain containing(INF2) Homo sapiens	1.34001	1.79972	0.410853	1.33291	1.81194	0.423249	0.994704	1.00679	1.03017
Q29940	major histocompatibility complex, class I, B(HLA-B) Homo sapiens	0.786752	undetected	0.53876	0.986276	undetected	0.469449	1.25361	undetected	0.871351
Q29RF7	PDS5 cohesin associated factor A(PDS5A) Homo sapiens	0.829274	undetected	0.375969	0.928438	undetected	0.418778	1.11958	undetected	1.11386
Q2KHT3	C-type lectin domain family 16 member A(CLEC16A) Homo sapiens	0.043101	0.461204	undetected	0.0602882	0.468014	undetected	1.39877	1.01476	undetected
Q2M389	KIAA1033(KIAA1033) Homo sapiens	0.176396	undetected	0.188878	0.238702	undetected	0.217841	1.35322	undetected	1.15334
Q2TAA2	isoamyl acetate-hydrolyzing esterase 1 homolog(IAH1) Homo sapiens	undetected	0.456863	0.0369128	undetected	0.514094	0.0530421	undetected	1.12527	1.43696
Q2TAL8	glutamine rich 1(QRICH1) Homo sapiens	0.0122071	0.468347	undetected	0.0117636	0.49646	undetected	0.963664	1.06003	undetected
Q2TAY7	DNA replication regulator and spliceosomal factor(SMU1) Homo sapiens	0.175991	0.372829	0.214147	0.175081	0.423735	0.186289	0.99483	1.13654	0.869911
Q32MZ4	LRR binding FLII interacting protein 1(LRRFIP1) Homo sapiens	4.39873	2.01303	0.974806	3.91128	1.76072	0.706408	0.889185	0.874662	0.724665
Q32P28	prolyl 3-hydroxylase 1(P3H1) Homo sapiens	0.649581	undetected	0.219559	0.539555	undetected	0.182669	0.830621	undetected	0.831982
Q3KQU3	MAP7 domain containing 1(MAP7D1) Homo sapiens	0.447382	1.08908	0.204457	0.454171	0.985069	0.265276	1.01518	0.9045	1.29746
Q3LXA3	triokinase and FMN cyclase(TKFC) Homo sapiens	2.11658	3.11751	0.280039	2.45848	3.00772	0.28763	1.16154	0.964785	1.02711
Q3MHD2	LSM12 homolog(LSM12) Homo sapiens	0.687417	undetected	0.921512	0.642388	undetected	1.06557	0.934496	undetected	1.15633
Q3MJ13	WD repeat domain 72(WDR72) Homo sapiens	0.786752	3.15392	3.13087	0.512891	4.20698	2.83591	0.65191	1.33389	0.905789
Q3ZCQ8	translocase of inner mitochondrial membrane 50(TIMM50) Homo sapiens	1	undetected	0.869186	1.00461	undetected	0.561848	1.00461	undetected	0.646407
Q460N5	poly(ADP-ribose) polymerase family member 14(PARP14) Homo sapiens	0.133179	0.277451	undetected	0.140869	0.225769	undetected	1.05774	0.813726	undetected
Q49A26	glyoxylate reductase 1 homolog(GLYR1) Homo sapiens	2.49349	undetected	0.390504	2.38555	undetected	0.409836	0.956711	undetected	1.04951
Q4G0F5	VPS26, retromer complex component B(VPS26B) Homo sapiens	0.407868	1.05952	0.407958	0.43084	1.26979	0.367324	1.05632	1.19845	0.900396
Q4G0J3	La ribonucleoprotein domain family member 7(LARP7) Homo sapiens	0.184784	undetected	0.0604027	0.160278	undetected	0.0490711	0.86738	undetected	0.812399
Q4G0X4	potassium channel tetramerization domain containing 21(KCTD21) Homo sapiens	0.0538039	0.0169468	undetected	0.059504	0.0205947	undetected	1.10594	1.21526	undetected
Q4G176	acyl-CoA synthetase family member 3(ACSF3) Homo sapiens	0.0222736	0.0719888	0.442953	0.0269581	0.0844382	0.407034	1.21032	1.17293	0.918911
Q4KMP7	TBC1 domain family member 10B(TBC1D10B) Homo sapiens	0.0909459	0.0795518	undetected	0.0519557	0.109023	undetected	0.571281	1.37047	undetected
Q4KMQ2	anoctamin 6(ANO6) Homo sapiens	0.0825571	undetected	0.0402685	0.0706793	undetected	0.0408453	0.856126	undetected	1.01432
Q4VC31	coiled-coil domain containing 58(CCDC58) Homo sapiens	2.60255	undetected	0.292877	3.24351	undetected	0.305456	1.24628	undetected	1.04295
Q52LJ0	family with sequence similarity 98 member B(FAM98B) Homo sapiens	0.847382	undetected	2.52707	1.06313	undetected	2.55611	1.25461	undetected	1.01149
Q53EL6	programmed cell death 4 (neoplastic transformation inhibitor)(PDCD4) Homo sapiens	0.0522418	undetected	0.188604	0.0766592	undetected	0.192518	1.46739	undetected	1.02076
Q53EP0	fibronectin type III domain containing 3B(FNDC3B) Homo sapiens	undetected	0.182633	0.0262108	undetected	0.211739	0.030498	undetected	1.15937	1.16356
Q53FA7	tumor protein p53 inducible protein 3(TP53I3) Homo sapiens	4.77148	undetected	0.456395	5.76002	undetected	0.973174	1.20718	undetected	2.13231
Q53GA4	pleckstrin homology like domain family A member 2(PHLDA2) Homo sapiens	0.149494	undetected	0.265812	0.136163	undetected	0.258756	0.910828	undetected	0.973456
Q53GQ0	hydroxysteroid 17-beta dehydrogenase 12(HSD17B12) Homo sapiens	5.88765	4.1098	2.31927	4.95236	4.62852	2.96724	0.841144	1.12622	1.27938
Q53GS9	ubiquitin specific peptidase 39(USP39) Homo sapiens	undetected	0.332353	0.350431	undetected	0.354486	0.314849	undetected	1.06659	0.898461
Q53H12	acylglycerol kinase(AGK) Homo sapiens	0.228464	undetected	0.30814	0.242721	undetected	0.362146	1.06241	undetected	1.17527
Q53H82	lactamase beta 2(LACTB2) Homo sapiens	4.5882	2.38613	0.935078	6.14597	3.26014	1.60358	1.33952	1.36628	1.71491
Q53H96	pyrroline-5-carboxylate reductase-like(PYCRL) Homo sapiens	1.21788	0.198319	0.280039	1.20135	0.213412	0.302534	0.986432	1.0761	1.08033
Q53T59	HCLS1 binding protein 3(HS1BP3) Homo sapiens	0.0303732	undetected	0.12792	0.0449956	undetected	0.615678	1.48143	undetected	4.81298
Q56VL3	OCIA domain containing 2(OCIAD2) Homo sapiens	4.79676	6.23599	0.487403	5.32634	7.80538	0.634873	1.1104	1.25167	1.30256
Q5BJD5	transmembrane protein 41B(TMEM41B) Homo sapiens	1.22349	undetected	0.167785	1.08234	undetected	0.12367	0.884638	undetected	0.737076
Q5BKZ1	zinc finger protein 326(ZNF326) Homo sapiens	undetected	0.853782	0.324612	undetected	1.03784	0.295082	undetected	1.21558	0.909029
Q5GLZ8	HECT and RLD domain containing E3 ubiquitin protein ligase 4(HERC4) Homo sapiens	0.756957	undetected	0.680627	0.779041	undetected	0.640934	1.02918	undetected	0.941682
Q5H9L2	transcription elongation factor A like 5(TCEAL5) Homo sapiens	0.0184553	undetected	0.172579	0.0304872	undetected	0.220962	1.65195	undetected	1.28035
Q5H9R7	protein phosphatase 6 regulatory subunit 3(PPP6R3) Homo sapiens	4.04854	undetected	0.281879	3.18871	undetected	0.355127	0.787619	undetected	1.25986
Q5HYI8	RAB, member of RAS oncogene family like 3(RABL3) Homo sapiens	0.392248	0.978151	0.27325	0.423096	0.978376	0.224082	1.07864	1.00023	0.82006
Q5JPE7	NODAL modulator 2(NOMO2) Homo sapiens	3.63379	2.88319	1.5661	3.56406	2.40584	1.57684	0.980812	0.834437	1.00686
Q5JRX3	pitrilysin metallopeptidase 1(PITRM1) Homo sapiens	4.68279	undetected	0.514535	5.39378	undetected	0.543964	1.15183	undetected	1.0572
Q5JTH9	ribosomal RNA processing 12 homolog(RRP12) Homo sapiens	0.457507	undetected	0.344199	0.429762	undetected	0.290739	0.939357	undetected	0.844682
Q5JTV8	torsin 1A interacting protein 1(TOR1AIP1) Homo sapiens	1.66705	3.26905	0.492248	1.96089	4.41292	0.546945	1.17626	1.34991	1.11112
Q5JTZ9	alanyl-tRNA synthetase 2, mitochondrial(AARS2) Homo sapiens	0.041886	0.129972	0.138566	0.0483286	0.129746	0.160954	1.15381	0.998265	1.16157
Q5JWF2	GNAS complex locus(GNAS) Homo sapiens	2.42522	undetected	0.601744	2.73944	undetected	0.453055	1.12956	undetected	0.752903
Q5K4L6	solute carrier family 27 member 3(SLC27A3) Homo sapiens	0.0672838	undetected	0.050815	0.0872463	undetected	0.0626861	1.29669	undetected	1.23362
Q5QJE6	deoxynucleotidyltransferase terminal interacting protein 2(DNTTIP2) Homo sapiens	0.685334	undetected	0.199612	0.702284	undetected	0.220566	1.02473	undetected	1.10497
Q5QNW6	histone cluster 2 H2B family member f(HIST2H2BF) Homo sapiens	44.2956	undetected	107.472	49.3118	undetected	95.1401	1.11325	undetected	0.885255
Q5RI15	COX20, cytochrome c oxidase assembly factor(COX20) Homo sapiens	0.482268	undetected	0.0445829	0.498088	undetected	0.064388	1.0328	undetected	1.44423
Q5RKV6	exosome component 6(EXOSC6) Homo sapiens	undetected	0.427311	0.824612	undetected	0.393358	0.739195	undetected	0.920543	0.896415
Q5SRE5	nucleoporin 188(NUP188) Homo sapiens	0.444952	0.25014	0.0325983	0.359769	0.275582	0.0564459	0.808556	1.10171	1.73156
Q5SSJ5	heterochromatin protein 1 binding protein 3(HP1BP3) Homo sapiens	0.561701	undetected	0.598837	0.651701	undetected	0.535022	1.16023	undetected	0.893435
Q5T0N5	formin binding protein 1 like(FNBP1L) Homo sapiens	0.241886	undetected	0.43314	0.305068	undetected	0.456036	1.26121	undetected	1.05286
Q5T160	arginyl-tRNA synthetase 2, mitochondrial(RARS2) Homo sapiens	0.0962106	undetected	0.348993	0.0983237	undetected	0.25273	1.02196	undetected	0.724169
Q5T1M5	FK506 binding protein 15(FKBP15) Homo sapiens	1.5764	0.14902	0.175388	1.75159	0.111083	0.149031	1.11114	0.745422	0.849725
Q5T2T1	membrane palmitoylated protein 7(MPP7) Homo sapiens	0.281342	2.97941	undetected	0.314773	3.3196	undetected	1.11883	1.11418	undetected
Q5T4S7	ubiquitin protein ligase E3 component n-recognin 4(UBR4) Homo sapiens	0.934857	undetected	0.243305	0.853054	undetected	0.252561	0.912497	undetected	1.03804
Q5T5P2	KIAA1217(KIAA1217) Homo sapiens	1.79537	undetected	0.462393	2.71816	undetected	0.499881	1.51398	undetected	1.08107
Q5T653	mitochondrial ribosomal protein L2(MRPL2) Homo sapiens	0.0719121	undetected	0.370566	0.0481325	undetected	0.342646	0.669325	undetected	0.924658
Q5T6F2	ubiquitin associated protein 2(UBAP2) Homo sapiens	0.0325137	0.187535	0.0220518	0.0417606	0.20659	0.0334704	1.2844	1.10161	1.51781
Q5T8D3	acyl-CoA binding domain containing 5(ACBD5) Homo sapiens	0.351345	undetected	0.236182	0.286737	undetected	0.257803	0.816111	undetected	1.09154
Q5T8P6	RNA binding motif protein 26(RBM26) Homo sapiens	0.0426381	1.20112	undetected	0.0522498	1.15034	undetected	1.22542	0.957723	undetected
Q5TFE4	5'-nucleotidase domain containing 1(NT5DC1) Homo sapiens	2.22476	0.663025	0.0699904	2.08342	0.78736	0.0978585	0.93647	1.18753	1.39817
Q5TGZ0	mitochondrial inner membrane organizing system 1(MINOS1) Homo sapiens	undetected	0.364846	0.500479	undetected	0.443043	0.63764	undetected	1.21433	1.27406
Q5U5X0	LYR motif containing 7(LYRM7) Homo sapiens	1.04675	undetected	0.0755814	1.07754	undetected	0.0640835	1.02942	undetected	0.847873
Q5UCC4	ER membrane protein complex subunit 10(EMC10) Homo sapiens	0.306161	undetected	0.231589	0.333301	undetected	0.315946	1.08864	undetected	1.36425
Q5VTU8	ATP synthase, H+ transporting, mitochondrial F1 complex, epsilon subunit pseudogene 2(ATP5EP2) Homo sapiens	0.513335	1.72395	1.57655	0.433683	1.60638	2.15052	0.844834	0.931805	1.36407
Q5VW32	BRO1 domain and CAAX motif containing(BROX) Homo sapiens	1.45641	2.12017	0.941994	1.83649	2.12691	1.34534	1.26097	1.00318	1.42818
Q5VWZ2	lysophospholipase like 1(LYPLAL1) Homo sapiens	undetected	1.39076	1.45781	undetected	1.37598	1.66246	undetected	0.989376	1.14038
Q5VYK3	KIAA0368(KIAA0368) Homo sapiens	0.615852	2.02199	0.0600775	0.514067	1.86266	0.0938897	0.834725	0.921202	1.56281
Q5VZK9	capping protein regulator and myosin 1 linker 1(CARMIL1) Homo sapiens	0.276193	undetected	0.0621083	0.457798	undetected	0.0595664	1.65753	undetected	0.959073
Q5XKP0	chromosome 19 open reading frame 70(C19orf70) Homo sapiens	undetected	1.28936	1.43023	undetected	1.23748	1.37854	undetected	0.959768	0.963857
Q63HN8	ring finger protein 213(RNF213) Homo sapiens	11.3323	undetected	0.707364	10.3104	undetected	0.682563	0.90982	undetected	0.964939
Q641Q2	family with sequence similarity 21 member A(FAM21A) Homo sapiens	1.34087	undetected	0.566097	1.582	undetected	0.539909	1.17983	undetected	0.95374
Q643R3	lysophosphatidylcholine acyltransferase 4(LPCAT4) Homo sapiens	0.181313	0.0498599	undetected	0.182237	0.0351397	undetected	1.00509	0.704767	undetected
Q658Y4	family with sequence similarity 91 member A1(FAM91A1) Homo sapiens	0.360023	undetected	0.135666	0.295461	undetected	0.111474	0.820673	undetected	0.821674
Q66K14	TBC1 domain family member 9B(TBC1D9B) Homo sapiens	2.15788	undetected	0.197987	2.30281	undetected	0.224933	1.06716	undetected	1.1361
Q66K74	microtubule associated protein 1S(MAP1S) Homo sapiens	1.09933	4.11793	0.167236	1.0796	4.32604	0.202049	0.982049	1.05054	1.20816
Q66PJ3	ADP ribosylation factor like GTPase 6 interacting protein 4(ARL6IP4) Homo sapiens	0.583975	undetected	0.41376	0.613665	undetected	0.223547	1.05084	undetected	0.540282
Q676U5	autophagy related 16 like 1(ATG16L1) Homo sapiens	0.0970784	0.158964	0.182051	0.0984217	0.11533	0.185371	1.01384	0.725513	1.01823
Q687X5	STEAP4 metalloreductase(STEAP4) Homo sapiens	0.385942	2.59426	undetected	0.528576	2.73394	undetected	1.36957	1.05384	undetected
Q68CZ2	tensin 3(TNS3) Homo sapiens	0.0783917	undetected	0.320736	0.114695	undetected	0.415797	1.4631	undetected	1.29638
Q68DH5	LMBR1 domain containing 2(LMBRD2) Homo sapiens	0.056928	0.264706	0.245446	0.0551907	0.264384	0.216423	0.969482	0.998784	0.881755
Q68E01	integrator complex subunit 3(INTS3) Homo sapiens	0.154411	0.298459	0.141311	0.148221	0.258463	0.150584	0.959909	0.865991	1.06562
Q68EM7	Rho GTPase activating protein 17(ARHGAP17) Homo sapiens	0.0175875	0.0035014	0.186047	0.0248015	0.00283177	0.225037	1.41018	0.808753	1.20958
Q69YN4	KIAA1429(KIAA1429) Homo sapiens	0.0307781	undetected	0.0407478	0.0195079	undetected	0.0241101	0.633823	undetected	0.591689
Q69YQ0	sperm antigen with calponin homology and coiled-coil domains 1 like(SPECC1L) Homo sapiens	0.21562	undetected	0.546724	0.216743	undetected	0.597093	1.00521	undetected	1.09213
Q6DD88	atlastin GTPase 3(ATL3) Homo sapiens	3.1757	2.71863	0.34359	2.80002	3.40829	0.190612	0.881701	1.25368	0.554767
Q6DKI1	ribosomal protein L7 like 1(RPL7L1) Homo sapiens	undetected	0.0557423	0.0244487	undetected	0.0473677	0.0632534	undetected	0.849763	2.58719
Q6DKJ4	nucleoredoxin(NXN) Homo sapiens	0.707955	0.595518	undetected	0.605823	0.682198	undetected	0.855737	1.14555	undetected
Q6DN03	histone cluster 2 H2B family member c (pseudogene)(HIST2H2BC) Homo sapiens	3.61811	1.83109	undetected	3.21194	1.84052	undetected	0.88774	1.00515	undetected
Q6DT37	CDC42 binding protein kinase gamma(CDC42BPG) Homo sapiens	1.1024	0.496639	undetected	1.13058	0.408933	undetected	1.02556	0.823401	undetected
Q6FI13	histone cluster 2 H2A family member a3(HIST2H2AA3) Homo sapiens	undetected	6.87101	7.22868	undetected	6.39735	4.61103	undetected	0.931064	0.63788
Q6FI81	cytokine induced apoptosis inhibitor 1(CIAPIN1) Homo sapiens	2.47058	undetected	0.823643	2.31369	undetected	0.722802	0.936498	undetected	0.877566
Q6GMV3	peptidyl-tRNA hydrolase domain containing 1(PTRHD1) Homo sapiens	0.530229	0.89916	0.290029	0.667974	0.961514	0.26748	1.25978	1.06935	0.922253
Q6IAA8	late endosomal/lysosomal adaptor, MAPK and MTOR activator 1(LAMTOR1) Homo sapiens	1.30298	1.19034	0.604986	1.6319	1.40108	0.651255	1.25244	1.17705	1.07648
Q6IBS0	twinfilin actin binding protein 2(TWF2) Homo sapiens	2.11843	3.52213	0.278044	2.44045	3.39374	0.308325	1.15201	0.963549	1.10891
Q6IN85	protein phosphatase 4 regulatory subunit 3A(PPP4R3A) Homo sapiens	0.212323	0.615826	0.259827	0.18704	0.559403	0.255567	0.880925	0.908377	0.983601
Q6IQ23	pleckstrin homology domain containing A7(PLEKHA7) Homo sapiens	0.131443	undetected	0.204274	0.143711	undetected	0.235406	1.09333	undetected	1.15241
Q6ISB3	grainyhead like transcription factor 2(GRHL2) Homo sapiens	0.0506798	0.0166667	undetected	0.029801	0.0187926	undetected	0.588025	1.12756	undetected
Q6JQN1	acyl-CoA dehydrogenase family member 10(ACAD10) Homo sapiens	0.0336708	undetected	0.0377907	0.0514655	undetected	0.0432191	1.52849	undetected	1.14364
Q6KC79	NIPBL, cohesin loading factor(NIPBL) Homo sapiens	0.259879	0.00308123	0.0608821	0.31644	0.00450508	0.0485038	1.21764	1.4621	0.796684
Q6L8Q7	phosphodiesterase 12(PDE12) Homo sapiens	0.569106	undetected	0.096836	0.538477	undetected	0.105233	0.94618	undetected	1.08672
Q6N063	2-oxoglutarate and iron dependent oxygenase domain containing 2(OGFOD2) Homo sapiens	0.151808	undetected	0.0119847	0.19302	undetected	0.019288	1.27148	undetected	1.60939
Q6NUK1	solute carrier family 25 member 24(SLC25A24) Homo sapiens	4.26942	9.07507	4.51965	4.32242	9.58051	5.33201	1.01241	1.0557	1.17974
Q6NVY1	3-hydroxyisobutyryl-CoA hydrolase(HIBCH) Homo sapiens	2.5816	3.12185	0.764535	3.33722	3.13026	0.922504	1.29269	1.00269	1.20662
Q6NXG1	epithelial splicing regulatory protein 1(ESRP1) Homo sapiens	1.10894	undetected	0.518234	0.989315	undetected	0.633786	0.892128	undetected	1.22297
Q6NYC8	protein phosphatase 1 regulatory subunit 18(PPP1R18) Homo sapiens	undetected	0.0659664	0.725775	undetected	0.068606	0.71535	undetected	1.04001	0.985636
[truncated: 1,186 more rows]
