# Supplementary material for: YAP1 mediates survival of ALK-rearranged lung cancer cells treated with alectinib via pro-apoptotic protein regulation
Source: Nat Commun. 2020 Jan 3;11:74. doi: 10.1038/s41467-019-13771-5 (PMC6941996; doi:10.1038/s41467-019-13771-5)
Supplement: Supplementary file 4 — Supplementary Data 2 [file 41467_2019_13771_MOESM4_ESM.xlsx]

## Sheet: Input proteins
Supplementary Data 2: Gene ontology (GO) analysis and KEGG pathway analysis on proteome
Significantly up-regulated 18 proteins
Uniplot Accession	Protein
P12429	annexin A3(ANXA3) Homo sapiens
P00747	plasminogen(PLG) Homo sapiens
P32320	cytidine deaminase(CDA) Homo sapiens
Q8WWI1	LIM domain 7(LMO7) Homo sapiens
P68133	actin, alpha 1, skeletal muscle(ACTA1) Homo sapiens
Q8WX93	palladin, cytoskeletal associated protein(PALLD) Homo sapiens
P08174	CD55 molecule (Cromer blood group)(CD55) Homo sapiens
O00151	PDZ and LIM domain 1(PDLIM1) Homo sapiens
O15118	NPC intracellular cholesterol transporter 1(NPC1) Homo sapiens
Q9BW04	chromosome 1 open reading frame 116(C1orf116) Homo sapiens
P50895	basal cell adhesion molecule (Lutheran blood group)(BCAM) Homo sapiens
Q9H6K4	optic atrophy 3 (autosomal recessive, with chorea and spastic paraplegia)(OPA3) Homo sapiens
P06396	gelsolin(GSN) Homo sapiens
Q03135	caveolin 1(CAV1) Homo sapiens
Q9H1C4	unc-93 homolog B1 (C. elegans)(UNC93B1) Homo sapiens
Q8IVT2	mitotic spindle positioning(MISP) Homo sapiens
Q96IF1	ajuba LIM protein(AJUBA) Homo sapiens
P21291	cysteine and glycine rich protein 1(CSRP1) Homo sapiens
Up-regulated 101 proteins
Uniplot Accession	Protein
P48307	tissue factor pathway inhibitor 2(TFPI2) Homo sapiens
Q01995	transgelin(TAGLN) Homo sapiens
O95810	serum deprivation response(SDPR) Homo sapiens
P02768	albumin(ALB) Homo sapiens
Q9P0V9	septin 10(SEPT10) Homo sapiens
Q53T59	HCLS1 binding protein 3(HS1BP3) Homo sapiens
Q9NU22	midasin AAA ATPase 1(MDN1) Homo sapiens
Q8NI35	PATJ, crumbs cell polarity complex component(PATJ) Homo sapiens
Q04695	keratin 17(KRT17) Homo sapiens
O00622	cysteine rich angiogenic inducer 61(CYR61) Homo sapiens
Q9BPX6	mitochondrial calcium uptake 1(MICU1) Homo sapiens
O95833	chloride intracellular channel 3(CLIC3) Homo sapiens
P02788	lactotransferrin(LTF) Homo sapiens
P05187	alkaline phosphatase, placental(ALPP) Homo sapiens
Q03135	caveolin 1(CAV1) Homo sapiens
Q8NFJ5	G protein-coupled receptor class C group 5 member A(GPRC5A) Homo sapiens
Q8WXF7	atlastin GTPase 1(ATL1) Homo sapiens
P09493	tropomyosin 1 (alpha)(TPM1) Homo sapiens
Q14956	glycoprotein nmb(GPNMB) Homo sapiens
Q9NZR1	tropomodulin 2(TMOD2) Homo sapiens
P07602	prosaposin(PSAP) Homo sapiens
P05204	high mobility group nucleosomal binding domain 2(HMGN2) Homo sapiens
P24844	myosin light chain 9(MYL9) Homo sapiens
Q8WX93	palladin, cytoskeletal associated protein(PALLD) Homo sapiens
P48147	prolyl endopeptidase(PREP) Homo sapiens
Q96IZ0	pro-apoptotic WT1 regulator(PAWR) Homo sapiens
P02771	alpha fetoprotein(AFP) Homo sapiens
P18564	integrin subunit beta 6(ITGB6) Homo sapiens
Q8WWI1	LIM domain 7(LMO7) Homo sapiens
Q15582	transforming growth factor beta induced(TGFBI) Homo sapiens
P19013	keratin 4(KRT4) Homo sapiens
Q9Y2D5	A-kinase anchoring protein 2(AKAP2) Homo sapiens
P20810	calpastatin(CAST) Homo sapiens
Q13753	laminin subunit gamma 2(LAMC2) Homo sapiens
P04004	vitronectin(VTN) Homo sapiens
Q6NZI2	polymerase I and transcript release factor(PTRF) Homo sapiens
P11137	microtubule associated protein 2(MAP2) Homo sapiens
P35527	keratin 9(KRT9) Homo sapiens
Q6DKI1	ribosomal protein L7 like 1(RPL7L1) Homo sapiens
P08174	CD55 molecule (Cromer blood group)(CD55) Homo sapiens
P02774	GC, vitamin D binding protein(GC) Homo sapiens
P30837	aldehyde dehydrogenase 1 family member B1(ALDH1B1) Homo sapiens
Q9H008	phospholysine phosphohistidine inorganic pyrophosphate phosphatase(LHPP) Homo sapiens
Q9BW04	chromosome 1 open reading frame 116(C1orf116) Homo sapiens
P09668	cathepsin H(CTSH) Homo sapiens
P35520	cystathionine-beta-synthase(CBS) Homo sapiens
Q8IVF2	AHNAK nucleoprotein 2(AHNAK2) Homo sapiens
P06396	gelsolin(GSN) Homo sapiens
O00151	PDZ and LIM domain 1(PDLIM1) Homo sapiens
Q9BUP3	HIV-1 Tat interactive protein 2(HTATIP2) Homo sapiens
P49407	arrestin beta 1(ARRB1) Homo sapiens
P12429	annexin A3(ANXA3) Homo sapiens
Q9Y6X5	ectonucleotide pyrophosphatase/phosphodiesterase 4 (putative)(ENPP4) Homo sapiens
P46939	utrophin(UTRN) Homo sapiens
P54851	epithelial membrane protein 2(EMP2) Homo sapiens
Q53FA7	tumor protein p53 inducible protein 3(TP53I3) Homo sapiens
P02452	collagen type I alpha 1 chain(COL1A1) Homo sapiens
P47895	aldehyde dehydrogenase 1 family member A3(ALDH1A3) Homo sapiens
Q15165	paraoxonase 2(PON2) Homo sapiens
P00747	plasminogen(PLG) Homo sapiens
Q9H910	hematological and neurological expressed 1 like(HN1L) Homo sapiens
Q96CV9	optineurin(OPTN) Homo sapiens
Q96K19	ring finger protein 170(RNF170) Homo sapiens
P36969	glutathione peroxidase 4(GPX4) Homo sapiens
P69905	hemoglobin subunit alpha 1(HBA1) Homo sapiens
O14920	inhibitor of kappa light polypeptide gene enhancer in B-cells, kinase beta(IKBKB) Homo sapiens
P01042	kininogen 1(KNG1) Homo sapiens
Q9H1C4	unc-93 homolog B1 (C. elegans)(UNC93B1) Homo sapiens
P68133	actin, alpha 1, skeletal muscle(ACTA1) Homo sapiens
O94832	myosin ID(MYO1D) Homo sapiens
P32455	guanylate binding protein 1(GBP1) Homo sapiens
Q9C002	chromosome 15 open reading frame 48(C15orf48) Homo sapiens
Q8IVT2	mitotic spindle positioning(MISP) Homo sapiens
P60660	myosin light chain 6(MYL6) Homo sapiens
Q96PQ0	sortilin related VPS10 domain containing receptor 2(SORCS2) Homo sapiens
P11279	lysosomal associated membrane protein 1(LAMP1) Homo sapiens
O15118	NPC intracellular cholesterol transporter 1(NPC1) Homo sapiens
Q14699	raftlin, lipid raft linker 1(RFTN1) Homo sapiens
P20591	MX dynamin like GTPase 1(MX1) Homo sapiens
O60613	selenoprotein F(SELENOF) Homo sapiens
P21291	cysteine and glycine rich protein 1(CSRP1) Homo sapiens
O15231	zinc finger protein 185 (LIM domain)(ZNF185) Homo sapiens
Q9BQS8	FYVE and coiled-coil domain containing 1(FYCO1) Homo sapiens
P02144	myoglobin(MB) Homo sapiens
Q9HA77	cysteinyl-tRNA synthetase 2, mitochondrial (putative)(CARS2) Homo sapiens
Q9NP92	mitochondrial ribosomal protein S30(MRPS30) Homo sapiens
P17900	GM2 ganglioside activator(GM2A) Homo sapiens
P50479	PDZ and LIM domain 4(PDLIM4) Homo sapiens
P30042	chromosome 21 open reading frame 33(C21orf33) Homo sapiens
P13797	plastin 3(PLS3) Homo sapiens
Q05682	caldesmon 1(CALD1) Homo sapiens
Q9H6K4	optic atrophy 3 (autosomal recessive, with chorea and spastic paraplegia)(OPA3) Homo sapiens
P32320	cytidine deaminase(CDA) Homo sapiens
P50895	basal cell adhesion molecule (Lutheran blood group)(BCAM) Homo sapiens
Q13228	selenium binding protein 1(SELENBP1) Homo sapiens
P40199	carcinoembryonic antigen related cell adhesion molecule 6(CEACAM6) Homo sapiens
Q96IF1	ajuba LIM protein(AJUBA) Homo sapiens
Q6P587	fumarylacetoacetate hydrolase domain containing 1(FAHD1) Homo sapiens
O60884	DnaJ heat shock protein family (Hsp40) member A2(DNAJA2) Homo sapiens
P26232	catenin alpha 2(CTNNA2) Homo sapiens
P04264	keratin 1(KRT1) Homo sapiens
Significantly down-regulated 30 proteins
Uniplot Accession	Protein
P15880	ribosomal protein S2(RPS2) Homo sapiens
Q15758	solute carrier family 1 member 5(SLC1A5) Homo sapiens
P62910	ribosomal protein L32(RPL32) Homo sapiens
P46087	NOP2 nucleolar protein(NOP2) Homo sapiens
P46776	ribosomal protein L27a(RPL27A) Homo sapiens
Q96T88	ubiquitin like with PHD and ring finger domains 1(UHRF1) Homo sapiens
P39023	ribosomal protein L3(RPL3) Homo sapiens
P61247	ribosomal protein S3A(RPS3A) Homo sapiens
P62851	ribosomal protein S25(RPS25) Homo sapiens
P62424	ribosomal protein L7a(RPL7A) Homo sapiens
P62750	ribosomal protein L23a(RPL23A) Homo sapiens
P21741	midkine (neurite growth-promoting factor 2)(MDK) Homo sapiens
Q96C19	EF-hand domain family member D2(EFHD2) Homo sapiens
Q9BYG3	nucleolar protein interacting with the FHA domain of MKI67(NIFK) Homo sapiens
P62241	ribosomal protein S8(RPS8) Homo sapiens
P35869	aryl hydrocarbon receptor(AHR) Homo sapiens
Q8TB61	solute carrier family 35 member B2(SLC35B2) Homo sapiens
O76021	ribosomal L1 domain containing 1(RSL1D1) Homo sapiens
Q8TDD1	DEAD-box helicase 54(DDX54) Homo sapiens
Q9Y3U8	ribosomal protein L36(RPL36) Homo sapiens
P04075	aldolase, fructose-bisphosphate A(ALDOA) Homo sapiens
P62701	ribosomal protein S4, X-linked(RPS4X) Homo sapiens
P27635	ribosomal protein L10(RPL10) Homo sapiens
P61513	ribosomal protein L37a(RPL37A) Homo sapiens
P62277	ribosomal protein S13(RPS13) Homo sapiens
O75976	carboxypeptidase D(CPD) Homo sapiens
P62753	ribosomal protein S6(RPS6) Homo sapiens
Q02878	ribosomal protein L6(RPL6) Homo sapiens
P62899	ribosomal protein L31(RPL31) Homo sapiens
P62280	ribosomal protein S11(RPS11) Homo sapiens
Down-regulated 86 proteins
Uniplot Accession	Protein
P15880	ribosomal protein S2(RPS2) Homo sapiens
Q15758	solute carrier family 1 member 5(SLC1A5) Homo sapiens
P62910	ribosomal protein L32(RPL32) Homo sapiens
P46087	NOP2 nucleolar protein(NOP2) Homo sapiens
P46776	ribosomal protein L27a(RPL27A) Homo sapiens
Q96T88	ubiquitin like with PHD and ring finger domains 1(UHRF1) Homo sapiens
P39023	ribosomal protein L3(RPL3) Homo sapiens
P61247	ribosomal protein S3A(RPS3A) Homo sapiens
P62851	ribosomal protein S25(RPS25) Homo sapiens
P62424	ribosomal protein L7a(RPL7A) Homo sapiens
P62750	ribosomal protein L23a(RPL23A) Homo sapiens
P21741	midkine (neurite growth-promoting factor 2)(MDK) Homo sapiens
Q96C19	EF-hand domain family member D2(EFHD2) Homo sapiens
Q9BYG3	nucleolar protein interacting with the FHA domain of MKI67(NIFK) Homo sapiens
P62241	ribosomal protein S8(RPS8) Homo sapiens
P35869	aryl hydrocarbon receptor(AHR) Homo sapiens
Q8TB61	solute carrier family 35 member B2(SLC35B2) Homo sapiens
O76021	ribosomal L1 domain containing 1(RSL1D1) Homo sapiens
Q8TDD1	DEAD-box helicase 54(DDX54) Homo sapiens
Q9Y3U8	ribosomal protein L36(RPL36) Homo sapiens
P04075	aldolase, fructose-bisphosphate A(ALDOA) Homo sapiens
P62701	ribosomal protein S4, X-linked(RPS4X) Homo sapiens
P27635	ribosomal protein L10(RPL10) Homo sapiens
P61513	ribosomal protein L37a(RPL37A) Homo sapiens
P62277	ribosomal protein S13(RPS13) Homo sapiens
O75976	carboxypeptidase D(CPD) Homo sapiens
P62753	ribosomal protein S6(RPS6) Homo sapiens
Q02878	ribosomal protein L6(RPL6) Homo sapiens
P62899	ribosomal protein L31(RPL31) Homo sapiens
P62280	ribosomal protein S11(RPS11) Homo sapiens
Q9H4L5	oxysterol binding protein like 3(OSBPL3) Homo sapiens
Q69YN4	KIAA1429(KIAA1429) Homo sapiens
P43490	nicotinamide phosphoribosyltransferase(NAMPT) Homo sapiens
P18077	ribosomal protein L35a(RPL35A) Homo sapiens
P36578	ribosomal protein L4(RPL4) Homo sapiens
P46781	ribosomal protein S9(RPS9) Homo sapiens
P46778	ribosomal protein L21(RPL21) Homo sapiens
O14681	EI24, autophagy associated transmembrane protein(EI24) Homo sapiens
P46777	ribosomal protein L5(RPL5) Homo sapiens
P18621	ribosomal protein L17(RPL17) Homo sapiens
P83731	ribosomal protein L24(RPL24) Homo sapiens
P01008	serpin family C member 1(SERPINC1) Homo sapiens
P47914	ribosomal protein L29(RPL29) Homo sapiens
P49327	fatty acid synthase(FASN) Homo sapiens
P33316	deoxyuridine triphosphatase(DUT) Homo sapiens
P40429	ribosomal protein L13a(RPL13A) Homo sapiens
Q06210	glutamine--fructose-6-phosphate transaminase 1(GFPT1) Homo sapiens
P29373	cellular retinoic acid binding protein 2(CRABP2) Homo sapiens
P35244	replication protein A3(RPA3) Homo sapiens
P33991	minichromosome maintenance complex component 4(MCM4) Homo sapiens
Q9NVP1	DEAD-box helicase 18(DDX18) Homo sapiens
O60218	aldo-keto reductase family 1 member B10(AKR1B10) Homo sapiens
Q9Y3A4	ribosomal RNA processing 7 homolog A(RRP7A) Homo sapiens
P31948	stress induced phosphoprotein 1(STIP1) Homo sapiens
P11413	glucose-6-phosphate dehydrogenase(G6PD) Homo sapiens
P61254	ribosomal protein L26(RPL26) Homo sapiens
Q9H9Q2	COP9 signalosome subunit 7B(COPS7B) Homo sapiens
P61927	ribosomal protein L37(RPL37) Homo sapiens
P61353	ribosomal protein L27(RPL27) Homo sapiens
P52789	hexokinase 2(HK2) Homo sapiens
P06702	S100 calcium binding protein A9(S100A9) Homo sapiens
P62847	ribosomal protein S24(RPS24) Homo sapiens
Q15645	thyroid hormone receptor interactor 13(TRIP13) Homo sapiens
Q99986	vaccinia related kinase 1(VRK1) Homo sapiens
P26373	ribosomal protein L13(RPL13) Homo sapiens
P62917	ribosomal protein L8(RPL8) Homo sapiens
O60488	acyl-CoA synthetase long-chain family member 4(ACSL4) Homo sapiens
Q8IXB1	DnaJ heat shock protein family (Hsp40) member C10(DNAJC10) Homo sapiens
P52298	nuclear cap binding protein subunit 2(NCBP2) Homo sapiens
P62266	ribosomal protein S23(RPS23) Homo sapiens
P49207	ribosomal protein L34(RPL34) Homo sapiens
P00374	dihydrofolate reductase(DHFR) Homo sapiens
Q13098	G protein pathway suppressor 1(GPS1) Homo sapiens
Q13501	sequestosome 1(SQSTM1) Homo sapiens
P00450	ceruloplasmin(CP) Homo sapiens
Q9HAV4	exportin 5(XPO5) Homo sapiens
O95376	ariadne RBR E3 ubiquitin protein ligase 2(ARIH2) Homo sapiens
Q8TEA8	D-tyrosyl-tRNA deacylase 1(DTD1) Homo sapiens
P46779	ribosomal protein L28(RPL28) Homo sapiens
Q969Q0	ribosomal protein L36a like(RPL36AL) Homo sapiens
O95436	solute carrier family 34 member 2(SLC34A2) Homo sapiens
Q92619	Rho GTPase activating protein 45(ARHGAP45) Homo sapiens
Q86TB9	PAT1 homolog 1, processing body mRNA decay factor(PATL1) Homo sapiens
P47712	phospholipase A2 group IVA(PLA2G4A) Homo sapiens
P05109	S100 calcium binding protein A8(S100A8) Homo sapiens
P68431	histone cluster 1 H3 family member a(HIST1H3A) Homo sapiens

## Sheet: GO Result 01 (Up-regulated 18)
Gene Set	Description	Size	Expect	Ratio	P Value	FDR	-LOG10(P-value)
GO:0030055	cell-substrate junction	411	0.43661	18.323	3.5112e-09	4.5785e-06	8.45454	3.5 x 108
GO:0031579	membrane raft organization	20	0.021246	141.2	1.1225e-06	0.00073189	5.94981	1.1 x 105
GO:0098631	cell adhesion mediator activity	59	0.062676	47.865	3.1201e-05	0.013562	4.50583	3.1 x 104
GO:0051701	interaction with host	207	0.2199	18.19	5.6713e-05	0.018489	4.24632	5.7 x 104
GO:0072562	blood microparticle	108	0.11473	26.149	0.00018974	0.038361	3.72184	1.9 x 103
GO:0019058	viral life cycle	285	0.30276	13.212	0.00019521	0.038361	3.7095	2 x 103
GO:0030139	endocytic vesicle	289	0.307	13.029	0.00020592	0.038361	3.6863	2.1 x 103
GO:0010038	response to metal ion	356	0.37818	10.577	0.00045558	0.074259	3.34144	4.6 x 103
GO:0048545	response to steroid hormone	388	0.41217	9.7047	0.00063035	0.08625	3.20042	6.3 x 103
GO:0031252	cell leading edge	393	0.41748	9.5812	0.00066143	0.08625	3.17952	6.6 x 103

## Sheet: GO_01 Annotated proteins
GO:0030055: cell-substrate junction
Uniplot ID	Gene Symbol	Gene Name	Entrez Gene ID
O00151	PDLIM1	PDZ and LIM domain 1	9124
P06396	GSN	gelsolin	2934
P21291	CSRP1	cysteine and glycine rich protein 1	1465
Q03135	CAV1	caveolin 1	857
Q8IVT2	MISP	mitotic spindle positioning	126353
Q8WWI1	LMO7	LIM domain 7	4008
Q8WX93	PALLD	palladin, cytoskeletal associated protein	23022
Q96IF1	AJUBA	ajuba LIM protein	84962
GO:0031579: membrane raft organization
Uniplot ID	Gene Symbol	Gene Name	Entrez Gene ID
Q03135	CAV1	caveolin 1	857
P06396	GSN	gelsolin	2934
O15118	NPC1	NPC intracellular cholesterol transporter 1	4864
GO:0098631: cell adhesion mediator activity
Uniplot ID	Gene Symbol	Gene Name	Entrez Gene ID
Q8WX93	PALLD	palladin, cytoskeletal associated protein	23022
P50895	BCAM	basal cell adhesion molecule (Lutheran blood group)	4059
O00151	PDLIM1	PDZ and LIM domain 1	9124
GO:0051701: interaction with host
Uniplot ID	Gene Symbol	Gene Name	Entrez Gene ID
Q03135	CAV1	caveolin 1	857
P08174	CD55	CD55 molecule (Cromer blood group)	1604
P06396	GSN	gelsolin	2934
O15118	NPC1	NPC intracellular cholesterol transporter 1	4864
GO:0072562: blood microparticle
Uniplot ID	Gene Symbol	Gene Name	Entrez Gene ID
P68133	ACTA1	actin alpha 1, skeletal muscle	58
P06396	GSN	gelsolin	2934
P00747	PLG	plasminogen	5340
GO:0019058: viral life cycle
Uniplot ID	Gene Symbol	Gene Name	Entrez Gene ID
Q03135	CAV1	caveolin 1	857
P08174	CD55	CD55 molecule (Cromer blood group)	1604
P06396	GSN	gelsolin	2934
O15118	NPC1	NPC intracellular cholesterol transporter 1	4864
GO:0030139: endocytic vesicle
Uniplot ID	Gene Symbol	Gene Name	Entrez Gene ID
Q9H1C4	UNC93B1	unc-93 homolog B1, TLR signaling regulator	81622
Q03135	CAV1	caveolin 1	857
P12429	ANXA3	annexin A3	306
P06396	GSN	gelsolin	2934
GO:0010038: response to metal ion
Uniplot ID	Gene Symbol	Gene Name	Entrez Gene ID
Q03135	CAV1	caveolin 1	857
P68133	ACTA1	actin alpha 1, skeletal muscle	58
P06396	GSN	gelsolin	2934
O15118	NPC1	NPC intracellular cholesterol transporter 1	4864
GO:0048545: response to steroid hormone
Uniplot ID	Gene Symbol	Gene Name	Entrez Gene ID
Q03135	CAV1	caveolin 1	857
P68133	ACTA1	actin alpha 1, skeletal muscle	58
P12429	ANXA3	annexin A3	306
O15118	NPC1	NPC intracellular cholesterol transporter 1	4864
GO:0031252: cell leading edge
Uniplot ID	Gene Symbol	Gene Name	Entrez Gene ID
Q96IF1	AJUBA	ajuba LIM protein	84962
Q8WX93	PALLD	palladin, cytoskeletal associated protein	23022
P68133	ACTA1	actin alpha 1, skeletal muscle	58
P06396	GSN	gelsolin	2934

## Sheet: GO Result 02 (Down-regulated 30
Gene Set	Description	Size	Expect	Ratio	P Value	FDR	-LOG10(P-value)
GO:0006605	protein targeting	412	0.77236	23.305	<1.0E-11	0	>11	>1.0 x 1011
GO:0006401	RNA catabolic process	341	0.63926	28.158	<1.0E-11	0	>11	>1.0 x 1011
GO:0090150	establishment of protein localization to membrane	313	0.58676	30.677	<1.0E-11	0	>11	>1.0 x 1011
GO:0044445	cytosolic part	244	0.45741	41.538	<1.0E-11	0	>11	>1.0 x 1011
GO:0005840	ribosome	229	0.42929	41.929	<1.0E-11	0	>11	>1.0 x 1011
GO:0006413	translational initiation	192	0.35993	50.009	<1.0E-11	0	>11	>1.0 x 1011
GO:0003735	structural constituent of ribosome	156	0.29245	58.131	<1.0E-11	0	>11	>1.0 x 1011
GO:0070972	protein localization to endoplasmic reticulum	137	0.25683	70.086	<1.0E-11	0	>11	>1.0 x 1011
GO:0005844	polysome	73	0.13685	51.151	5.7308e-11	8.3033e-09	10.2418	5.7 x 1010
GO:0030055	cell-substrate junction	411	0.77048	14.277	9.8883e-11	1.2894e-08	10.0049	9.9 x 1010

## Sheet: GO_02 Annotated proteins
GO:0006605: protein targeting
Uniplot ID	Gene Symbol	Gene Name	Entrez Gene ID
P15880	RPS2	ribosomal protein S2	6187
P27635	RPL10	ribosomal protein L10	6134
P39023	RPL3	ribosomal protein L3	6122
P46776	RPL27A	ribosomal protein L27a	6157
P61247	RPS3A	ribosomal protein S3A	6189
P61513	RPL37A	ribosomal protein L37a	6168
P62241	RPS8	ribosomal protein S8	6202
P62277	RPS13	ribosomal protein S13	6207
P62280	RPS11	ribosomal protein S11	6205
P62424	RPL7A	ribosomal protein L7a	6130
P62701	RPS4X	ribosomal protein S4 X-linked	6191
P62750	RPL23A	ribosomal protein L23a	6147
P62753	RPS6	ribosomal protein S6	6194
P62851	RPS25	ribosomal protein S25	6230
P62899	RPL31	ribosomal protein L31	6160
P62910	RPL32	ribosomal protein L32	6161
Q02878	RPL6	ribosomal protein L6	6128
Q9Y3U8	RPL36	ribosomal protein L36	25873
GO:0006401: RNA catabolic process
Uniplot ID	Gene Symbol	Gene Name	Entrez Gene ID
P15880	RPS2	ribosomal protein S2	6187
P27635	RPL10	ribosomal protein L10	6134
P39023	RPL3	ribosomal protein L3	6122
P46776	RPL27A	ribosomal protein L27a	6157
P61247	RPS3A	ribosomal protein S3A	6189
P61513	RPL37A	ribosomal protein L37a	6168
P62241	RPS8	ribosomal protein S8	6202
P62277	RPS13	ribosomal protein S13	6207
P62280	RPS11	ribosomal protein S11	6205
P62424	RPL7A	ribosomal protein L7a	6130
P62701	RPS4X	ribosomal protein S4 X-linked	6191
P62750	RPL23A	ribosomal protein L23a	6147
P62753	RPS6	ribosomal protein S6	6194
P62851	RPS25	ribosomal protein S25	6230
P62899	RPL31	ribosomal protein L31	6160
P62910	RPL32	ribosomal protein L32	6161
Q02878	RPL6	ribosomal protein L6	6128
Q9Y3U8	RPL36	ribosomal protein L36	25873
GO:0090150: establishment of protein localization to membrane
Uniplot ID	Gene Symbol	Gene Name	Entrez Gene ID
P15880	RPS2	ribosomal protein S2	6187
P27635	RPL10	ribosomal protein L10	6134
P39023	RPL3	ribosomal protein L3	6122
P46776	RPL27A	ribosomal protein L27a	6157
P61247	RPS3A	ribosomal protein S3A	6189
P61513	RPL37A	ribosomal protein L37a	6168
P62241	RPS8	ribosomal protein S8	6202
P62277	RPS13	ribosomal protein S13	6207
P62280	RPS11	ribosomal protein S11	6205
P62424	RPL7A	ribosomal protein L7a	6130
P62701	RPS4X	ribosomal protein S4 X-linked	6191
P62750	RPL23A	ribosomal protein L23a	6147
P62753	RPS6	ribosomal protein S6	6194
P62851	RPS25	ribosomal protein S25	6230
P62899	RPL31	ribosomal protein L31	6160
P62910	RPL32	ribosomal protein L32	6161
Q02878	RPL6	ribosomal protein L6	6128
Q9Y3U8	RPL36	ribosomal protein L36	25873
GO:0044445: cytosolic part
Uniplot ID	Gene Symbol	Gene Name	Entrez Gene ID
P15880	RPS2	ribosomal protein S2	6187
P27635	RPL10	ribosomal protein L10	6134
P35869	AHR	aryl hydrocarbon receptor	196
P39023	RPL3	ribosomal protein L3	6122
P46776	RPL27A	ribosomal protein L27a	6157
P61247	RPS3A	ribosomal protein S3A	6189
P61513	RPL37A	ribosomal protein L37a	6168
P62241	RPS8	ribosomal protein S8	6202
P62277	RPS13	ribosomal protein S13	6207
P62280	RPS11	ribosomal protein S11	6205
P62424	RPL7A	ribosomal protein L7a	6130
P62701	RPS4X	ribosomal protein S4 X-linked	6191
P62750	RPL23A	ribosomal protein L23a	6147
P62753	RPS6	ribosomal protein S6	6194
P62851	RPS25	ribosomal protein S25	6230
P62899	RPL31	ribosomal protein L31	6160
P62910	RPL32	ribosomal protein L32	6161
Q02878	RPL6	ribosomal protein L6	6128
Q9Y3U8	RPL36	ribosomal protein L36	25873
GO:0005840: ribosome
Uniplot ID	Gene Symbol	Gene Name	Entrez Gene ID
P15880	RPS2	ribosomal protein S2	6187
P27635	RPL10	ribosomal protein L10	6134
P39023	RPL3	ribosomal protein L3	6122
P46776	RPL27A	ribosomal protein L27a	6157
P61247	RPS3A	ribosomal protein S3A	6189
P61513	RPL37A	ribosomal protein L37a	6168
P62241	RPS8	ribosomal protein S8	6202
P62277	RPS13	ribosomal protein S13	6207
P62280	RPS11	ribosomal protein S11	6205
P62424	RPL7A	ribosomal protein L7a	6130
P62701	RPS4X	ribosomal protein S4 X-linked	6191
P62750	RPL23A	ribosomal protein L23a	6147
P62753	RPS6	ribosomal protein S6	6194
P62851	RPS25	ribosomal protein S25	6230
P62899	RPL31	ribosomal protein L31	6160
P62910	RPL32	ribosomal protein L32	6161
Q02878	RPL6	ribosomal protein L6	6128
Q9Y3U8	RPL36	ribosomal protein L36	25873
GO:0006413: translational initiation
Uniplot ID	Gene Symbol	Gene Name	Entrez Gene ID
P15880	RPS2	ribosomal protein S2	6187
P27635	RPL10	ribosomal protein L10	6134
P39023	RPL3	ribosomal protein L3	6122
P46776	RPL27A	ribosomal protein L27a	6157
P61247	RPS3A	ribosomal protein S3A	6189
P61513	RPL37A	ribosomal protein L37a	6168
P62241	RPS8	ribosomal protein S8	6202
P62277	RPS13	ribosomal protein S13	6207
P62280	RPS11	ribosomal protein S11	6205
P62424	RPL7A	ribosomal protein L7a	6130
P62701	RPS4X	ribosomal protein S4 X-linked	6191
P62750	RPL23A	ribosomal protein L23a	6147
P62753	RPS6	ribosomal protein S6	6194
P62851	RPS25	ribosomal protein S25	6230
P62899	RPL31	ribosomal protein L31	6160
P62910	RPL32	ribosomal protein L32	6161
Q02878	RPL6	ribosomal protein L6	6128
Q9Y3U8	RPL36	ribosomal protein L36	25873
GO:0003735: structural constituent of ribosome
Uniplot ID	Gene Symbol	Gene Name	Entrez Gene ID
P15880	RPS2	ribosomal protein S2	6187
P27635	RPL10	ribosomal protein L10	6134
P39023	RPL3	ribosomal protein L3	6122
P46776	RPL27A	ribosomal protein L27a	6157
P61247	RPS3A	ribosomal protein S3A	6189
P61513	RPL37A	ribosomal protein L37a	6168
P62241	RPS8	ribosomal protein S8	6202
P62277	RPS13	ribosomal protein S13	6207
P62280	RPS11	ribosomal protein S11	6205
P62424	RPL7A	ribosomal protein L7a	6130
P62701	RPS4X	ribosomal protein S4 X-linked	6191
P62750	RPL23A	ribosomal protein L23a	6147
P62753	RPS6	ribosomal protein S6	6194
P62899	RPL31	ribosomal protein L31	6160
P62910	RPL32	ribosomal protein L32	6161
Q02878	RPL6	ribosomal protein L6	6128
Q9Y3U8	RPL36	ribosomal protein L36	25873
GO:0070972: protein localization to endoplasmic reticulum
Uniplot ID	Gene Symbol	Gene Name	Entrez Gene ID
P15880	RPS2	ribosomal protein S2	6187
P27635	RPL10	ribosomal protein L10	6134
P39023	RPL3	ribosomal protein L3	6122
P46776	RPL27A	ribosomal protein L27a	6157
P61247	RPS3A	ribosomal protein S3A	6189
P61513	RPL37A	ribosomal protein L37a	6168
P62241	RPS8	ribosomal protein S8	6202
P62277	RPS13	ribosomal protein S13	6207
P62280	RPS11	ribosomal protein S11	6205
P62424	RPL7A	ribosomal protein L7a	6130
P62701	RPS4X	ribosomal protein S4 X-linked	6191
P62750	RPL23A	ribosomal protein L23a	6147
P62753	RPS6	ribosomal protein S6	6194
P62851	RPS25	ribosomal protein S25	6230
P62899	RPL31	ribosomal protein L31	6160
P62910	RPL32	ribosomal protein L32	6161
Q02878	RPL6	ribosomal protein L6	6128
Q9Y3U8	RPL36	ribosomal protein L36	25873
GO:0005844: polysome
Uniplot ID	Gene Symbol	Gene Name	Entrez Gene ID
P62424	RPL7A	ribosomal protein L7a	6130
P62701	RPS4X	ribosomal protein S4 X-linked	6191
P62753	RPS6	ribosomal protein S6	6194
P62899	RPL31	ribosomal protein L31	6160
P62910	RPL32	ribosomal protein L32	6161
Q02878	RPL6	ribosomal protein L6	6128
Q9Y3U8	RPL36	ribosomal protein L36	25873
GO:0030055: cell-substrate junction
Uniplot ID	Gene Symbol	Gene Name	Entrez Gene ID
P15880	RPS2	ribosomal protein S2	6187
P39023	RPL3	ribosomal protein L3	6122
P61247	RPS3A	ribosomal protein S3A	6189
P61513	RPL37A	ribosomal protein L37a	6168
P62241	RPS8	ribosomal protein S8	6202
P62277	RPS13	ribosomal protein S13	6207
P62280	RPS11	ribosomal protein S11	6205
P62424	RPL7A	ribosomal protein L7a	6130
P62701	RPS4X	ribosomal protein S4 X-linked	6191
P62899	RPL31	ribosomal protein L31	6160
Q02878	RPL6	ribosomal protein L6	6128

## Sheet: KEGG Pathway analysis result
Significant up-regulate 18 proteins
Gene Set	Description	Size	Expect	Ratio	P Value	FDR	-LOG10(P-value)
hsa05416	Viral myocarditis	59	0.064915	30.809	0.0017566	0.50993	2.75533
hsa04610	Complement and coagulation cascades	79	0.086921	23.009	0.0031284	0.50993	2.50468
hsa04392	Hippo signaling pathway	29	0.031908	31.341	0.031481	1	1.50195
Up-regulated 101 proteins
Gene Set	Description	Size	Expect	Ratio	P Value	FDR	-LOG10(P-value)
hsa04142	Lysosome	123	0.81199	6.1577	0.0012221	0.16345	2.91289
hsa04610	Complement and coagulation cascades	79	0.52152	7.6698	0.0017479	0.16345	2.75748
hsa04512	ECM-receptor interaction	82	0.54133	7.3892	0.0020055	0.16345	2.69778
hsa00340	Histidine metabolism	23	0.15184	13.172	0.0098842	0.53704	2.00506
hsa04390	Hippo signaling pathway	154	1.0166	3.9345	0.018292	0.74539	1.73774
hsa05143	African trypanosomiasis	35	0.23105	8.656	0.022108	0.75996	1.65545

## Sheet: KEGG_Annotated proteins
Annotated by up-regulated 101 proteins
hsa04142: Lysosome
User ID	Gene Symbol	Gene Name	Entrez Gene ID
O15118	NPC1	NPC intracellular cholesterol transporter 1	4864
P07602	PSAP	prosaposin	5660
P09668	CTSH	cathepsin H	1512
P11279	LAMP1	lysosomal associated membrane protein 1	3916
P17900	GM2A	GM2 ganglioside activator	2760
hsa04610: Complement and coagulation cascades
User ID	Gene Symbol	Gene Name	Entrez Gene ID
P08174	CD55	CD55 molecule (Cromer blood group)	1604
P01042	KNG1	kininogen 1	3827
P00747	PLG	plasminogen	5340
P04004	VTN	vitronectin	7448
hsa04512: ECM-receptor interaction
User ID	Gene Symbol	Gene Name	Entrez Gene ID
P02452	COL1A1	collagen type I alpha 1 chain	1277
P18564	ITGB6	integrin subunit beta 6	3694
Q13753	LAMC2	laminin subunit gamma 2	3918
P04004	VTN	vitronectin	7448
hsa00340: Histidine metabolism
User ID	Gene Symbol	Gene Name	Entrez Gene ID
P47895	ALDH1A3	aldehyde dehydrogenase 1 family member A3	220
P30837	ALDH1B1	aldehyde dehydrogenase 1 family member B1	219
hsa04390: Hippo signaling pathway
User ID	Gene Symbol	Gene Name	Entrez Gene ID
Q96IF1	AJUBA	ajuba LIM protein	84962
P02771	AFP	alpha fetoprotein	174
P26232	CTNNA2	catenin alpha 2	1496
Q8NI35	PATJ	PATJ, crumbs cell polarity complex component	10207
Hsa05143: African trypanosomiasis
User ID	Gene Symbol	Gene Name	Entrez Gene ID
P69905	HBA1	hemoglobin subunit alpha 1	3039
P69905	HBA2	hemoglobin subunit alpha 2	3040
Annotated by significantly up-regulated 18 proteins
hsa05416: Viral myocarditis
User ID	Gene Symbol	Gene Name	Entrez Gene ID
Q03135	CAV1	caveolin 1	857
P08174	CD55	CD55 molecule (Cromer blood group)	1604
hsa04610: Complement and coagulation cascades
User ID	Gene Symbol	Gene Name	Entrez Gene ID
P08174	CD55	CD55 molecule (Cromer blood group)	1604
P00747	PLG	plasminogen	5340
hsa04392: Hippo signaling pathway
User ID	Gene Symbol	Gene Name	Entrez Gene ID
Q96IF1	AJUBA	ajuba LIM protein	84962
