# Supplementary material for: YAP1 mediates survival of ALK-rearranged lung cancer cells treated with alectinib via pro-apoptotic protein regulation
Source: Nat Commun. 2020 Jan 3;11:74. doi: 10.1038/s41467-019-13771-5 (PMC6941996; doi:10.1038/s41467-019-13771-5)
Supplement: Supplementary file 5 — Supplementary Data 3 [file 41467_2019_13771_MOESM5_ESM.xlsx]

## Sheet: H2228 vs H2228ARY
Supplementary Data 3: Results of whole exome sequencing on H2228ARY and H2228
1. The result of exome sequencing.
Position	Gene_Name	REF	ALT	Variant_Type	Homozygous	H2228	H2228ARY	Effect	Effect_Impact	Codon_Change/Distance	Amino_Acid_Change	Amino_Acid_Length	Gene_Name	Transcript_BioType	Gene_ID	Description	Transcript_ID
ch1.g144828764	NBPF9	G	T	SNV	Het	GA/TT	G/T	STOP_GAINED	HIGH	Gaa/Taa	E202*	207	NBPF9	protein_coding	ENSG00000168614	neuroblastoma breakpoint family, member 9 [Source:HGNC Symbol;Acc:31991]	ENST00000281815
ch1.g148756664	NBPF16	G	T	SNV	Hom	GG/TT	T	STOP_GAINED	HIGH	Gga/Tga	G665*	670	NBPF16	protein_coding	ENSG00000203827	neuroblastoma breakpoint family, member 16 [Source:HGNC Symbol;Acc:31996]	ENST00000417839
ch1.g877515	SAMD11	G	T	SNV	Hom	G/C	T	SPLICE_SITE_ACCEPTOR	HIGH			681	SAMD11	protein_coding	ENSG00000187634	sterile alpha motif domain containing 11 [Source:HGNC Symbol;Acc:28706]	ENST00000342066
ch1.g152195728	HRNR	AT	A	DEL	Hom	AT	A	FRAME_SHIFT+START_LOST	HIGH	atg/	M1	2850	HRNR	protein_coding	ENSG00000197915	hornerin [Source:HGNC Symbol;Acc:20846]	ENST00000368801
ch2.g218577813	DIRC3	AC	A	DEL	Het	ACCCCCC/ACCCCC	AC/A	FRAME_SHIFT	HIGH	ggt/	G71	131	DIRC3	protein_coding	ENSG00000231672	disrupted in renal carcinoma 3 [Source:HGNC Symbol;Acc:17805]	ENST00000423123
ch3.g63825341	THOC7	TG	T	DEL	Het	G	TG/T	FRAME_SHIFT	HIGH	cag/	Q43	204	THOC7	protein_coding	ENSG00000163634	THO complex 7 homolog (Drosophila) [Source:HGNC Symbol;Acc:29874]	ENST00000295899
ch3.g100053684	NIT2	C	CG	INS	Het	G	C/CG	FRAME_SHIFT	HIGH	gcg/gcGg	A10A?	263	NIT2	protein_coding	ENSG00000114021	nitrilase family, member 2 [Source:HGNC Symbol;Acc:29878]	ENST00000497785
ch6.g3290215	PSMG4	CT	C	DEL	Het	CTTTT/CTT	CT/C	FRAME_SHIFT	HIGH	ttt/	F107	116	PSMG4	protein_coding	ENSG00000180822	proteasome (prosome, macropain) assembly chaperone 4 [Source:HGNC Symbol;Acc:21108]	ENST00000454610
ch6.g32497901	HLA-DRB5	C	G,T	SNV,SNV	Het	CGTCG/GGTCG	C/G	SPLICE_SITE_DONOR	HIGH			266	HLA-DRB5	protein_coding	ENSG00000198502	major histocompatibility complex, class II, DR beta 5 [Source:HGNC Symbol;Acc:4953]	ENST00000374975
ch6.g33048466	HLA-DPB1	G	T	SNV	Het	GG/TT	G/T	STOP_GAINED	HIGH	Gga/Tga	G40*	258	HLA-DPB1	protein_coding	ENSG00000223865	major histocompatibility complex, class II, DP beta 1 [Source:HGNC Symbol;Acc:4940]	ENST00000418931
ch7.g5429989	TNRC18	CAA	C	DEL	Het	G	CAA/C	FRAME_SHIFT+STOP_LOST	HIGH	ttttga/	F*130	130	TNRC18	protein_coding	ENSG00000182095	trinucleotide repeat containing 18 [Source:HGNC Symbol;Acc:11962]	ENST00000399434
ch7.g21582963	DNAH11	G	T	SNV	Hom	TT	T	STOP_GAINED	HIGH	Gag/Tag	E34*	4523	DNAH11	protein_coding	ENSG00000105877	dynein, axonemal, heavy chain 11 [Source:HGNC Symbol;Acc:2942]	ENST00000328843
ch7.g35928433	SEPT7	CA	C	DEL	Hom	CAA/C	C	FRAME_SHIFT	HIGH	gca/	A228	234	SEPT7	protein_coding	ENSG00000122545	septin 7 [Source:HGNC Symbol;Acc:1717]	ENST00000469679
ch7.g124499002	POT1	A	C	SNV	Hom	CA	C	STOP_GAINED	HIGH	taT/taG	Y67*	77	POT1	protein_coding	ENSG00000128513	protection of telomeres 1 [Source:HGNC Symbol;Acc:17284]	ENST00000487564
ch8.g144522387	ZC3H3	G	T	SNV	Het	GA/TT	G/T	STOP_GAINED	HIGH	tCa/tAa	S880*	948	ZC3H3	protein_coding	ENSG00000014164	zinc finger CCCH-type containing 3 [Source:HGNC Symbol;Acc:28972]	ENST00000262577
ch9.g43844263	CNTNAP3B	GCG	TC	MIXED	Het	C/T	GCG/TC	FRAME_SHIFT+NON_SYNONYMOUS_CODING	HIGH	gcg/TC	A533?	1288	CNTNAP3B	protein_coding	ENSG00000154529	contactin associated protein-like 3B [Source:HGNC Symbol;Acc:32035]	ENST00000377564
ch9.g70176768	FOXD4L5	AG	A	DEL	Hom	AG/A	A	FRAME_SHIFT	HIGH	tgc/	C405	416	FOXD4L5	protein_coding	ENSG00000204779	forkhead box D4-like 5 [Source:HGNC Symbol;Acc:18522]	ENST00000377420
ch9.g78790148	PCSK5	GAATGA	G,GAATGG	DEL,SNV	Hom	GAATGG	G	FRAME_SHIFT	HIGH	ggaatgaaa/	GMK668	690	PCSK5	protein_coding	ENSG00000099139	proprotein convertase subtilisin/kexin type 5 [Source:HGNC Symbol;Acc:8747]	ENST00000376767
ch9.g78790187	PCSK5	G	C,A	SNV,SNV	Hom	G/C	C	STOP_GAINED	HIGH	tGg/tAg	W681*	690	PCSK5	protein_coding	ENSG00000099139	proprotein convertase subtilisin/kexin type 5 [Source:HGNC Symbol;Acc:8747]	ENST00000376767
ch9.g119160758	PAPPA-AS1	T	TA,TAA	INS,INS	Het	TAAAAAAAAAAAAAAAAAG/TAAAAAAAAAAAAAAAAAA	T/TA	FRAME_SHIFT+STOP_LOST	HIGH	taa/tTaa	*103L?	102	PAPPA-AS1	protein_coding	ENSG00000256040	PAPPA antisense RNA 1 [Source:HGNC Symbol;Acc:35152]	ENST00000445861
ch10.g16737156	RSU1	T	G	SNV	Het	A	T/G	SPLICE_SITE_ACCEPTOR	HIGH			277	RSU1	protein_coding	ENSG00000148484	Ras suppressor protein 1 [Source:HGNC Symbol;Acc:10464]	ENST00000345264
ch10.g73157033	CDH23	CCGAGG	CCGAGGCGAGG,C	INS,DEL	Het	CCGAGGCGAGG/C	CCGAGG/CCGAGGCGAGG	FRAME_SHIFT	HIGH	cga/CGAGGcga	R32RG?	1106	CDH23	protein_coding	ENSG00000107736	cadherin-related 23 [Source:HGNC Symbol;Acc:13733]	ENST00000299366
ch10.g125780752	CHST15	CGG	CG,C	DEL,DEL	Het	GGGGGGGG/CGGGGG	CGG/CG	FRAME_SHIFT	HIGH	ccc/	P455	506	CHST15	protein_coding	ENSG00000182022	carbohydrate (N-acetylgalactosamine 4-sulfate 6-O) sulfotransferase 15 [Source:HGNC Symbol;Acc:18137]	ENST00000421115
ch11.g47380276	SPI1	G	GCA	INS	Het	GCACACACACACACACA/GCACACACACACACG	G/GCA	FRAME_SHIFT	HIGH	tgc/tgTGc	C204C?	245	SPI1	protein_coding	ENSG00000066336	spleen focus forming virus (SFFV) proviral integration oncogene [Source:HGNC Symbol;Acc:11241]	ENST00000533968
ch11.g112832276	NCAM1	A	AG	INS	Het	AG/AGG	A/AG	FRAME_SHIFT	HIGH	cag/caGg	Q40Q?	907	NCAM1	protein_coding	ENSG00000149294	neural cell adhesion molecule 1 [Source:HGNC Symbol;Acc:7656]	ENST00000524665
ch12.g88471575	CEP290	T	A	SNV	Het	G	T/A	STOP_GAINED	HIGH	Aaa/Taa	K1831*	2481	CEP290	protein_coding	ENSG00000198707	centrosomal protein 290kDa [Source:HGNC Symbol;Acc:29021]	ENST00000309041
ch13.g114453591	LINC00552	GTGTGTGTGCATGCC	G	DEL	Het	GTGTGTGTGCATGCCTGTGTGCACG/G	GTGTGTGTGCATGCC/G	SPLICE_SITE_ACCEPTOR	HIGH				LINC00552	pseudogene	ENSG00000227208	long intergenic non-protein coding RNA 552 [Source:HGNC Symbol;Acc:43692]	ENST00000413535
ch15.g102516714	WASH3P	T	A	SNV	Het	C/T	T/A	SPLICE_SITE_ACCEPTOR	HIGH				WASH3P	transcribed_unprocessed_pseudogene	ENSG00000185596	WAS protein family homolog 3 pseudogene [Source:HGNC Symbol;Acc:24362]	ENST00000338304
ch16.g24564879	RBBP6	GTA	G	DEL	Hom	G/GTA	G	SPLICE_SITE_DONOR	HIGH			1792	RBBP6	protein_coding	ENSG00000122257	retinoblastoma binding protein 6 [Source:HGNC Symbol;Acc:9889]	ENST00000319715
ch16.g24815593	TNRC6A	C	T	SNV	Het	G	C/T	STOP_GAINED	HIGH	Cag/Tag	Q1264*	1962	TNRC6A	protein_coding	ENSG00000090905	trinucleotide repeat containing 6A [Source:HGNC Symbol;Acc:11969]	ENST00000395799
ch17.g7386280	SLC35G6	G	A	SNV	Het	A	G/A	STOP_GAINED	HIGH	tGg/tAg	W326*	338	SLC35G6	protein_coding	ENSG00000259224	solute carrier family 35, member G6 [Source:HGNC Symbol;Acc:31351]	ENST00000412468
ch17.g48445674	MRPL27	CCTGGTCAG	C	DEL	Hom	CCTGGTCAGCTGGTCAGC	C	SPLICE_SITE_ACCEPTOR	HIGH			84	MRPL27	protein_coding	ENSG00000108826	mitochondrial ribosomal protein L27 [Source:HGNC Symbol;Acc:14483]	ENST00000503633
ch17.g73626918	RECQL5	C	CTG	INS	Het	C/CTGTG	C/CTG	SPLICE_SITE_ACCEPTOR	HIGH			991	RECQL5	protein_coding	ENSG00000108469	RecQ protein-like 5 [Source:HGNC Symbol;Acc:9950]	ENST00000317905
ch19.g17397497	ANKLE1	GTGTT	G	DEL	Hom	GTGTG	G	FRAME_SHIFT	HIGH	tgtttg/	CL590	597	ANKLE1	protein_coding	ENSG00000160117	ankyrin repeat and LEM domain containing 1 [Source:HGNC Symbol;Acc:26812]	ENST00000598347
ch19.g53926318	ZNF765	T	A	SNV	Hom	AGG	A	STOP_GAINED	HIGH	tTg/tAg	L49*	60	ZNF765	protein_coding	ENSG00000196417	zinc finger protein 765 [Source:HGNC Symbol;Acc:25092]	ENST00000594030
ch20.g18446022	DZANK1	C	A	SNV	Het	CTA/ATA	C/A	SPLICE_SITE_ACCEPTOR	HIGH			752	DZANK1	protein_coding	ENSG00000089091	double zinc ribbon and ankyrin repeat domains 1 [Source:HGNC Symbol;Acc:15858]	ENST00000262547
ch20.g18446022	DZANK1	CTC	ATA,CTA	MNV,SNV	Hom	CTA/ATA	ATA/CTA	SPLICE_SITE_ACCEPTOR	HIGH			752	DZANK1	protein_coding	ENSG00000089091	double zinc ribbon and ankyrin repeat domains 1 [Source:HGNC Symbol;Acc:15858]	ENST00000262547
ch21.g44589920	CRYAA	G	GC	INS	Het	GCCCCCCCCCCCA/GCCCCCCCCCCCC	G/GC	FRAME_SHIFT	HIGH	cgc/cgCc	R29R?	153	CRYAA	protein_coding	ENSG00000160202	crystallin, alpha A [Source:HGNC Symbol;Acc:2388]	ENST00000398133
ch22.g23498329	RAB36	CAAGAC	TGAGAAAACCACTGAGAAAACA	MIXED	Hom	T	TGAGAAAACCACTGAGAAAACA	FRAME_SHIFT+NON_SYNONYMOUS_CODING	HIGH	tccaagacc/tcTGAGAAAACCACTGAGAAAACAc	SKT128SEKTTEKT?	131	RAB36	protein_coding	ENSG00000100228	RAB36, member RAS oncogene family [Source:HGNC Symbol;Acc:9775]	ENST00000420895
ch1.g909238	PLEKHN1	G	C	SNV	Hom	CTGGA	C	NON_SYNONYMOUS_CODING	MODERATE	cGt/cCt	R539P	663	PLEKHN1	protein_coding	ENSG00000187583	pleckstrin homology domain containing, family N member 1 [Source:HGNC Symbol;Acc:25284]	ENST00000379409
ch1.g12921332	PRAMEF2	T	C	SNV	Het	TG/CA	T/C	NON_SYNONYMOUS_CODING	MODERATE	Tgc/Cgc	C375R	474	PRAMEF2	protein_coding	ENSG00000120952	PRAME family member 2 [Source:HGNC Symbol;Acc:28841]	ENST00000240189
ch1.g13365987	PRAMEF5	A	G	SNV	Hom	A/G	G	NON_SYNONYMOUS_CODING	MODERATE	cAg/cGg	Q144R	476	PRAMEF5	protein_coding	ENSG00000204502	PRAME family member 5 [Source:HGNC Symbol;Acc:27995]	ENST00000376168
ch1.g13448547	PRAMEF13	T	C	SNV	Hom	CATCC	C	NON_SYNONYMOUS_CODING	MODERATE	Atg/Gtg	M310V	474	PRAMEF13	protein_coding	ENSG00000204495	PRAME family member 13 [Source:HGNC Symbol;Acc:13262]	ENST00000376132
ch1.g16375063	CLCNKB	C	G	SNV	Hom	GC	G	NON_SYNONYMOUS_CODING	MODERATE	gCa/gGa	A214G	687	CLCNKB	protein_coding	ENSG00000184908	chloride channel, voltage-sensitive Kb [Source:HGNC Symbol;Acc:2027]	ENST00000375679
ch1.g16890598	NBPF1	T	A	SNV	Hom	AACAT/AACAG	A	NON_SYNONYMOUS_CODING	MODERATE	tAc/tTc	Y1087F	1139	NBPF1	protein_coding	ENSG00000219481	neuroblastoma breakpoint family, member 1 [Source:HGNC Symbol;Acc:26088]	ENST00000430580
ch1.g16890598	NBPF1	TACAT	AACAG,AACAT	MNV,SNV	Hom	AACAT/AACAG	AACAG/AACAT	NON_SYNONYMOUS_CODING	MODERATE	tAc/tTc	Y1087F	1139	NBPF1	protein_coding	ENSG00000219481	neuroblastoma breakpoint family, member 1 [Source:HGNC Symbol;Acc:26088]	ENST00000430580
ch1.g16890671	NBPF1	T	C	SNV	Hom	CA	C	NON_SYNONYMOUS_CODING	MODERATE	Atg/Gtg	M1063V	1139	NBPF1	protein_coding	ENSG00000219481	neuroblastoma breakpoint family, member 1 [Source:HGNC Symbol;Acc:26088]	ENST00000430580
ch1.g16894523	NBPF1	G	A	SNV	Het	G/C	G/A	NON_SYNONYMOUS_CODING	MODERATE	Cat/Tat	H873Y	1139	NBPF1	protein_coding	ENSG00000219481	neuroblastoma breakpoint family, member 1 [Source:HGNC Symbol;Acc:26088]	ENST00000430580
ch1.g16918498	NBPF1	G	A	SNV	Het	GGCCA/GGCCG	G/A	NON_SYNONYMOUS_CODING	MODERATE	Cct/Tct	P7S	1139	NBPF1	protein_coding	ENSG00000219481	neuroblastoma breakpoint family, member 1 [Source:HGNC Symbol;Acc:26088]	ENST00000430580
ch1.g16918498	NBPF1	GGCCA	AGCCG	MNV	Het	GGCCA/GGCCG	GGCCA/AGCCG	NON_SYNONYMOUS_CODING	MODERATE	gctggccct/gcCGGCTct	AGP5AGS	1139	NBPF1	protein_coding	ENSG00000219481	neuroblastoma breakpoint family, member 1 [Source:HGNC Symbol;Acc:26088]	ENST00000430580
ch1.g22304428	CELA3B	C	G	SNV	Hom	GTGC/GTGG	G	NON_SYNONYMOUS_CODING	MODERATE	Ccg/Gcg	P14A	163	CELA3B	protein_coding	ENSG00000219073	chymotrypsin-like elastase family, member 3B [Source:HGNC Symbol;Acc:15945]	ENST00000374666
ch1.g26608885	UBXN11	C	T	SNV	Het	CGGGA/TGGGT	C/T	NON_SYNONYMOUS_CODING	MODERATE	Ggt/Agt	G490S	520	UBXN11	protein_coding	ENSG00000158062	UBX domain protein 11 [Source:HGNC Symbol;Acc:30600]	ENST00000374221
ch1.g26646726	CD52	A	G	SNV	Hom	GCATG	G	NON_SYNONYMOUS_CODING	MODERATE	aAc/aGc	N40S	61	CD52	protein_coding	ENSG00000169442	CD52 molecule [Source:HGNC Symbol;Acc:1804]	ENST00000374213
ch1.g39977564	BMP8A	G	A	SNV	Het	C/G	G/A	NON_SYNONYMOUS_CODING	MODERATE	Gag/Aag	E221K	402	BMP8A	protein_coding	ENSG00000183682	bone morphogenetic protein 8a [Source:HGNC Symbol;Acc:21650]	ENST00000331593
ch1.g40773149	COL9A2	T	C	SNV	Het	TG/CG	T/C	NON_SYNONYMOUS_CODING	MODERATE	cAg/cGg	Q326R	689	COL9A2	protein_coding	ENSG00000049089	collagen, type IX, alpha 2 [Source:HGNC Symbol;Acc:2218]	ENST00000372748
ch1.g51767923	TTC39A	G	C	SNV	Het	G/A	G/C	NON_SYNONYMOUS_CODING	MODERATE	Cgg/Ggg	R365G	420	TTC39A	protein_coding	ENSG00000085831	tetratricopeptide repeat domain 39A [Source:HGNC Symbol;Acc:18657]	ENST00000262676
ch1.g74575182	LRRIQ3	C	T	SNV	Hom	C/T	T	NON_SYNONYMOUS_CODING	MODERATE	Gca/Aca	A255T	624	LRRIQ3	protein_coding	ENSG00000162620	leucine-rich repeats and IQ motif containing 3 [Source:HGNC Symbol;Acc:28318]	ENST00000354431
ch1.g78585086	GIPC2	T	C	SNV	Het	C	T/C	NON_SYNONYMOUS_CODING	MODERATE	cTg/cCg	L206P	315	GIPC2	protein_coding	ENSG00000137960	GIPC PDZ domain containing family, member 2 [Source:HGNC Symbol;Acc:18177]	ENST00000370759
ch1.g100598866	TRMT13	G	A	SNV	Hom	AT	A	NON_SYNONYMOUS_CODING	MODERATE	Gcg/Acg	A48T	481	TRMT13	protein_coding	ENSG00000122435	tRNA methyltransferase 13 homolog (S. cerevisiae) [Source:HGNC Symbol;Acc:25502]	ENST00000370141
ch1.g110201809	GSTM4	G	T	SNV	Het	GCTA/TCTG	G/T	NON_SYNONYMOUS_CODING	MODERATE	aGc/aTc	S174I	202	GSTM4	protein_coding	ENSG00000168765	glutathione S-transferase mu 4 [Source:HGNC Symbol;Acc:4636]	ENST00000369833
ch1.g110754527	KCNC4	G	A	SNV	Hom	G/A	A	NON_SYNONYMOUS_CODING	MODERATE	Gac/Aac	D136N	635	KCNC4	protein_coding	ENSG00000116396	potassium voltage-gated channel, Shaw-related subfamily, member 4 [Source:HGNC Symbol;Acc:6236]	ENST00000369787
ch1.g144952581	PDE4DIP	G	C	SNV	Het	C/G	G/C	NON_SYNONYMOUS_CODING	MODERATE	atC/atG	I246M	2482	PDE4DIP	protein_coding	ENSG00000178104	phosphodiesterase 4D interacting protein [Source:HGNC Symbol;Acc:15580]	ENST00000369359
ch1.g145313405	NBPF10	C	T	SNV	Het	T	C/T	NON_SYNONYMOUS_CODING	MODERATE	aCt/aTt	T642I	3553	NBPF10	protein_coding	ENSG00000163386	neuroblastoma breakpoint family, member 10 [Source:HGNC Symbol;Acc:31992]	ENST00000342960
ch1.g145349628	NBPF10	A	C	SNV	Het	C	A/C	NON_SYNONYMOUS_CODING	MODERATE	tAt/tCt	Y2519S	3553	NBPF10	protein_coding	ENSG00000163386	neuroblastoma breakpoint family, member 10 [Source:HGNC Symbol;Acc:31992]	ENST00000342960
ch1.g145359109	NBPF10	TG	AC,TC	MNV,SNV	Hom	AC	AC/TC	NON_SYNONYMOUS_CODING	MODERATE	tgt/ACt	C3017T	3553	NBPF10	protein_coding	ENSG00000163386	neuroblastoma breakpoint family, member 10 [Source:HGNC Symbol;Acc:31992]	ENST00000342960
ch1.g145360649	NBPF10	T	A	SNV	Hom	AC	A	NON_SYNONYMOUS_CODING	MODERATE	Tgt/Agt	C3092S	3553	NBPF10	protein_coding	ENSG00000163386	neuroblastoma breakpoint family, member 10 [Source:HGNC Symbol;Acc:31992]	ENST00000342960
ch1.g148004567	NBPF14	C	A	SNV	Het	CC/AA	C/A	NON_SYNONYMOUS_CODING	MODERATE	gGa/gTa	G916V	921	NBPF14	protein_coding	ENSG00000122497	neuroblastoma breakpoint family, member 14 [Source:HGNC Symbol;Acc:25232]	ENST00000369219
ch1.g148004732	NBPF14	AT	CC,CT	MNV,SNV	Hom	C	CC/CT	NON_SYNONYMOUS_CODING	MODERATE	aTa/aGa	I861R	921	NBPF14	protein_coding	ENSG00000122497	neuroblastoma breakpoint family, member 14 [Source:HGNC Symbol;Acc:25232]	ENST00000369219
ch1.g148754897	NBPF16	A	G	SNV	Hom	A/G	G	NON_SYNONYMOUS_CODING	MODERATE	tAt/tGt	Y518C	670	NBPF16	protein_coding	ENSG00000203827	neuroblastoma breakpoint family, member 16 [Source:HGNC Symbol;Acc:31996]	ENST00000417839
ch1.g148756515	NBPF16	A	C	SNV	Hom	CGTT/CGTC	C	NON_SYNONYMOUS_CODING	MODERATE	cAg/cCg	Q615P	670	NBPF16	protein_coding	ENSG00000203827	neuroblastoma breakpoint family, member 16 [Source:HGNC Symbol;Acc:31996]	ENST00000417839
ch1.g152185790	HRNR	T	C	SNV	Hom	TGGCTAA/CGACTAG	C	NON_SYNONYMOUS_CODING	MODERATE	cAc/cGc	H2772R	2850	HRNR	protein_coding	ENSG00000197915	hornerin [Source:HGNC Symbol;Acc:20846]	ENST00000368801
ch1.g152185790	HRNR	TGGCTAA	CGACTAG	MNV	Hom	TGGCTAA/CGACTAG	CGACTAG	NON_SYNONYMOUS_CODING	MODERATE	cttagccac/cCTAGTCGc	LSH2770PSR	2850	HRNR	protein_coding	ENSG00000197915	hornerin [Source:HGNC Symbol;Acc:20846]	ENST00000368801
ch1.g152186178	HRNR	C	T	SNV	Het	T	C/T	NON_SYNONYMOUS_CODING	MODERATE	Ggc/Agc	G2643S	2850	HRNR	protein_coding	ENSG00000197915	hornerin [Source:HGNC Symbol;Acc:20846]	ENST00000368801
ch1.g152189310	HRNR	C	T	SNV	Het	C	C/T	NON_SYNONYMOUS_CODING	MODERATE	Ggc/Agc	G1599S	2850	HRNR	protein_coding	ENSG00000197915	hornerin [Source:HGNC Symbol;Acc:20846]	ENST00000368801
ch1.g152882982	IVL	C	G	SNV	Het	C/T	C/G	NON_SYNONYMOUS_CODING	MODERATE	Cag/Gag	Q237E	585	IVL	protein_coding	ENSG00000163207	involucrin [Source:HGNC Symbol;Acc:6187]	ENST00000368764
ch1.g152975658	SPRR3	AGAGCCAGGCTGTACCAAGGTCCCT	A	DEL	Hom	AGAGCCAGGCTGTACCAAGGTCCCT/A	A	CODON_DELETION	MODERATE	gagccaggctgtaccaaggtccct/	EPGCTKVP55	169	SPRR3	protein_coding	ENSG00000163209	small proline-rich protein 3 [Source:HGNC Symbol;Acc:11268]	ENST00000295367
ch1.g153907278	DENND4B	CCTGCTGCTG	C,CCTGCTGCTGCTG	DEL,INS	Hom	CCTGCTGCTGCTGCTGCTGT	C	CODON_INSERTION	MODERATE	cag/cagCAG	Q907QQ	1496	DENND4B	protein_coding	ENSG00000198837	DENN/MADD domain containing 4B [Source:HGNC Symbol;Acc:29044]	ENST00000361217
ch1.g153909160	DENND4B	C	A	SNV	Het	C	C/A	NON_SYNONYMOUS_CODING	MODERATE	tGc/tTc	C766F	1496	DENND4B	protein_coding	ENSG00000198837	DENN/MADD domain containing 4B [Source:HGNC Symbol;Acc:29044]	ENST00000361217
ch1.g154842199	KCNN3	G	GGCTGCTGCTGCT	INS	Het	TCTCTCTCTCTCACA/T	G/GGCTGCTGCTGCT	CODON_INSERTION	MODERATE	cca/cAGCAGCAGCAGCca	P81QQQQP	731	KCNN3	protein_coding	ENSG00000143603	potassium intermediate/small conductance calcium-activated channel, subfamily N, member 3 [Source:HGNC Symbol;Acc:6292]	ENST00000271915
ch1.g161518286	FCGR3A	C	T	SNV	Het	T/C	C/T	NON_SYNONYMOUS_CODING	MODERATE	Gac/Aac	D118N	290	FCGR3A	protein_coding	ENSG00000203747	Fc fragment of IgG, low affinity IIIa, receptor (CD16a) [Source:HGNC Symbol;Acc:3619]	ENST00000367969
ch1.g162740327	DDR2	T	C	SNV	Hom	CG	C	NON_SYNONYMOUS_CODING	MODERATE	gTg/gCg	V120A	166	DDR2	protein_coding	ENSG00000162733	discoidin domain receptor tyrosine kinase 2 [Source:HGNC Symbol;Acc:2731]	ENST00000458105
ch1.g171168584	FMO2	C	T	SNV	Het	CA/TG	C/T	NON_SYNONYMOUS_CODING	MODERATE	tCa/tTa	S195L	471	FMO2	protein_coding	ENSG00000094963	flavin containing monooxygenase 2 (non-functional) [Source:HGNC Symbol;Acc:3770]	ENST00000209929
ch1.g201052310	CACNA1S	A	T	SNV	Het	AGA/TGC	A/T	NON_SYNONYMOUS_CODING	MODERATE	cTc/cAc	L458H	1873	CACNA1S	protein_coding	ENSG00000081248	calcium channel, voltage-dependent, L type, alpha 1S subunit [Source:HGNC Symbol;Acc:1397]	ENST00000362061
ch1.g201178741	IGFN1	A	G	SNV	Het	C/T	A/G	NON_SYNONYMOUS_CODING	MODERATE	Aag/Gag	K1574E	3708	IGFN1	protein_coding	ENSG00000163395	immunoglobulin-like and fibronectin type III domain containing 1 [Source:HGNC Symbol;Acc:24607]	ENST00000335211
ch1.g201178924	IGFN1	A	G	SNV	Het	AAG/GAA	A/G	NON_SYNONYMOUS_CODING	MODERATE	Aag/Gag	K1635E	3708	IGFN1	protein_coding	ENSG00000163395	immunoglobulin-like and fibronectin type III domain containing 1 [Source:HGNC Symbol;Acc:24607]	ENST00000335211
ch1.g201180140	IGFN1	C	T	SNV	Het	C/G	C/T	NON_SYNONYMOUS_CODING	MODERATE	gCt/gTt	A2040V	3708	IGFN1	protein_coding	ENSG00000163395	immunoglobulin-like and fibronectin type III domain containing 1 [Source:HGNC Symbol;Acc:24607]	ENST00000335211
ch1.g201180145	IGFN1	G	A	SNV	Het	GAGA/AAGG	G/A	NON_SYNONYMOUS_CODING	MODERATE	Gag/Aag	E2042K	3708	IGFN1	protein_coding	ENSG00000163395	immunoglobulin-like and fibronectin type III domain containing 1 [Source:HGNC Symbol;Acc:24607]	ENST00000335211
ch1.g203809478	ZC3H11A	G	C	SNV	Het	G	G/C	NON_SYNONYMOUS_CODING	MODERATE	Gat/Cat	D340H	810	ZC3H11A	protein_coding	ENSG00000058673	zinc finger CCCH-type containing 11A [Source:HGNC Symbol;Acc:29093]	ENST00000332127
ch1.g223116472	DISP1	G	A	SNV	Het	GAG/AAT	G/A	NON_SYNONYMOUS_CODING	MODERATE	Gag/Aag	E103K	1524	DISP1	protein_coding	ENSG00000154309	dispatched homolog 1 (Drosophila) [Source:HGNC Symbol;Acc:19711]	ENST00000284476
ch1.g225268343	DNAH14	A	G	SNV	Hom	GGCA	G	NON_SYNONYMOUS_CODING	MODERATE	aAg/aGg	K1010R	4515	DNAH14	protein_coding	ENSG00000185842	dynein, axonemal, heavy chain 14 [Source:HGNC Symbol;Acc:2945]	ENST00000430092
ch1.g245851263	KIF26B	G	A	SNV	Het	C/T	G/A	NON_SYNONYMOUS_CODING	MODERATE	Gag/Aag	E1660K	2108	KIF26B	protein_coding	ENSG00000162849	kinesin family member 26B [Source:HGNC Symbol;Acc:25484]	ENST00000407071
ch1.g248084625	OR2T8	CCCCACA	GCTCACC,CCCCACC	MNV,SNV	Hom	GCTCACC	GCTCACC/CCCCACC	NON_SYNONYMOUS_CODING	MODERATE	ctccccaca/ctGCTCACC	LPT102LLT	312	OR2T8	protein_coding	ENSG00000177462	olfactory receptor, family 2, subfamily T, member 8 [Source:HGNC Symbol;Acc:15020]	ENST00000319968
ch1.g248084747	OR2T8	A	C	SNV	Hom	CCA	C	NON_SYNONYMOUS_CODING	MODERATE	aAc/aCc	N143T	312	OR2T8	protein_coding	ENSG00000177462	olfactory receptor, family 2, subfamily T, member 8 [Source:HGNC Symbol;Acc:15020]	ENST00000319968
ch1.g248436805	OR2T33	TGTGGGG	GGTGAGC,GGTGGGG	MNV,SNV	Hom	GGTGGGG/GGTGAGC	GGTGAGC/GGTGGGG	NON_SYNONYMOUS_CODING	MODERATE	ctccccaca/ctGCTCACC	LPT102LLT	320	OR2T33	protein_coding	ENSG00000177212	olfactory receptor, family 2, subfamily T, member 33 [Source:HGNC Symbol;Acc:31255]	ENST00000318021
ch1.g248722722	OR2T29	T	C	SNV	Hom	CG	C	NON_SYNONYMOUS_CODING	MODERATE	cAa/cGa	Q24R	315	OR2T29	protein_coding	ENSG00000182783	olfactory receptor, family 2, subfamily T, member 29 [Source:HGNC Symbol;Acc:31253]	ENST00000328570
ch1.g248801610	OR2T35	G	A	SNV	Hom	AT	A	NON_SYNONYMOUS_CODING	MODERATE	gCg/gTg	A317V	323	OR2T35	protein_coding	ENSG00000177151	olfactory receptor, family 2, subfamily T, member 35 [Source:HGNC Symbol;Acc:31257]	ENST00000317450
ch2.g29293944	C2orf71	C	G	SNV	Het	C/T	C/G	NON_SYNONYMOUS_CODING	MODERATE	Gag/Cag	E1062Q	1288	C2orf71	protein_coding	ENSG00000179270	chromosome 2 open reading frame 71 [Source:HGNC Symbol;Acc:34383]	ENST00000331664
ch2.g71360060	MPHOSPH10	C	A	SNV	Het	A	C/A	NON_SYNONYMOUS_CODING	MODERATE	tCt/tAt	S41Y	681	MPHOSPH10	protein_coding	ENSG00000124383	M-phase phosphoprotein 10 (U3 small nucleolar ribonucleoprotein) [Source:HGNC Symbol;Acc:7213]	ENST00000244230
ch2.g73613031	ALMS1	TGGAGGA	TGGAGGAGGA,T	INS,DEL	Hom	TGGAGGA/T	TGGAGGAGGA/T	CODON_INSERTION	MODERATE	gag/gaGGAg	E14EE	4167	ALMS1	protein_coding	ENSG00000116127	Alstrom syndrome 1 [Source:HGNC Symbol;Acc:428]	ENST00000264448
ch2.g97864333	ANKRD36	C	A	SNV	Het	CC/AT	C/A	NON_SYNONYMOUS_CODING	MODERATE	gCc/gAc	A898D	1941	ANKRD36	protein_coding	ENSG00000135976	ankyrin repeat domain 36 [Source:HGNC Symbol;Acc:24079]	ENST00000420699
ch2.g97864333	ANKRD36	CC	AT	MNV	Hom	CC/AT	AT	NON_SYNONYMOUS_CODING	MODERATE	gcc/gAT	A898D	1941	ANKRD36	protein_coding	ENSG00000135976	ankyrin repeat domain 36 [Source:HGNC Symbol;Acc:24079]	ENST00000420699
ch2.g112615888	ANAPC1	C	G	SNV	Het	C	C/G	NON_SYNONYMOUS_CODING	MODERATE	caG/caC	Q451H	1944	ANAPC1	protein_coding	ENSG00000153107	anaphase promoting complex subunit 1 [Source:HGNC Symbol;Acc:19988]	ENST00000341068
ch2.g113145814	RGPD8	C	T	SNV	Het	T	C/T	NON_SYNONYMOUS_CODING	MODERATE	Gga/Aga	G1570R	1765	RGPD8	protein_coding	ENSG00000169629	RANBP2-like and GRIP domain containing 8 [Source:HGNC Symbol;Acc:9849]	ENST00000302558
ch2.g129075797	HS6ST1	A	C	SNV	Het	G/T	A/C	NON_SYNONYMOUS_CODING	MODERATE	gTg/gGg	V114G	411	HS6ST1	protein_coding	ENSG00000136720	heparan sulfate 6-O-sulfotransferase 1 [Source:HGNC Symbol;Acc:5201]	ENST00000259241
ch2.g130832358	POTEF	T	C	SNV	Het	T/A	T/C	NON_SYNONYMOUS_CODING	MODERATE	cAt/cGt	H896R	1075	POTEF	protein_coding	ENSG00000196604	POTE ankyrin domain family, member F [Source:HGNC Symbol;Acc:33905]	ENST00000357462
ch2.g131220830	POTEI	C	T	SNV	Hom	C/T	T	NON_SYNONYMOUS_CODING	MODERATE	atG/atA	M929I	1075	POTEI	protein_coding	ENSG00000196834	POTE ankyrin domain family, member I [Source:HGNC Symbol;Acc:37093]	ENST00000451531
ch2.g131220830	POTEI	CA	TG,CG	MNV,SNV	Hom	C/T	TG/CG	NON_SYNONYMOUS_CODING	MODERATE	aTg/aCg	M929T	1075	POTEI	protein_coding	ENSG00000196834	POTE ankyrin domain family, member I [Source:HGNC Symbol;Acc:37093]	ENST00000451531
ch2.g131266662	POTEI	C	G	SNV	Het	A/G	C/G	NON_SYNONYMOUS_CODING	MODERATE	caG/caC	Q49H	1075	POTEI	protein_coding	ENSG00000196834	POTE ankyrin domain family, member I [Source:HGNC Symbol;Acc:37093]	ENST00000451531
ch2.g169721377	NOSTRIN	G	A	SNV	Het	GAGGA/AAGGA	G/A	NON_SYNONYMOUS_CODING	MODERATE	gGa/gAa	G530E	563	NOSTRIN	protein_coding	ENSG00000163072	nitric oxide synthase trafficking [Source:HGNC Symbol;Acc:20203]	ENST00000444448
ch2.g209033138	C2orf80	C	T	SNV	Hom	C/T	T	NON_SYNONYMOUS_CODING	MODERATE	aGg/aAg	R104K	139	C2orf80	protein_coding	ENSG00000188674	chromosome 2 open reading frame 80 [Source:HGNC Symbol;Acc:34352]	ENST00000451342
ch2.g211456637	CPS1	A	G	SNV	Hom	GCT	G	NON_SYNONYMOUS_CODING	MODERATE	Acc/Gcc	T350A	1506	CPS1	protein_coding	ENSG00000021826	carbamoyl-phosphate synthase 1, mitochondrial [Source:HGNC Symbol;Acc:2323]	ENST00000430249
ch2.g215632255	BARD1	C	T	SNV	Hom	TG	T	NON_SYNONYMOUS_CODING	MODERATE	Gtg/Atg	V507M	777	BARD1	protein_coding	ENSG00000138376	BRCA1 associated RING domain 1 [Source:HGNC Symbol;Acc:952]	ENST00000260947
ch2.g228194480	MFF	A	T	SNV	Hom	TT	T	NON_SYNONYMOUS_CODING	MODERATE	Agt/Tgt	S7C	342	MFF	protein_coding	ENSG00000168958	mitochondrial fission factor [Source:HGNC Symbol;Acc:24858]	ENST00000353339
ch2.g232087474	ARMC9	A	G	SNV	Hom	GA	G	NON_SYNONYMOUS_CODING	MODERATE	Ata/Gta	I180V	665	ARMC9	protein_coding	ENSG00000135931	armadillo repeat containing 9 [Source:HGNC Symbol;Acc:20730]	ENST00000349938
ch2.g233712226	GIGYF2	CACA	C,CGCA	DEL,SNV	Hom	CGCA/C	C	CODON_CHANGE_PLUS_CODON_DELETION	MODERATE	ccacag/ccg	PQ1232P	1321	GIGYF2	protein_coding	ENSG00000204120	GRB10 interacting GYF protein 2 [Source:HGNC Symbol;Acc:11960]	ENST00000373566
ch2.g234590970	UGT1A7	T	G	SNV	Hom	GGACAA	G	NON_SYNONYMOUS_CODING	MODERATE	aaT/aaG	N129K	530	UGT1A7	protein_coding	ENSG00000244122	UDP glucuronosyltransferase 1 family, polypeptide A7 [Source:HGNC Symbol;Acc:12539]	ENST00000373426
ch2.g238330328	AC112721.1	C	T	SNV	Het	G/A	C/T	NON_SYNONYMOUS_CODING	MODERATE	cGt/cAt	R59H	106	AC112721.1	protein_coding	ENSG00000222022	Uncharacterized protein [Source:UniProtKB/TrEMBL;Acc:B8ZZ63]	ENST00000409162
ch2.g240981627	PRR21	A	G	SNV	Hom	A/G	G	NON_SYNONYMOUS_CODING	MODERATE	aTg/aCg	M258T	389	PRR21	protein_coding	ENSG00000221961	proline rich 21 [Source:HGNC Symbol;Acc:33866]	ENST00000408934
ch2.g240982047	PRR21	A	G	SNV	Hom	A/G	G	NON_SYNONYMOUS_CODING	MODERATE	aTg/aCg	M118T	389	PRR21	protein_coding	ENSG00000221961	proline rich 21 [Source:HGNC Symbol;Acc:33866]	ENST00000408934
ch2.g240982129	PRR21	GCA	CCG,GCG	MNV,SNV	Hom	GCA/GCG	CCG/GCG	NON_SYNONYMOUS_CODING	MODERATE	atgcct/aCGGct	MP90TA	389	PRR21	protein_coding	ENSG00000221961	proline rich 21 [Source:HGNC Symbol;Acc:33866]	ENST00000408934
ch2.g240982142	PRR21	ACT	GCC	MNV	Hom	G	GCC	NON_SYNONYMOUS_CODING	MODERATE	agt/GGC	S86G	389	PRR21	protein_coding	ENSG00000221961	proline rich 21 [Source:HGNC Symbol;Acc:33866]	ENST00000408934
ch2.g240982171	PRR21	A	C	SNV	Hom	CCG/ACG	C	NON_SYNONYMOUS_CODING	MODERATE	Tcc/Gcc	S77A	389	PRR21	protein_coding	ENSG00000221961	proline rich 21 [Source:HGNC Symbol;Acc:33866]	ENST00000408934
ch2.g240982171	PRR21	ACA	CCG,ACG	MNV,SNV	Hom	CCG/ACG	CCG	NON_SYNONYMOUS_CODING	MODERATE	atgtcc/aCGGcc	MS76TA	389	PRR21	protein_coding	ENSG00000221961	proline rich 21 [Source:HGNC Symbol;Acc:33866]	ENST00000408934
ch2.g240982219	PRR21	A	G	SNV	Het	G	A/G	NON_SYNONYMOUS_CODING	MODERATE	Tcc/Ccc	S61P	389	PRR21	protein_coding	ENSG00000221961	proline rich 21 [Source:HGNC Symbol;Acc:33866]	ENST00000408934
ch2.g241616119	AQP12B	T	C	SNV	Het	G	T/C	NON_SYNONYMOUS_CODING	MODERATE	cAc/cGc	H256R	307	AQP12B	protein_coding	ENSG00000185176	aquaporin 12B [Source:HGNC Symbol;Acc:6096]	ENST00000407834
ch3.g14105882	TPRXL	C	A	SNV	Het	CCAGCAGCAGCAGCCC/ACAG	C/A	NON_SYNONYMOUS_CODING	MODERATE	cCc/cAc	P69H	252	TPRXL	protein_coding	ENSG00000180438	tetra-peptide repeat homeobox-like [Source:HGNC Symbol;Acc:32178]	ENST00000326972
ch3.g14105897	TPRXL	C	A	SNV	Hom	GCAGCAGCAGCCC/G	A	NON_SYNONYMOUS_CODING	MODERATE	cCc/cAc	P74H	252	TPRXL	protein_coding	ENSG00000180438	tetra-peptide repeat homeobox-like [Source:HGNC Symbol;Acc:32178]	ENST00000326972
ch3.g14106302	TPRXL	G	C	SNV	Het	GCAGCAGCAGCCC/G	G/C	NON_SYNONYMOUS_CODING	MODERATE	aGc/aCc	S209T	252	TPRXL	protein_coding	ENSG00000180438	tetra-peptide repeat homeobox-like [Source:HGNC Symbol;Acc:32178]	ENST00000326972
ch3.g14106309	TPRXL	CT	TC	MNV	Het	GCAGCAGCAGCCC/G	CT/TC	NON_SYNONYMOUS_CODING	MODERATE	agctcc/agTCcc	SS211SP	252	TPRXL	protein_coding	ENSG00000180438	tetra-peptide repeat homeobox-like [Source:HGNC Symbol;Acc:32178]	ENST00000326972
ch3.g14106310	TPRXL	T	C	SNV	Het	T/TCCAGCACCAGCAGTC	T/C	NON_SYNONYMOUS_CODING	MODERATE	Tcc/Ccc	S212P	252	TPRXL	protein_coding	ENSG00000180438	tetra-peptide repeat homeobox-like [Source:HGNC Symbol;Acc:32178]	ENST00000326972
ch3.g19961330	EFHB	C	T	SNV	Hom	TC/TT	T	NON_SYNONYMOUS_CODING	MODERATE	Gta/Ata	V331I	833	EFHB	protein_coding	ENSG00000163576	EF-hand domain family, member B [Source:HGNC Symbol;Acc:26330]	ENST00000295824
ch3.g40503520	RPL14	A	ACTGCTGCTGCTGCTG,ACTGCTGCTG,ACTG,ACTGCTG	INS,INS,INS,INS	Het	ACTGCTGCTGCTGCTG	A/ACTGCTGCTGCTGCTG	CODON_INSERTION	MODERATE	act/aCTGCTGCTGCTGCTGct	T149TAAAAA	215	RPL14	protein_coding	ENSG00000188846	ribosomal protein L14 [Source:HGNC Symbol;Acc:10305]	ENST00000338970
ch3.g46007823	FYCO1	G	T	SNV	Het	GTT/TTC	G/T	NON_SYNONYMOUS_CODING	MODERATE	aaC/aaA	N1001K	1498	FYCO1	protein_coding	ENSG00000163820	FYVE and coiled-coil domain containing 1 [Source:HGNC Symbol;Acc:14673]	ENST00000535325
ch3.g112642568	CD200R1	C	G	SNV	Het	CAGAT/GAGAT	C/G	NON_SYNONYMOUS_CODING	MODERATE	Gag/Cag	E335Q	348	CD200R1	protein_coding	ENSG00000163606	CD200 receptor 1 [Source:HGNC Symbol;Acc:24235]	ENST00000308611
ch3.g121350966	HCLS1	C	G	SNV	Hom	GAGCC/GAGCA	G	NON_SYNONYMOUS_CODING	MODERATE	Gta/Cta	V436L	486	HCLS1	protein_coding	ENSG00000180353	hematopoietic cell-specific Lyn substrate 1 [Source:HGNC Symbol;Acc:4844]	ENST00000314583
ch3.g121350966	HCLS1	CAGCC	GAGCA,GAGCC	MNV,SNV	Hom	GAGCC/GAGCA	GAGCA/GAGCC	NON_SYNONYMOUS_CODING	MODERATE	gtggctgta/gtTGCTCta	VAV434VAL	486	HCLS1	protein_coding	ENSG00000180353	hematopoietic cell-specific Lyn substrate 1 [Source:HGNC Symbol;Acc:4844]	ENST00000314583
ch3.g153839959	ARHGEF26	C	T	SNV	Het	CT/TC	C/T	NON_SYNONYMOUS_CODING	MODERATE	Ctc/Ttc	L60F	871	ARHGEF26	protein_coding	ENSG00000114790	Rho guanine nucleotide exchange factor (GEF) 26 [Source:HGNC Symbol;Acc:24490]	ENST00000356448
ch3.g159744438	LINC01100	C	T	SNV	Het	CTC/TTT	C/T	NON_SYNONYMOUS_CODING	MODERATE	aCt/aTt	T73I	127	LINC01100	protein_coding	ENSG00000242107	long intergenic non-protein coding RNA 1100 [Source:HGNC Symbol;Acc:49224]	ENST00000473137
ch3.g185802064	ETV5	G	A	SNV	Het	C/T	G/A	NON_SYNONYMOUS_CODING	MODERATE	Ctt/Ttt	L80F	131	ETV5	protein_coding	ENSG00000244405	ets variant 5 [Source:HGNC Symbol;Acc:3494]	ENST00000422039
ch3.g194061906	CPN2	T	C	SNV	Hom	CG/CA	C	NON_SYNONYMOUS_CODING	MODERATE	cAg/cGg	Q509R	545	CPN2	protein_coding	ENSG00000178772	carboxypeptidase N, polypeptide 2 [Source:HGNC Symbol;Acc:2313]	ENST00000323830
ch3.g194061906	CPN2	TG	CA,CG	MNV,SNV	Hom	CG/CA	CA/CG	NON_SYNONYMOUS_CODING	MODERATE	cAg/cGg	Q509R	545	CPN2	protein_coding	ENSG00000178772	carboxypeptidase N, polypeptide 2 [Source:HGNC Symbol;Acc:2313]	ENST00000323830
ch3.g194338423	TMEM44	C	T	SNV	Hom	TG	T	NON_SYNONYMOUS_CODING	MODERATE	cGt/cAt	R232H	475	TMEM44	protein_coding	ENSG00000145014	transmembrane protein 44 [Source:HGNC Symbol;Acc:25120]	ENST00000392432
ch3.g194373832	LSG1	T	C	SNV	Hom	CA	C	NON_SYNONYMOUS_CODING	MODERATE	Aag/Gag	K267E	658	LSG1	protein_coding	ENSG00000041802	large 60S subunit nuclear export GTPase 1 [Source:HGNC Symbol;Acc:25652]	ENST00000265245
ch3.g195451880	MUC20	A	G	SNV	Hom	GA	G	NON_SYNONYMOUS_CODING	MODERATE	Agg/Ggg	R136G	723	MUC20	protein_coding	ENSG00000176945	mucin 20, cell surface associated [Source:HGNC Symbol;Acc:23282]	ENST00000436408
ch3.g195452018	MUC20	A	G	SNV	Het	G	A/G	NON_SYNONYMOUS_CODING	MODERATE	Agc/Ggc	S182G	723	MUC20	protein_coding	ENSG00000176945	mucin 20, cell surface associated [Source:HGNC Symbol;Acc:23282]	ENST00000436408
ch3.g195506281	MUC4	A	G	SNV	Hom	GC	G	NON_SYNONYMOUS_CODING	MODERATE	tTa/tCa	L4057S	5412	MUC4	protein_coding	ENSG00000145113	mucin 4, cell surface associated [Source:HGNC Symbol;Acc:7514]	ENST00000463781
ch3.g195506291	MUC4	CAT	TGC	MNV	Hom	T	TGC	NON_SYNONYMOUS_CODING	MODERATE	aatgct/aGCAct	NA4053ST	5412	MUC4	protein_coding	ENSG00000145113	mucin 4, cell surface associated [Source:HGNC Symbol;Acc:7514]	ENST00000463781
ch3.g195506315	MUC4	T	C	SNV	Hom	CGTG	C	NON_SYNONYMOUS_CODING	MODERATE	Acc/Gcc	T4046A	5412	MUC4	protein_coding	ENSG00000145113	mucin 4, cell surface associated [Source:HGNC Symbol;Acc:7514]	ENST00000463781
ch3.g195506507	MUC4	CGTG	TGTC	MNV	Hom	T	TGTC	NON_SYNONYMOUS_CODING	MODERATE	cacgcc/GACAcc	HA3981DT	5412	MUC4	protein_coding	ENSG00000145113	mucin 4, cell surface associated [Source:HGNC Symbol;Acc:7514]	ENST00000463781
ch3.g195506521	MUC4	G	A	SNV	Het	C	G/A	NON_SYNONYMOUS_CODING	MODERATE	gCa/gTa	A3977V	5412	MUC4	protein_coding	ENSG00000145113	mucin 4, cell surface associated [Source:HGNC Symbol;Acc:7514]	ENST00000463781
ch3.g195506747	MUC4	C	T	SNV	Hom	TGTCACC/TGTCATC	T	NON_SYNONYMOUS_CODING	MODERATE	Gcc/Acc	A3902T	5412	MUC4	protein_coding	ENSG00000145113	mucin 4, cell surface associated [Source:HGNC Symbol;Acc:7514]	ENST00000463781
ch3.g195506747	MUC4	CGTGACG	TGTCATC,TGTCACC	MNV,MNV	Hom	TGTCACC/TGTCATC	TGTCATC/TGTCACC	NON_SYNONYMOUS_CODING	MODERATE	cgtcacgcc/GATGACAcc	RHA3900DDT	5412	MUC4	protein_coding	ENSG00000145113	mucin 4, cell surface associated [Source:HGNC Symbol;Acc:7514]	ENST00000463781
ch3.g195507036	MUC4	C	G	SNV	Hom	C/G	G	NON_SYNONYMOUS_CODING	MODERATE	caG/caC	Q3805H	5412	MUC4	protein_coding	ENSG00000145113	mucin 4, cell surface associated [Source:HGNC Symbol;Acc:7514]	ENST00000463781
ch3.g195507083	MUC4	T	C	SNV	Hom	TGTC/CGTG	C	NON_SYNONYMOUS_CODING	MODERATE	Acc/Gcc	T3790A	5412	MUC4	protein_coding	ENSG00000145113	mucin 4, cell surface associated [Source:HGNC Symbol;Acc:7514]	ENST00000463781
ch3.g195509353	MUC4	G	A	SNV	Het	GC/AT	G/A	NON_SYNONYMOUS_CODING	MODERATE	gCa/gTa	A3033V	5412	MUC4	protein_coding	ENSG00000145113	mucin 4, cell surface associated [Source:HGNC Symbol;Acc:7514]	ENST00000463781
ch3.g195509363	MUC4	G	T	SNV	Het	GGCT/TGTC	G/T	NON_SYNONYMOUS_CODING	MODERATE	Cct/Act	P3030T	5412	MUC4	protein_coding	ENSG00000145113	mucin 4, cell surface associated [Source:HGNC Symbol;Acc:7514]	ENST00000463781
ch3.g195509939	MUC4	GGA	TGC	MNV	Hom	T	TGC	NON_SYNONYMOUS_CODING	MODERATE	atccct/aGCAct	IP2837ST	5412	MUC4	protein_coding	ENSG00000145113	mucin 4, cell surface associated [Source:HGNC Symbol;Acc:7514]	ENST00000463781
ch3.g195510134	MUC4	T	C	SNV	Het	G	T/C	NON_SYNONYMOUS_CODING	MODERATE	Aac/Gac	N2773D	5412	MUC4	protein_coding	ENSG00000145113	mucin 4, cell surface associated [Source:HGNC Symbol;Acc:7514]	ENST00000463781
ch3.g195510636	MUC4	C	A	SNV	Hom	A/G	A	NON_SYNONYMOUS_CODING	MODERATE	caG/caT	Q2605H	5412	MUC4	protein_coding	ENSG00000145113	mucin 4, cell surface associated [Source:HGNC Symbol;Acc:7514]	ENST00000463781
ch3.g195510706	MUC4	G	A	SNV	Het	GT/AG	G/A	NON_SYNONYMOUS_CODING	MODERATE	aCt/aTt	T2582I	5412	MUC4	protein_coding	ENSG00000145113	mucin 4, cell surface associated [Source:HGNC Symbol;Acc:7514]	ENST00000463781
ch3.g195510749	MUC4	C	A	SNV	Het	T/G	C/A	NON_SYNONYMOUS_CODING	MODERATE	Gca/Tca	A2568S	5412	MUC4	protein_coding	ENSG00000145113	mucin 4, cell surface associated [Source:HGNC Symbol;Acc:7514]	ENST00000463781
ch3.g195511465	MUC4	G	A	SNV	Het	C/G	G/A	NON_SYNONYMOUS_CODING	MODERATE	gCa/gTa	A2329V	5412	MUC4	protein_coding	ENSG00000145113	mucin 4, cell surface associated [Source:HGNC Symbol;Acc:7514]	ENST00000463781
ch3.g195511523	MUC4	C	G	SNV	Het	CGTC/GGCT	C/G	NON_SYNONYMOUS_CODING	MODERATE	Gct/Cct	A2310P	5412	MUC4	protein_coding	ENSG00000145113	mucin 4, cell surface associated [Source:HGNC Symbol;Acc:7514]	ENST00000463781
ch3.g195512103	MUC4	GGTGT	AGTGA,GGTGA	MNV,SNV	Hom	GGTGA/AGTGA	AGTGA/GGTGA	NON_SYNONYMOUS_CODING	MODERATE	gacacc/gTCACT	DT2115VT	5412	MUC4	protein_coding	ENSG00000145113	mucin 4, cell surface associated [Source:HGNC Symbol;Acc:7514]	ENST00000463781
ch3.g195515003	MUC4	T	C	SNV	Het	A	T/C	NON_SYNONYMOUS_CODING	MODERATE	Acc/Gcc	T1150A	5412	MUC4	protein_coding	ENSG00000145113	mucin 4, cell surface associated [Source:HGNC Symbol;Acc:7514]	ENST00000463781
ch3.g195515008	MUC4	C	G	SNV	Het	A	C/G	NON_SYNONYMOUS_CODING	MODERATE	gGt/gCt	G1148A	5412	MUC4	protein_coding	ENSG00000145113	mucin 4, cell surface associated [Source:HGNC Symbol;Acc:7514]	ENST00000463781
ch3.g196674972	PIGZ	C	T	SNV	Hom	TC	T	NON_SYNONYMOUS_CODING	MODERATE	Gcc/Acc	A266T	579	PIGZ	protein_coding	ENSG00000119227	phosphatidylinositol glycan anchor biosynthesis, class Z [Source:HGNC Symbol;Acc:30596]	ENST00000412723
ch4.g338198	ZNF141	A	G	SNV	Het	AAGATCGT/GAAACAGC	A/G	NON_SYNONYMOUS_CODING	MODERATE	Aag/Gag	K69E	474	ZNF141	protein_coding	ENSG00000131127	zinc finger protein 141 [Source:HGNC Symbol;Acc:12926]	ENST00000240499
ch4.g367199	ZNF141	A	T	SNV	Het	ACC/TCA	A/T	NON_SYNONYMOUS_CODING	MODERATE	Acc/Tcc	T325S	474	ZNF141	protein_coding	ENSG00000131127	zinc finger protein 141 [Source:HGNC Symbol;Acc:12926]	ENST00000240499
ch4.g3076672	HTT	A	ACCGCCGCCG	INS	Het	CCAGCAG	A/ACCGCCGCCG	CODON_INSERTION	MODERATE	ccg/CCGCCGCCGccg	P41PPPP	3142	HTT	protein_coding	ENSG00000197386	huntingtin [Source:HGNC Symbol;Acc:4851]	ENST00000355072
ch4.g9218059	USP17L11	C	A	SNV	Het	T/G	C/A	NON_SYNONYMOUS_CODING	MODERATE	aCg/aAg	T310K	530	USP17L11	protein_coding	ENSG00000233136	ubiquitin specific peptidase 17-like family member 11 [Source:HGNC Symbol;Acc:44439]	ENST00000457736
ch4.g30725707	PCDH7	T	G	SNV	Het	GA/G	T/G	NON_SYNONYMOUS_CODING	MODERATE	aTt/aGt	I888S	1255	PCDH7	protein_coding	ENSG00000169851	protocadherin 7 [Source:HGNC Symbol;Acc:8659]	ENST00000543491
ch4.g40121562	N4BP2	G	A	SNV	Het	T/C	G/A	NON_SYNONYMOUS_CODING	MODERATE	Gat/Aat	D611N	1770	N4BP2	protein_coding	ENSG00000078177	NEDD4 binding protein 2 [Source:HGNC Symbol;Acc:29851]	ENST00000261435
ch4.g70807771	CSN1S1	C	T	SNV	Het	TCT	C/T	NON_SYNONYMOUS_CODING	MODERATE	gCc/gTc	A117V	185	CSN1S1	protein_coding	ENSG00000126545	casein alpha s1 [Source:HGNC Symbol;Acc:2445]	ENST00000246891
ch4.g80945813	ANTXR2	GGC	AGA,GGA	MNV,SNV	Hom	GGC/AGA	AGA/GGA	NON_SYNONYMOUS_CODING	MODERATE	Gcc/Tcc	A321S	322	ANTXR2	protein_coding	ENSG00000163297	anthrax toxin receptor 2 [Source:HGNC Symbol;Acc:21732]	ENST00000295465
ch4.g100443782	C4orf17	T	C	SNV	Het	TCC/CCG	T/C	NON_SYNONYMOUS_CODING	MODERATE	Tcc/Ccc	S85P	359	C4orf17	protein_coding	ENSG00000138813	chromosome 4 open reading frame 17 [Source:HGNC Symbol;Acc:25274]	ENST00000326581
ch4.g100443800	C4orf17	G	A	SNV	Het	C/G	G/A	NON_SYNONYMOUS_CODING	MODERATE	Gag/Aag	E91K	359	C4orf17	protein_coding	ENSG00000138813	chromosome 4 open reading frame 17 [Source:HGNC Symbol;Acc:25274]	ENST00000326581
ch4.g145041707	GYPA	CT	AC	MNV	Hom	CT/AC	AC	NON_SYNONYMOUS_CODING	MODERATE	gag/gGT	E24G	150	GYPA	protein_coding	ENSG00000170180	glycophorin A (MNS blood group) [Source:HGNC Symbol;Acc:4702]	ENST00000360771
ch4.g145041741	GYPA	T	G	SNV	Hom	T/G	G	NON_SYNONYMOUS_CODING	MODERATE	gAa/gCa	E13A	150	GYPA	protein_coding	ENSG00000170180	glycophorin A (MNS blood group) [Source:HGNC Symbol;Acc:4702]	ENST00000360771
ch4.g151177340	DCLK2	C	T	SNV	Hom	TG	T	NON_SYNONYMOUS_CODING	MODERATE	Cct/Tct	P765S	783	DCLK2	protein_coding	ENSG00000170390	doublecortin-like kinase 2 [Source:HGNC Symbol;Acc:19002]	ENST00000302176
ch4.g169433326	PALLD	T	C	SNV	Het	TG/CA	T/C	NON_SYNONYMOUS_CODING	MODERATE	aTg/aCg	M224T	1123	PALLD	protein_coding	ENSG00000129116	palladin, cytoskeletal associated protein [Source:HGNC Symbol;Acc:17068]	ENST00000505667
ch5.g741736	ZDHHC11B	G	T	SNV	Hom	G/T	T	NON_SYNONYMOUS_CODING	MODERATE	gCt/gAt	A314D	382	ZDHHC11B	protein_coding	ENSG00000206077	zinc finger, DHHC-type containing 11B [Source:HGNC Symbol;Acc:32962]	ENST00000508859
ch5.g745306	ZDHHC11B	A	C	SNV	Het	T	A/C	NON_SYNONYMOUS_CODING	MODERATE	Ttt/Gtt	F309V	382	ZDHHC11B	protein_coding	ENSG00000206077	zinc finger, DHHC-type containing 11B [Source:HGNC Symbol;Acc:32962]	ENST00000508859
ch5.g1225687	SLC6A18	C	T	SNV	Hom	TC	T	NON_SYNONYMOUS_CODING	MODERATE	aCt/aTt	T32I	628	SLC6A18	protein_coding	ENSG00000164363	solute carrier family 6 (neutral amino acid transporter), member 18 [Source:HGNC Symbol;Acc:26441]	ENST00000324642
ch5.g16179503	MARCH11	C	G	SNV	Hom	T	G	NON_SYNONYMOUS_CODING	MODERATE	cGc/cCc	R61P	402	MARCH11	protein_coding	ENSG00000183654	membrane-associated ring finger (C3HC4) 11 [Source:HGNC Symbol;Acc:33609]	ENST00000332432
ch5.g21975485	CDH12	C	T	SNV	Het	A	C/T	NON_SYNONYMOUS_CODING	MODERATE	Gac/Aac	D81N	794	CDH12	protein_coding	ENSG00000154162	cadherin 12, type 2 (N-cadherin 2) [Source:HGNC Symbol;Acc:1751]	ENST00000382254
ch5.g31317952	CDH6	TGCGG	CGCGA,CGCGG	MNV,SNV	Hom	CGCGG/CGCGA	CGCGA/CGCGG	NON_SYNONYMOUS_CODING	MODERATE	catgcggag/caCGCGAag	HAE601HAK	790	CDH6	protein_coding	ENSG00000113361	cadherin 6, type 2, K-cadherin (fetal kidney) [Source:HGNC Symbol;Acc:1765]	ENST00000265071
ch5.g76373240	ZBED3	A	G	SNV	Hom	GC	G	NON_SYNONYMOUS_CODING	MODERATE	cTg/cCg	L155P	234	ZBED3	protein_coding	ENSG00000132846	zinc finger, BED-type containing 3 [Source:HGNC Symbol;Acc:20711]	ENST00000255198
ch5.g140230370	PCDHA9	A	C	SNV	Hom	CC	C	NON_SYNONYMOUS_CODING	MODERATE	Aag/Cag	K764Q	950	PCDHA9	protein_coding	ENSG00000204961	protocadherin alpha 9 [Source:HGNC Symbol;Acc:8675]	ENST00000532602
ch5.g140553917	PCDHB7	G	A	SNV	Het	GCC/ACA	G/A	NON_SYNONYMOUS_CODING	MODERATE	Gcc/Acc	A501T	793	PCDHB7	protein_coding	ENSG00000113212	protocadherin beta 7 [Source:HGNC Symbol;Acc:8692]	ENST00000231137
ch5.g140554481	PCDHB7	G	T	SNV	Het	GTGG/TTGT	G/T	NON_SYNONYMOUS_CODING	MODERATE	Gtg/Ttg	V689L	793	PCDHB7	protein_coding	ENSG00000113212	protocadherin beta 7 [Source:HGNC Symbol;Acc:8692]	ENST00000231137
ch5.g140563708	PCDHB16	G	A	SNV	Het	GGGAG/AGGCT	G/A	NON_SYNONYMOUS_CODING	MODERATE	cGg/cAg	R525Q	776	PCDHB16	protein_coding	ENSG00000196963	protocadherin beta 16 [Source:HGNC Symbol;Acc:14546]	ENST00000361016
ch5.g145508636	LARS	T	C	SNV	Hom	CC	C	NON_SYNONYMOUS_CODING	MODERATE	Aat/Gat	N892D	1176	LARS	protein_coding	ENSG00000133706	leucyl-tRNA synthetase [Source:HGNC Symbol;Acc:6512]	ENST00000394434
ch5.g167956570	FBLL1	G	A	SNV	Het	A	G/A	NON_SYNONYMOUS_CODING	MODERATE	Ggc/Agc	G21S	334	FBLL1	protein_coding	ENSG00000188573	fibrillarin-like 1 [Source:HGNC Symbol;Acc:35458]	ENST00000338333
ch5.g169535475	FOXI1	G	A	SNV	Het	A	G/A	NON_SYNONYMOUS_CODING	MODERATE	Ggt/Agt	G333S	378	FOXI1	protein_coding	ENSG00000168269	forkhead box I1 [Source:HGNC Symbol;Acc:3815]	ENST00000306268
ch6.g1313117	FOXQ1	A	C	SNV	Hom	CCGCC	C	NON_SYNONYMOUS_CODING	MODERATE	Acg/Ccg	T60P	403	FOXQ1	protein_coding	ENSG00000164379	forkhead box Q1 [Source:HGNC Symbol;Acc:20951]	ENST00000296839
ch6.g3264526	PSMG4	C	T	SNV	Het	CT/TC	C/T	NON_SYNONYMOUS_CODING	MODERATE	Ctt/Ttt	L112F	162	PSMG4	protein_coding	ENSG00000180822	proteasome (prosome, macropain) assembly chaperone 4 [Source:HGNC Symbol;Acc:21108]	ENST00000419065
ch6.g29364835	OR12D2	T	G	SNV	Hom	GCTG	G	NON_SYNONYMOUS_CODING	MODERATE	cTc/cGc	L120R	307	OR12D2	protein_coding	ENSG00000168787	olfactory receptor, family 12, subfamily D, member 2 (gene/pseudogene) [Source:HGNC Symbol;Acc:8178]	ENST00000383555
ch6.g29365011	OR12D2	A	G	SNV	Het	A	A/G	NON_SYNONYMOUS_CODING	MODERATE	Att/Gtt	I179V	307	OR12D2	protein_coding	ENSG00000168787	olfactory receptor, family 12, subfamily D, member 2 (gene/pseudogene) [Source:HGNC Symbol;Acc:8178]	ENST00000383555
ch6.g29365013	OR12D2	T	G	SNV	Het	A	T/G	NON_SYNONYMOUS_CODING	MODERATE	atT/atG	I179M	307	OR12D2	protein_coding	ENSG00000168787	olfactory receptor, family 12, subfamily D, member 2 (gene/pseudogene) [Source:HGNC Symbol;Acc:8178]	ENST00000383555
ch6.g29910716	HLA-A	C	G	SNV	Het	CA/GG	C/G	NON_SYNONYMOUS_CODING	MODERATE	Cag/Gag	Q86E	371	HLA-A	protein_coding	ENSG00000206503	major histocompatibility complex, class I, A [Source:HGNC Symbol;Acc:4931]	ENST00000376806
ch6.g29911063	HLA-A	T	G	SNV	Het	TA/GG	T/G	NON_SYNONYMOUS_CODING	MODERATE	aTa/aGa	I121R	371	HLA-A	protein_coding	ENSG00000206503	major histocompatibility complex, class I, A [Source:HGNC Symbol;Acc:4931]	ENST00000376806
ch6.g29911114	HLA-A	G	A	SNV	Het	GGCAGG/ACCAGT	G/A	NON_SYNONYMOUS_CODING	MODERATE	cGg/cAg	R138Q	371	HLA-A	protein_coding	ENSG00000206503	major histocompatibility complex, class I, A [Source:HGNC Symbol;Acc:4931]	ENST00000376806
ch6.g29912280	HLA-A	T	C	SNV	Het	TG/CG	T/C	NON_SYNONYMOUS_CODING	MODERATE	cTg/cCg	L300P	371	HLA-A	protein_coding	ENSG00000206503	major histocompatibility complex, class I, A [Source:HGNC Symbol;Acc:4931]	ENST00000376806
ch6.g30954709	MUC21	G	A	SNV	Het	C/A	G/A	NON_SYNONYMOUS_CODING	MODERATE	Ggc/Agc	G253S	566	MUC21	protein_coding	ENSG00000204544	mucin 21, cell surface associated [Source:HGNC Symbol;Acc:21661]	ENST00000376296
ch6.g31237767	HLA-C	T	C	SNV	Het	TAGCGGTGAC/CAACAGCCAT	T/C	NON_SYNONYMOUS_CODING	MODERATE	Atg/Gtg	M331V	372	HLA-C	protein_coding	ENSG00000204525	major histocompatibility complex, class I, C [Source:HGNC Symbol;Acc:4933]	ENST00000383329
ch6.g31238230	HLA-C	G	C	SNV	Het	GGGGG/CGGGA	G/C	NON_SYNONYMOUS_CODING	MODERATE	Ctc/Gtc	L218V	372	HLA-C	protein_coding	ENSG00000204525	major histocompatibility complex, class I, C [Source:HGNC Symbol;Acc:4933]	ENST00000383329
ch6.g31238930	HLA-C	A	C	SNV	Het	AG/CA	A/C	NON_SYNONYMOUS_CODING	MODERATE	cTg/cGg	L180R	372	HLA-C	protein_coding	ENSG00000204525	major histocompatibility complex, class I, C [Source:HGNC Symbol;Acc:4933]	ENST00000383329
ch6.g31323958	HLA-B	T	G	SNV	Het	TTG/GTC	T/G	NON_SYNONYMOUS_CODING	MODERATE	aAg/aCg	K202T	362	HLA-B	protein_coding	ENSG00000234745	major histocompatibility complex, class I, B [Source:HGNC Symbol;Acc:4932]	ENST00000412585
ch6.g31324003	HLA-B	T	G,A	SNV,SNV	Het	TC/GT	T/G	NON_SYNONYMOUS_CODING	MODERATE	gAg/gCg	E187A	362	HLA-B	protein_coding	ENSG00000234745	major histocompatibility complex, class I, B [Source:HGNC Symbol;Acc:4932]	ENST00000412585
ch6.g31324525	HLA-B	C	T	SNV	Het	CCTGGGC/TGTTGGT	C/T	NON_SYNONYMOUS_CODING	MODERATE	Gca/Aca	A95T	362	HLA-B	protein_coding	ENSG00000234745	major histocompatibility complex, class I, B [Source:HGNC Symbol;Acc:4932]	ENST00000412585
ch6.g31380194	MICA	T	C	SNV	Het	TGTCC/CGTCT	T/C	NON_SYNONYMOUS_CODING	MODERATE	Tgt/Cgt	C329R	332	MICA	protein_coding	ENSG00000204520	MHC class I polypeptide-related sequence A [Source:HGNC Symbol;Acc:7090]	ENST00000449934
ch6.g31762843	VARS	G	C	SNV	Het	GG/CT	G/C	NON_SYNONYMOUS_CODING	MODERATE	cCc/cGc	P51R	1264	VARS	protein_coding	ENSG00000204394	valyl-tRNA synthetase [Source:HGNC Symbol;Acc:12651]	ENST00000375663
ch6.g31964228	C4A	A	G	SNV	Het	C/T	A/G	NON_SYNONYMOUS_CODING	MODERATE	aAc/aGc	N1176S	1744	C4A	protein_coding	ENSG00000244731	complement component 4A (Rodgers blood group) [Source:HGNC Symbol;Acc:1323]	ENST00000428956
ch6.g32021329	TNXB	A	G	SNV	Het	T/C	A/G	NON_SYNONYMOUS_CODING	MODERATE	gTc/gCc	V2876A	4244	TNXB	protein_coding	ENSG00000168477	tenascin XB [Source:HGNC Symbol;Acc:11976]	ENST00000375244
ch6.g32489735	HLA-DRB5	G	T	SNV	Het	C/A	G/T	NON_SYNONYMOUS_CODING	MODERATE	aCc/aAc	T106N	266	HLA-DRB5	protein_coding	ENSG00000198502	major histocompatibility complex, class II, DR beta 5 [Source:HGNC Symbol;Acc:4953]	ENST00000374975
ch6.g32489766	HLA-DRB5	A	G,T	SNV,SNV	Het	C/A	A/G	NON_SYNONYMOUS_CODING	MODERATE	Ttc/Ctc	F96L	266	HLA-DRB5	protein_coding	ENSG00000198502	major histocompatibility complex, class II, DR beta 5 [Source:HGNC Symbol;Acc:4953]	ENST00000374975
ch6.g32489786	HLA-DRB5	T	G	SNV	Het	C/A	T/G	NON_SYNONYMOUS_CODING	MODERATE	tAc/tCc	Y89S	266	HLA-DRB5	protein_coding	ENSG00000198502	major histocompatibility complex, class II, DR beta 5 [Source:HGNC Symbol;Acc:4953]	ENST00000374975
ch6.g32489795	HLA-DRB5	T	A,C	SNV,SNV	Het	AGCGTC/GGCGAC	T/A	NON_SYNONYMOUS_CODING	MODERATE	gAc/gTc	D86V	266	HLA-DRB5	protein_coding	ENSG00000198502	major histocompatibility complex, class II, DR beta 5 [Source:HGNC Symbol;Acc:4953]	ENST00000374975
ch6.g32489927	HLA-DRB5	T	G,A,C	SNV,SNV,SNV	Het	AGCGTC/GGCGAC	T/G	NON_SYNONYMOUS_CODING	MODERATE	tAt/tCt	Y42S	266	HLA-DRB5	protein_coding	ENSG00000198502	major histocompatibility complex, class II, DR beta 5 [Source:HGNC Symbol;Acc:4953]	ENST00000374975
ch6.g32489933	HLA-DRB5	T	C,A,G	SNV,SNV,SNV	Het	AGCGTC/GGCGAC	T/C	NON_SYNONYMOUS_CODING	MODERATE	gAt/gGt	D40G	266	HLA-DRB5	protein_coding	ENSG00000198502	major histocompatibility complex, class II, DR beta 5 [Source:HGNC Symbol;Acc:4953]	ENST00000374975
ch6.g32489934	HLA-DRB5	C	G	SNV	Het	AGCGTC/GGCGAC	C/G	NON_SYNONYMOUS_CODING	MODERATE	Gat/Cat	D40H	266	HLA-DRB5	protein_coding	ENSG00000198502	major histocompatibility complex, class II, DR beta 5 [Source:HGNC Symbol;Acc:4953]	ENST00000374975
ch6.g32489936	HLA-DRB5	T	A	SNV	Het	AGCGTC/GGCGAC	T/A	NON_SYNONYMOUS_CODING	MODERATE	cAg/cTg	Q39L	266	HLA-DRB5	protein_coding	ENSG00000198502	major histocompatibility complex, class II, DR beta 5 [Source:HGNC Symbol;Acc:4953]	ENST00000374975
ch6.g32549497	HLA-DRB1	GTTCA	GTTCC,ATTCC,ATTCT	SNV,MNV,MNV	Het	GTTCA/ATTCC	GTTCA/GTTCC	NON_SYNONYMOUS_CODING	MODERATE	ctgaac/cGGAAT	LN162RN	266	HLA-DRB1	protein_coding	ENSG00000196126	major histocompatibility complex, class II, DR beta 1 [Source:HGNC Symbol;Acc:4948]	ENST00000360004
ch6.g32549607	HLA-DRB1	T	G,C	SNV,SNV	Het	TAGGT/TAGGA	T/G	NON_SYNONYMOUS_CODING	MODERATE	Aag/Cag	K127Q	266	HLA-DRB1	protein_coding	ENSG00000196126	major histocompatibility complex, class II, DR beta 1 [Source:HGNC Symbol;Acc:4948]	ENST00000360004
ch6.g32549607	HLA-DRB1	TAGGT	GAGGA	MNV	Het	TAGGT/TAGGA	TAGGT/GAGGA	NON_SYNONYMOUS_CODING	MODERATE	caacctaag/caTCCTCag	QPK125HPQ	266	HLA-DRB1	protein_coding	ENSG00000196126	major histocompatibility complex, class II, DR beta 1 [Source:HGNC Symbol;Acc:4948]	ENST00000360004
ch6.g32551957	HLA-DRB1	G	T,C	SNV,SNV	Het	GCCTGC/TCGTCT	G/T	NON_SYNONYMOUS_CODING	MODERATE	gCg/gAg	A100E	266	HLA-DRB1	protein_coding	ENSG00000196126	major histocompatibility complex, class II, DR beta 1 [Source:HGNC Symbol;Acc:4948]	ENST00000360004
ch6.g32551995	HLA-DRB1	AGCGT	GGCAT,GGCGA	MNV,MNV	Het	AGCGTC/GGCATC	AGCGT/GGCAT	NON_SYNONYMOUS_CODING	MODERATE	gacgct/gTCGCC	DA86VA	266	HLA-DRB1	protein_coding	ENSG00000196126	major histocompatibility complex, class II, DR beta 1 [Source:HGNC Symbol;Acc:4948]	ENST00000360004
ch6.g32552059	HLA-DRB1	G	T,A	SNV,SNV	Het	GA/TT	G/T	NON_SYNONYMOUS_CODING	MODERATE	tCc/tAc	S66Y	266	HLA-DRB1	protein_coding	ENSG00000196126	major histocompatibility complex, class II, DR beta 1 [Source:HGNC Symbol;Acc:4948]	ENST00000360004
ch6.g32557435	HLA-DRB1	A	C	SNV	Het	AC/CC	A/C	NON_SYNONYMOUS_CODING	MODERATE	Tct/Gct	S29A	266	HLA-DRB1	protein_coding	ENSG00000196126	major histocompatibility complex, class II, DR beta 1 [Source:HGNC Symbol;Acc:4948]	ENST00000360004
ch6.g32609873	HLA-DQA1	G	C	SNV	Het	GT/CG	G/C	NON_SYNONYMOUS_CODING	MODERATE	caG/caC	Q152H	255	HLA-DQA1	protein_coding	ENSG00000196735	major histocompatibility complex, class II, DQ alpha 1 [Source:HGNC Symbol;Acc:4942]	ENST00000343139
ch6.g32725619	HLA-DQB2	T	C	SNV	Het	TG/CA	T/C	NON_SYNONYMOUS_CODING	MODERATE	Att/Gtt	I230V	275	HLA-DQB2	protein_coding	ENSG00000232629	major histocompatibility complex, class II, DQ beta 2 [Source:HGNC Symbol;Acc:4945]	ENST00000435145
ch6.g33048457	HLA-DPB1	C	G	SNV	Het	CTTTT/GTGTA	C/G	NON_SYNONYMOUS_CODING	MODERATE	Ctt/Gtt	L37V	258	HLA-DPB1	protein_coding	ENSG00000223865	major histocompatibility complex, class II, DP beta 1 [Source:HGNC Symbol;Acc:4940]	ENST00000418931
ch6.g33048599	HLA-DPB1	C	A	SNV	Hom	ATGAGGAG/ATGAGGAC	A	NON_SYNONYMOUS_CODING	MODERATE	gCt/gAt	A84D	258	HLA-DPB1	protein_coding	ENSG00000223865	major histocompatibility complex, class II, DP beta 1 [Source:HGNC Symbol;Acc:4940]	ENST00000418931
ch6.g33048599	HLA-DPB1	CTGCGGAG	ATGAGGAC,ATGAGGAG,AGGCGGAG	MNV,MNV,MNV	Hom	ATGAGGAG/ATGAGGAC	ATGAGGAC/ATGAGGAG	NON_SYNONYMOUS_CODING	MODERATE	gctgcggag/gATGAGGAC	AAE84DED	258	HLA-DPB1	protein_coding	ENSG00000223865	major histocompatibility complex, class II, DP beta 1 [Source:HGNC Symbol;Acc:4940]	ENST00000418931
ch6.g33048661	HLA-DPB1	A	G	SNV	Het	ATG/GTA	A/G	NON_SYNONYMOUS_CODING	MODERATE	Atg/Gtg	M105V	258	HLA-DPB1	protein_coding	ENSG00000223865	major histocompatibility complex, class II, DP beta 1 [Source:HGNC Symbol;Acc:4940]	ENST00000418931
ch6.g33048686	HLA-DPB1	G	A	SNV	Het	GCGGGCCCA/ACGAGGCCG	G/A	NON_SYNONYMOUS_CODING	MODERATE	gGc/gAc	G113D	258	HLA-DPB1	protein_coding	ENSG00000223865	major histocompatibility complex, class II, DP beta 1 [Source:HGNC Symbol;Acc:4940]	ENST00000418931
ch6.g33690796	IP6K3	C	T	SNV	Het	CA/TG	C/T	NON_SYNONYMOUS_CODING	MODERATE	Gtc/Atc	V312I	410	IP6K3	protein_coding	ENSG00000161896	inositol hexakisphosphate kinase 3 [Source:HGNC Symbol;Acc:17269]	ENST00000293756
ch6.g41166149	TREML2	A	G	SNV	Het	ACACTGT/GCGCTCC	A/G	NON_SYNONYMOUS_CODING	MODERATE	gTa/gCa	V25A	321	TREML2	protein_coding	ENSG00000112195	triggering receptor expressed on myeloid cells-like 2 [Source:HGNC Symbol;Acc:21092]	ENST00000483722
ch6.g109767930	MICAL1	G	T	SNV	Het	GC/TC	G/T	NON_SYNONYMOUS_CODING	MODERATE	gCg/gAg	A777E	1086	MICAL1	protein_coding	ENSG00000135596	microtubule associated monooxygenase, calponin and LIM domain containing 1 [Source:HGNC Symbol;Acc:20619]	ENST00000368952
ch6.g110300935	GPR6	G	T	SNV	Het	G/A	G/T	NON_SYNONYMOUS_CODING	MODERATE	tGg/tTg	W222L	377	GPR6	protein_coding	ENSG00000146360	G protein-coupled receptor 6 [Source:HGNC Symbol;Acc:4515]	ENST00000414000
ch6.g150210681	RAET1E	G	A	SNV	Het	GTGGC/ATGGT	G/A	NON_SYNONYMOUS_CODING	MODERATE	aCc/aTc	T142I	263	RAET1E	protein_coding	ENSG00000164520	retinoic acid early transcript 1E [Source:HGNC Symbol;Acc:16793]	ENST00000357183
ch6.g152694182	SYNE1	G	A	SNV	Het	GAT/AAC	G/A	NON_SYNONYMOUS_CODING	MODERATE	tCt/tTt	S3166F	8797	SYNE1	protein_coding	ENSG00000131018	spectrin repeat containing, nuclear envelope 1 [Source:HGNC Symbol;Acc:17089]	ENST00000265368
ch6.g161519350	MAP3K4	CCTG	C	DEL	Hom	CCTG	C	CODON_DELETION	MODERATE	cctgct/cct	PA1189P	1608	MAP3K4	protein_coding	ENSG00000085511	mitogen-activated protein kinase kinase kinase 4 [Source:HGNC Symbol;Acc:6856]	ENST00000392142
ch6.g166308090	SDIM1	A	T	SNV	Het	AT/TC	A/T	NON_SYNONYMOUS_CODING	MODERATE	Tat/Aat	Y22N	146	SDIM1	protein_coding	ENSG00000256391	stress responsive DNAJB4 interacting membrane protein 1 [Source:HGNC Symbol;Acc:38749]	ENST00000545867
ch6.g167728774	UNC93A	T	C	SNV	Hom	CA/CG	C	NON_SYNONYMOUS_CODING	MODERATE	aTg/aCg	M403T	457	UNC93A	protein_coding	ENSG00000112494	unc-93 homolog A (C. elegans) [Source:HGNC Symbol;Acc:12570]	ENST00000230256
ch6.g170871013	TBP	A	ACAG	INS	Hom	A/G	ACAG	CODON_INSERTION	MODERATE	cag/CAGcag	Q64QQ	339	TBP	protein_coding	ENSG00000112592	TATA box binding protein [Source:HGNC Symbol;Acc:11588]	ENST00000230354
ch7.g6005323	RSPH10B	C	T	SNV	Hom	C/T	T	NON_SYNONYMOUS_CODING	MODERATE	cGt/cAt	R92H	870	RSPH10B	protein_coding	ENSG00000155026	radial spoke head 10 homolog B (Chlamydomonas) [Source:HGNC Symbol;Acc:27362]	ENST00000337579
ch7.g6798735	RSPH10B2	G	A	SNV	Het	A	G/A	NON_SYNONYMOUS_CODING	MODERATE	cGt/cAt	R92H	870	RSPH10B2	protein_coding	ENSG00000169402	radial spoke head 10 homolog B2 (Chlamydomonas) [Source:HGNC Symbol;Acc:34385]	ENST00000297186
ch7.g22533452	STEAP1B	C	T	SNV	Het	T/C	C/T	NON_SYNONYMOUS_CODING	MODERATE	Gag/Aag	E30K	342	STEAP1B	protein_coding	ENSG00000105889	STEAP family member 1B [Source:HGNC Symbol;Acc:41907]	ENST00000404369
ch7.g38398564	TRGV3	A	G	SNV	Het	AG/GC	A/G	NON_SYNONYMOUS_CODING	MODERATE	cTg/cCg	L6P	117	TRGV3	TR_V_gene	ENSG00000211699	T cell receptor gamma variable 3 [Source:HGNC Symbol;Acc:12288]	ENST00000390346
ch7.g47913579	PKD1L1	T	C	SNV	Hom	CG	C	NON_SYNONYMOUS_CODING	MODERATE	Aaa/Gaa	K1272E	2849	PKD1L1	protein_coding	ENSG00000158683	polycystic kidney disease 1 like 1 [Source:HGNC Symbol;Acc:18053]	ENST00000289672
ch7.g57193730	ZNF479	T	C	SNV	Het	C/A	T/C	NON_SYNONYMOUS_CODING	MODERATE	cAc/cGc	H86R	524	ZNF479	protein_coding	ENSG00000185177	zinc finger protein 479 [Source:HGNC Symbol;Acc:23258]	ENST00000331162
ch7.g63726993	ZNF679	G	A	SNV	Hom	G/A	A	NON_SYNONYMOUS_CODING	MODERATE	Gaa/Aaa	E328K	411	ZNF679	protein_coding	ENSG00000197123	zinc finger protein 679 [Source:HGNC Symbol;Acc:28650]	ENST00000255746
ch7.g63808867	ZNF736	C	A	SNV	Hom	C/A	A	NON_SYNONYMOUS_CODING	MODERATE	gCg/gAg	A209E	427	ZNF736	protein_coding	ENSG00000234444	zinc finger protein 736 [Source:HGNC Symbol;Acc:32467]	ENST00000355095
ch7.g64292501	ZNF138	T	A	SNV	Hom	T/A	A	NON_SYNONYMOUS_CODING	MODERATE	cTt/cAt	L294H	319	ZNF138	protein_coding	ENSG00000197008	zinc finger protein 138 [Source:HGNC Symbol;Acc:12922]	ENST00000307355
ch7.g64389067	ZNF273	G	A	SNV	Hom	G/A	A	NON_SYNONYMOUS_CODING	MODERATE	gGa/gAa	G454E	569	ZNF273	protein_coding	ENSG00000198039	zinc finger protein 273 [Source:HGNC Symbol;Acc:13067]	ENST00000476120
ch7.g72412427	POM121	G	A	SNV	Het	G	G/A	NON_SYNONYMOUS_CODING	MODERATE	aGc/aAc	S632N	1249	POM121	protein_coding	ENSG00000196313	POM121 transmembrane nucleoporin [Source:HGNC Symbol;Acc:19702]	ENST00000434423
ch7.g73011707	MLXIPL	A	G	SNV	Het	CAAAAAAAAAAAAAAAG/CAAAAAAAAAAAAAAAA	A/G	NON_SYNONYMOUS_CODING	MODERATE	Ttc/Ctc	F470L	852	MLXIPL	protein_coding	ENSG00000009950	MLX interacting protein-like [Source:HGNC Symbol;Acc:12744]	ENST00000313375
ch7.g75401223	CCL26	A	T	SNV	Het	T	A/T	NON_SYNONYMOUS_CODING	MODERATE	Tcc/Acc	S58T	94	CCL26	protein_coding	ENSG00000006606	chemokine (C-C motif) ligand 26 [Source:HGNC Symbol;Acc:10625]	ENST00000005180
ch7.g88964226	ZNF804B	C	A	SNV	Hom	AG	A	NON_SYNONYMOUS_CODING	MODERATE	Cct/Act	P644T	1349	ZNF804B	protein_coding	ENSG00000182348	zinc finger protein 804B [Source:HGNC Symbol;Acc:21958]	ENST00000333190
ch7.g100371474	ZAN	G	A	SNV	Hom	ATTG	A	NON_SYNONYMOUS_CODING	MODERATE	cGt/cAt	R1922H	2720	ZAN	protein_coding	ENSG00000146839	zonadhesin (gene/pseudogene) [Source:HGNC Symbol;Acc:12857]	ENST00000546292
ch7.g100634905	MUC12	A	T	SNV	Het	T	A/T	NON_SYNONYMOUS_CODING	MODERATE	cAt/cTt	H497L	5478	MUC12	protein_coding	ENSG00000205277	mucin 12, cell surface associated [Source:HGNC Symbol;Acc:7510]	ENST00000379442
ch7.g100639054	MUC12	G	A	SNV	Hom	G/A	A	NON_SYNONYMOUS_CODING	MODERATE	cGt/cAt	R1880H	5478	MUC12	protein_coding	ENSG00000205277	mucin 12, cell surface associated [Source:HGNC Symbol;Acc:7510]	ENST00000379442
ch7.g100639066	MUC12	C	T	SNV	Hom	C/T	T	NON_SYNONYMOUS_CODING	MODERATE	tCg/tTg	S1884L	5478	MUC12	protein_coding	ENSG00000205277	mucin 12, cell surface associated [Source:HGNC Symbol;Acc:7510]	ENST00000379442
ch7.g100639095	MUC12	A	C	SNV	Hom	A/C	C	NON_SYNONYMOUS_CODING	MODERATE	Act/Cct	T1894P	5478	MUC12	protein_coding	ENSG00000205277	mucin 12, cell surface associated [Source:HGNC Symbol;Acc:7510]	ENST00000379442
ch7.g100639147	MUC12	A	G	SNV	Hom	A/G	G	NON_SYNONYMOUS_CODING	MODERATE	gAa/gGa	E1911G	5478	MUC12	protein_coding	ENSG00000205277	mucin 12, cell surface associated [Source:HGNC Symbol;Acc:7510]	ENST00000379442
ch7.g100639418	MUC12	C	A	SNV	Het	CG/AA	C/A	NON_SYNONYMOUS_CODING	MODERATE	gaC/gaA	D2001E	5478	MUC12	protein_coding	ENSG00000205277	mucin 12, cell surface associated [Source:HGNC Symbol;Acc:7510]	ENST00000379442
ch7.g100642481	MUC12	TG	CA	MNV	Hom	C	CA	NON_SYNONYMOUS_CODING	MODERATE	agtgaa/agCAaa	SE3022SK	5478	MUC12	protein_coding	ENSG00000205277	mucin 12, cell surface associated [Source:HGNC Symbol;Acc:7510]	ENST00000379442
ch7.g100644089	MUC12	C	A	SNV	Het	CG/AA	C/A	NON_SYNONYMOUS_CODING	MODERATE	gaC/gaA	D3558E	5478	MUC12	protein_coding	ENSG00000205277	mucin 12, cell surface associated [Source:HGNC Symbol;Acc:7510]	ENST00000379442
ch7.g100647338	MUC12	C	A	SNV	Hom	AA	A	NON_SYNONYMOUS_CODING	MODERATE	gaC/gaA	D4641E	5478	MUC12	protein_coding	ENSG00000205277	mucin 12, cell surface associated [Source:HGNC Symbol;Acc:7510]	ENST00000379442
ch7.g102309418	POLR2J2	C	A	SNV	Het	A/C	C/A	NON_SYNONYMOUS_CODING	MODERATE	aaG/aaT	K28N	158	POLR2J2	protein_coding	ENSG00000228049	DNA-directed RNA polymerase II subunit RPB11-b1 [Source:RefSeq peptide;Acc:NP_116581]	ENST00000358438
ch7.g122634998	TAS2R16	C	T	SNV	Het	A/G	C/T	NON_SYNONYMOUS_CODING	MODERATE	Gtc/Atc	V231I	291	TAS2R16	protein_coding	ENSG00000128519	taste receptor, type 2, member 16 [Source:HGNC Symbol;Acc:14921]	ENST00000249284
ch7.g130418720	KLF14	A	C	SNV	Hom	CT/CG	C	NON_SYNONYMOUS_CODING	MODERATE	caT/caG	H47Q	323	KLF14	protein_coding	ENSG00000174595	Kruppel-like factor 14 [Source:HGNC Symbol;Acc:23025]	ENST00000310992
ch7.g130418720	KLF14	AT	CG,CT	MNV,SNV	Hom	CT/CG	CG/CT	NON_SYNONYMOUS_CODING	MODERATE	cat/cCG	H47P	323	KLF14	protein_coding	ENSG00000174595	Kruppel-like factor 14 [Source:HGNC Symbol;Acc:23025]	ENST00000310992
ch7.g142168662	TRBV5-4	C	T	SNV	Hom	TC	T	NON_SYNONYMOUS_CODING	MODERATE	Gct/Act	A21T	113	TRBV5-4	TR_V_gene	ENSG00000230099	T cell receptor beta variable 5-4 [Source:HGNC Symbol;Acc:12221]	ENST00000454561
ch7.g142247133	TRBV7-3	A	G	SNV	Het	AC/GC	A/G	NON_SYNONYMOUS_CODING	MODERATE	aTg/aCg	M108T	114	TRBV7-3	TR_V_gene	ENSG00000211714	T cell receptor beta variable 7-3 [Source:HGNC Symbol;Acc:12237]	ENST00000390361
ch7.g142247133	TRBV7-3	AT	GC,AC	MNV,SNV	Hom	AC/GC	GC/AC	NON_SYNONYMOUS_CODING	MODERATE	Atg/Gtg	M108V	114	TRBV7-3	TR_V_gene	ENSG00000211714	T cell receptor beta variable 7-3 [Source:HGNC Symbol;Acc:12237]	ENST00000390361
ch7.g142498735	TRBC2	A	C	SNV	Het	AAAC/CAAG	A/C	NON_SYNONYMOUS_CODING	MODERATE	aaA/aaC	K3N	178	TRBC2	TR_C_gene	ENSG00000211772	T cell receptor beta constant 2 [Source:HGNC Symbol;Acc:12157]	ENST00000466254
ch7.g142498833	TRBC2	A	T	SNV	Het	ACCCC/TCCCT	A/T	NON_SYNONYMOUS_CODING	MODERATE	tAc/tTc	Y36F	178	TRBC2	TR_C_gene	ENSG00000211772	T cell receptor beta constant 2 [Source:HGNC Symbol;Acc:12157]	ENST00000466254
ch7.g143807515	OR2A2	T	G	SNV	Hom	GAAC	G	NON_SYNONYMOUS_CODING	MODERATE	ttT/ttG	F280L	318	OR2A2	protein_coding	ENSG00000221989	olfactory receptor, family 2, subfamily A, member 2 [Source:HGNC Symbol;Acc:8230]	ENST00000408979
ch7.g144015434	OR2A1	A	G	SNV	Hom	GCCT	G	NON_SYNONYMOUS_CODING	MODERATE	Acc/Gcc	T73A	310	OR2A1	protein_coding	ENSG00000221970	olfactory receptor, family 2, subfamily A, member 1 [Source:HGNC Symbol;Acc:8229]	ENST00000408951
ch7.g150556055	AOC1	C	G	SNV	Hom	GC	G	NON_SYNONYMOUS_CODING	MODERATE	aCg/aGg	T592R	770	AOC1	protein_coding	ENSG00000002726	amine oxidase, copper containing 1 [Source:HGNC Symbol;Acc:80]	ENST00000416793
ch8.g7347054	DEFB105B	G	A	SNV	Het	A	G/A	NON_SYNONYMOUS_CODING	MODERATE	tGc/tAc	C73Y	78	DEFB105B	protein_coding	ENSG00000186599	defensin, beta 105B [Source:HGNC Symbol;Acc:29930]	ENST00000335510
ch8.g7717884	SPAG11A	A	G	SNV	Het	G	A/G	NON_SYNONYMOUS_CODING	MODERATE	cAg/cGg	Q77R	103	SPAG11A	protein_coding	ENSG00000178287	sperm associated antigen 11A [Source:HGNC Symbol;Acc:33342]	ENST00000434307
ch8.g10467625	RP1L1	T	A	SNV	Het	TCTGT/ATTAC	T/A	NON_SYNONYMOUS_CODING	MODERATE	gAa/gTa	E1328V	2400	RP1L1	protein_coding	ENSG00000183638	retinitis pigmentosa 1-like 1 [Source:HGNC Symbol;Acc:15946]	ENST00000382483
ch8.g10467625	RP1L1	TCTGT	ATTAC	MNV	Hom	TCTGT/ATTAC	ATTAC	NON_SYNONYMOUS_CODING	MODERATE	acagaa/GTAATa	TE1327VI	2400	RP1L1	protein_coding	ENSG00000183638	retinitis pigmentosa 1-like 1 [Source:HGNC Symbol;Acc:15946]	ENST00000382483
ch8.g10467629	RP1L1	T	C	SNV	Het	TTTC	T/C	NON_SYNONYMOUS_CODING	MODERATE	Aca/Gca	T1327A	2400	RP1L1	protein_coding	ENSG00000183638	retinitis pigmentosa 1-like 1 [Source:HGNC Symbol;Acc:15946]	ENST00000382483
ch8.g11995461	USP17L2	T	G	SNV	Het	C/T	T/G	NON_SYNONYMOUS_CODING	MODERATE	cAc/cCc	H270P	530	USP17L2	protein_coding	ENSG00000223443	ubiquitin specific peptidase 17-like family member 2 [Source:HGNC Symbol;Acc:34434]	ENST00000333796
ch8.g12286307	FAM86B2	T	C	SNV	Hom	A/T	C	NON_SYNONYMOUS_CODING	MODERATE	Atc/Gtc	I193V	330	FAM86B2	protein_coding	ENSG00000145002	family with sequence similarity 86, member B2 [Source:HGNC Symbol;Acc:32222]	ENST00000262365
ch8.g13356818	DLC1	T	C	SNV	Hom	CG	C	NON_SYNONYMOUS_CODING	MODERATE	Aat/Gat	N255D	1528	DLC1	protein_coding	ENSG00000164741	deleted in liver cancer 1 [Source:HGNC Symbol;Acc:2897]	ENST00000276297
ch8.g17796382	PCM1	A	G	SNV	Hom	GT	G	NON_SYNONYMOUS_CODING	MODERATE	aAc/aGc	N159S	2024	PCM1	protein_coding	ENSG00000078674	pericentriolar material 1 [Source:HGNC Symbol;Acc:8727]	ENST00000325083
ch8.g18729817	PSD3	G	A	SNV	Hom	AG	A	NON_SYNONYMOUS_CODING	MODERATE	aCg/aTg	T186M	1049	PSD3	protein_coding	ENSG00000156011	pleckstrin and Sec7 domain containing 3 [Source:HGNC Symbol;Acc:19093]	ENST00000440756
ch8.g37728017	RAB11FIP1	A	G	SNV	Hom	GTG	G	NON_SYNONYMOUS_CODING	MODERATE	aTg/aCg	M1185T	1283	RAB11FIP1	protein_coding	ENSG00000156675	RAB11 family interacting protein 1 (class I) [Source:HGNC Symbol;Acc:30265]	ENST00000330843
ch8.g101718965	PABPC1	G	A	SNV	Het	GGAC/AGAT	G/A	NON_SYNONYMOUS_CODING	MODERATE	Cgc/Tgc	R506C	636	PABPC1	protein_coding	ENSG00000070756	poly(A) binding protein, cytoplasmic 1 [Source:HGNC Symbol;Acc:8554]	ENST00000318607
ch8.g101721429	PABPC1	T	G	SNV	Het	TA/GG	T/G	NON_SYNONYMOUS_CODING	MODERATE	tAt/tCt	Y423S	636	PABPC1	protein_coding	ENSG00000070756	poly(A) binding protein, cytoplasmic 1 [Source:HGNC Symbol;Acc:8554]	ENST00000318607
ch8.g101721705	PABPC1	G	T	SNV	Het	GAAGT/TAAGA	G/T	NON_SYNONYMOUS_CODING	MODERATE	ttC/ttA	F409L	636	PABPC1	protein_coding	ENSG00000070756	poly(A) binding protein, cytoplasmic 1 [Source:HGNC Symbol;Acc:8554]	ENST00000318607
ch8.g101725362	PABPC1	T	C	SNV	Het	G/GAA	T/C	NON_SYNONYMOUS_CODING	MODERATE	Aaa/Gaa	K231E	636	PABPC1	protein_coding	ENSG00000070756	poly(A) binding protein, cytoplasmic 1 [Source:HGNC Symbol;Acc:8554]	ENST00000318607
ch8.g101725374	PABPC1	T	C	SNV	Het	G/GAA	T/C	NON_SYNONYMOUS_CODING	MODERATE	Agt/Ggt	S227G	636	PABPC1	protein_coding	ENSG00000070756	poly(A) binding protein, cytoplasmic 1 [Source:HGNC Symbol;Acc:8554]	ENST00000318607
ch8.g101725401	PABPC1	A	C	SNV	Het	G/GAA	A/C	NON_SYNONYMOUS_CODING	MODERATE	Tta/Gta	L218V	636	PABPC1	protein_coding	ENSG00000070756	poly(A) binding protein, cytoplasmic 1 [Source:HGNC Symbol;Acc:8554]	ENST00000318607
ch8.g143956748	CYP11B1	T	C	SNV	Het	C/G	T/C	NON_SYNONYMOUS_CODING	MODERATE	Atg/Gtg	M46V	181	CYP11B1	protein_coding	ENSG00000160882	cytochrome P450, family 11, subfamily B, polypeptide 1 [Source:HGNC Symbol;Acc:2591]	ENST00000519285
ch8.g144800905	MAPK15	A	C	SNV	Het	T	A/C	NON_SYNONYMOUS_CODING	MODERATE	Agc/Cgc	S100R	277	MAPK15	protein_coding	ENSG00000181085	mitogen-activated protein kinase 15 [Source:HGNC Symbol;Acc:24667]	ENST00000395107
ch8.g146033345	ZNF517	CGT	TGC,CGC	MNV,SNV	Hom	CGC/TGC	TGC/CGC	NON_SYNONYMOUS_CODING	MODERATE	ggcgtg/ggTGCg	GV348GA	492	ZNF517	protein_coding	ENSG00000197363	zinc finger protein 517 [Source:HGNC Symbol;Acc:27984]	ENST00000359971
ch9.g117371	FOXD4	C	G	SNV	Het	G/A	C/G	NON_SYNONYMOUS_CODING	MODERATE	gGc/gCc	G250A	439	FOXD4	protein_coding	ENSG00000170122	forkhead box D4 [Source:HGNC Symbol;Acc:3805]	ENST00000382500
ch9.g5304107	RLN2	C	T	SNV	Hom	G	T	NON_SYNONYMOUS_CODING	MODERATE	Ggt/Agt	G101S	117	RLN2	protein_coding	ENSG00000107014	relaxin 2 [Source:HGNC Symbol;Acc:10027]	ENST00000308420
ch9.g33541216	ANKRD18B	G	C	SNV	Het	A/C	G/C	NON_SYNONYMOUS_CODING	MODERATE	Ggt/Cgt	G294R	1011	ANKRD18B	protein_coding	ENSG00000230453	ankyrin repeat domain 18B [Source:HGNC Symbol;Acc:23644]	ENST00000290943
ch9.g39118205	CNTNAP3	G	T	SNV	Hom	TAG	T	NON_SYNONYMOUS_CODING	MODERATE	tCc/tAc	S711Y	1288	CNTNAP3	protein_coding	ENSG00000106714	contactin associated protein-like 3 [Source:HGNC Symbol;Acc:13834]	ENST00000297668
ch9.g39888505	SPATA31A2	G	A	SNV	Hom	G/A	A	NON_SYNONYMOUS_CODING	MODERATE	Gag/Aag	E498K	1347	SPATA31A2	protein_coding	ENSG00000204848	SPATA31 subfamily A, member 2 [Source:HGNC Symbol;Acc:32002]	ENST00000456183
ch9.g45733796	FAM27E2	T	G	SNV	Hom	C/G	G	NON_SYNONYMOUS_CODING	MODERATE	aTg/aGg	M70R	125	FAM27E2	protein_coding	ENSG00000204807	family with sequence similarity 27, member E2 [Source:HGNC Symbol;Acc:32013]	ENST00000377529
ch9.g69423641	ANKRD20A4	T	G	SNV	Het	T	T/G	NON_SYNONYMOUS_CODING	MODERATE	aTg/aGg	M646R	823	ANKRD20A4	protein_coding	ENSG00000172014	ankyrin repeat domain 20 family, member A4 [Source:HGNC Symbol;Acc:31982]	ENST00000357336
ch9.g88356820	AGTPBP1	AGGC	A	DEL	Het	A/G	AGGC/A	CODON_DELETION	MODERATE	gcc/	A19	1238	AGTPBP1	protein_coding	ENSG00000135049	ATP/GTP binding protein 1 [Source:HGNC Symbol;Acc:17258]	ENST00000376109
ch9.g97369149	FBP1	C	T	SNV	Het	CTG/TTG	C/T	NON_SYNONYMOUS_CODING	MODERATE	aGg/aAg	R218K	338	FBP1	protein_coding	ENSG00000165140	fructose-1,6-bisphosphatase 1 [Source:HGNC Symbol;Acc:3606]	ENST00000375326
ch9.g100616700	FOXE1	AGCCGCC	AGCCGCCGCC,A	INS,DEL	Het	T/C	AGCCGCC/AGCCGCCGCC	CODON_INSERTION	MODERATE	gcc/GCCgcc	A171AA	373	FOXE1	protein_coding	ENSG00000178919	forkhead box E1 (thyroid transcription factor 2) [Source:HGNC Symbol;Acc:3806]	ENST00000375123
ch9.g107361460	OR13C5	G	A	SNV	Hom	G/A	A	NON_SYNONYMOUS_CODING	MODERATE	Ccc/Tcc	P79S	318	OR13C5	protein_coding	ENSG00000255800	olfactory receptor, family 13, subfamily C, member 5 [Source:HGNC Symbol;Acc:15100]	ENST00000374779
ch9.g107361490	OR13C5	A	T	SNV	Hom	A/T	T	NON_SYNONYMOUS_CODING	MODERATE	Ttg/Atg	L69M	318	OR13C5	protein_coding	ENSG00000255800	olfactory receptor, family 13, subfamily C, member 5 [Source:HGNC Symbol;Acc:15100]	ENST00000374779
ch9.g111929420	FRRS1L	C	G	SNV	Hom	GC	G	NON_SYNONYMOUS_CODING	MODERATE	cGg/cCg	R51P	344	FRRS1L	protein_coding	ENSG00000260230	ferric-chelate reductase 1-like [Source:HGNC Symbol;Acc:1362]	ENST00000561981
ch9.g116222555	RGS3	C	T	SNV	Het	T	C/T	NON_SYNONYMOUS_CODING	MODERATE	Ctt/Ttt	L7F	1198	RGS3	protein_coding	ENSG00000138835	regulator of G-protein signaling 3 [Source:HGNC Symbol;Acc:9999]	ENST00000350696
ch9.g119160791	PAPPA-AS1	T	C	SNV	Het	C	T/C	NON_SYNONYMOUS_CODING	MODERATE	aAg/aGg	K92R	102	PAPPA-AS1	protein_coding	ENSG00000256040	PAPPA antisense RNA 1 [Source:HGNC Symbol;Acc:35152]	ENST00000445861
ch9.g135946953	CEL	CG	GC	MNV	Het	GC/GG	CG/GC	NON_SYNONYMOUS_CODING	MODERATE	ggcgcc/ggGCcc	GA691GP	756	CEL	protein_coding	ENSG00000170835	carboxyl ester lipase [Source:HGNC Symbol;Acc:1848]	ENST00000372080
ch9.g136277480	REXO4	AGT	GGC,GGT	MNV,SNV	Hom	GGT/GGC	GGC/GGT	NON_SYNONYMOUS_CODING	MODERATE	act/GCC	T283A	422	REXO4	protein_coding	ENSG00000148300	REX4, RNA exonuclease 4 homolog (S. cerevisiae) [Source:HGNC Symbol;Acc:12820]	ENST00000371942
ch9.g138440525	OBP2A	C	G	SNV	Het	CTT/GTC	C/G	NON_SYNONYMOUS_CODING	MODERATE	cCt/cGt	P142R	228	OBP2A	protein_coding	ENSG00000122136	odorant binding protein 2A [Source:HGNC Symbol;Acc:23380]	ENST00000340780
ch9.g138586966	SOHLH1	G	A	SNV	Hom	AA	A	NON_SYNONYMOUS_CODING	MODERATE	Ccc/Tcc	P269S	387	SOHLH1	protein_coding	ENSG00000165643	spermatogenesis and oogenesis specific basic helix-loop-helix 1 [Source:HGNC Symbol;Acc:27845]	ENST00000425225
ch9.g139864341	C9orf141	A	G	SNV	Hom	A/G	G	NON_SYNONYMOUS_CODING	MODERATE	cAg/cGg	Q37R	230	C9orf141	protein_coding	ENSG00000198454	chromosome 9 open reading frame 141 [Source:HGNC Symbol;Acc:18147]	ENST00000371629
ch9.g139937795	NPDC1	T	C	SNV	Hom	CCTCA	C	NON_SYNONYMOUS_CODING	MODERATE	gAc/gGc	D26G	403	NPDC1	protein_coding	ENSG00000107281	neural proliferation, differentiation and control, 1 [Source:HGNC Symbol;Acc:7899]	ENST00000371600
ch10.g5541181	CALML5	T	C	SNV	Het	TTC/CTT	T/C	NON_SYNONYMOUS_CODING	MODERATE	aAg/aGg	K74R	146	CALML5	protein_coding	ENSG00000178372	calmodulin-like 5 [Source:HGNC Symbol;Acc:18180]	ENST00000380332
ch10.g8007559	TAF3	G	C	SNV	Het	GT/CC	G/C	NON_SYNONYMOUS_CODING	MODERATE	Gtg/Ctg	V696L	929	TAF3	protein_coding	ENSG00000165632	TAF3 RNA polymerase II, TATA box binding protein (TBP)-associated factor, 140kDa [Source:HGNC Symbol;Acc:17303]	ENST00000344293
ch10.g24922388	ARHGAP21	T	C	SNV	Het	C	T/C	NON_SYNONYMOUS_CODING	MODERATE	aAt/aGt	N128S	1958	ARHGAP21	protein_coding	ENSG00000107863	Rho GTPase activating protein 21 [Source:HGNC Symbol;Acc:23725]	ENST00000396432
ch10.g37505159	ANKRD30A	G	A	SNV	Hom	G/A	A	NON_SYNONYMOUS_CODING	MODERATE	Gca/Aca	A1037T	1460	ANKRD30A	protein_coding	ENSG00000148513	ankyrin repeat domain 30A [Source:HGNC Symbol;Acc:17234]	ENST00000374660
ch10.g46999591	GPRIN2	C	CATGAGGGAG	INS	Het	CATGAGGGAGATGAG/CATGAA	C/CATGAGGGAG	CODON_INSERTION	MODERATE	atg/ATGAGGGAGatg	M238MREM	458	GPRIN2	protein_coding	ENSG00000204175	G protein regulated inducer of neurite outgrowth 2 [Source:HGNC Symbol;Acc:23730]	ENST00000374314
ch10.g47911590	FAM21B	G	A	SNV	Hom	AG	A	NON_SYNONYMOUS_CODING	MODERATE	gGt/gAt	G356D	1253	FAM21B	protein_coding	ENSG00000152726	family with sequence similarity 21, member B [Source:HGNC Symbol;Acc:23417]	ENST00000358474
ch10.g48003992	ASAH2C	C	T	SNV	Het	A/G	C/T	NON_SYNONYMOUS_CODING	MODERATE	tGt/tAt	C552Y	622	ASAH2C	protein_coding	ENSG00000072444	N-acylsphingosine amidohydrolase (non-lysosomal ceramidase) 2C [Source:HGNC Symbol;Acc:23457]	ENST00000426610
ch10.g71921479	SAR1A	G	T	SNV	Het	C/G	G/T	NON_SYNONYMOUS_CODING	MODERATE	tCt/tAt	S25Y	198	SAR1A	protein_coding	ENSG00000079332	SAR1 homolog A (S. cerevisiae) [Source:HGNC Symbol;Acc:10534]	ENST00000373238
ch10.g91468925	KIF20B	C	G	SNV	Het	G	C/G	NON_SYNONYMOUS_CODING	MODERATE	gCa/gGa	A50G	1850	KIF20B	protein_coding	ENSG00000138182	kinesin family member 20B [Source:HGNC Symbol;Acc:7212]	ENST00000416354
ch10.g105218252	CALHM1	A	G	SNV	Hom	GGC	G	NON_SYNONYMOUS_CODING	MODERATE	cTg/cCg	L86P	346	CALHM1	protein_coding	ENSG00000185933	calcium homeostasis modulator 1 [Source:HGNC Symbol;Acc:23494]	ENST00000329905
ch10.g112266822	DUSP5	G	A	SNV	Hom	AT	A	NON_SYNONYMOUS_CODING	MODERATE	Gcg/Acg	A220T	384	DUSP5	protein_coding	ENSG00000138166	dual specificity phosphatase 5 [Source:HGNC Symbol;Acc:3071]	ENST00000369583
ch10.g118231360	PNLIPRP3	G	A	SNV	Hom	ATTG	A	NON_SYNONYMOUS_CODING	MODERATE	Gtt/Att	V381I	467	PNLIPRP3	protein_coding	ENSG00000203837	pancreatic lipase-related protein 3 [Source:HGNC Symbol;Acc:23492]	ENST00000369230
ch10.g133608291	AL450307.1	T	G	SNV	Het	TT/GG	T/G	NON_SYNONYMOUS_CODING	MODERATE	Agc/Cgc	S29R	158	AL450307.1	protein_coding	ENSG00000189275	Uncharacterized protein; cDNA FLJ46300 fis, clone TESTI4035989 [Source:UniProtKB/TrEMBL;Acc:Q6ZRK0]	ENST00000341866
ch10.g134143985	STK32C	G	T	SNV	Hom	TT	T	NON_SYNONYMOUS_CODING	MODERATE	agC/agA	S135R	135	STK32C	protein_coding	ENSG00000165752	serine/threonine kinase 32C [Source:HGNC Symbol;Acc:21332]	ENST00000456004
ch10.g135012429	KNDC1	T	A	SNV	Het	TT/AC	T/A	NON_SYNONYMOUS_CODING	MODERATE	gTt/gAt	V806D	1751	KNDC1	protein_coding	ENSG00000171798	kinase non-catalytic C-lobe domain (KIND) containing 1 [Source:HGNC Symbol;Acc:29374]	ENST00000368572
ch11.g193863	SCGB1C1	TAT	CAG,CAT	MNV,SNV	Hom	TAT/CAG	CAG/CAT	NON_SYNONYMOUS_CODING	MODERATE	tgtata/tgCAGa	CI69CR	95	SCGB1C1	protein_coding	ENSG00000188076	secretoglobin, family 1C, member 1 [Source:HGNC Symbol;Acc:18394]	ENST00000342878
ch11.g244106	PSMD13	A	G	SNV	Het	AAA/GAG	A/G	NON_SYNONYMOUS_CODING	MODERATE	gAa/gGa	E54G	378	PSMD13	protein_coding	ENSG00000185627	proteasome (prosome, macropain) 26S subunit, non-ATPase, 13 [Source:HGNC Symbol;Acc:9558]	ENST00000431206
ch11.g280816	NLRP6	A	T	SNV	Hom	TC	T	NON_SYNONYMOUS_CODING	MODERATE	tAt/tTt	Y361F	892	NLRP6	protein_coding	ENSG00000174885	NLR family, pyrin domain containing 6 [Source:HGNC Symbol;Acc:22944]	ENST00000312165
ch11.g320606	IFITM3	G	T	SNV	Het	C/T	G/T	NON_SYNONYMOUS_CODING	MODERATE	Ccc/Acc	P70T	133	IFITM3	protein_coding	ENSG00000142089	interferon induced transmembrane protein 3 [Source:HGNC Symbol;Acc:5414]	ENST00000399808
ch11.g640051	DRD4	G	T	SNV	Het	T	G/T	NON_SYNONYMOUS_CODING	MODERATE	Ggc/Tgc	G268C	419	DRD4	protein_coding	ENSG00000069696	dopamine receptor D4 [Source:HGNC Symbol;Acc:3025]	ENST00000176183
ch11.g1578166	DUSP8	C	T	SNV	Hom	A	T	NON_SYNONYMOUS_CODING	MODERATE	gGc/gAc	G487D	625	DUSP8	protein_coding	ENSG00000184545	dual specificity phosphatase 8 [Source:HGNC Symbol;Acc:3074]	ENST00000331588
ch11.g2909513	SLC22A18AS	C	G	SNV	Het	G/A	C/G	NON_SYNONYMOUS_CODING	MODERATE	cGc/cCc	R220P	253	SLC22A18AS	protein_coding	ENSG00000254827	solute carrier family 22 (organic cation transporter), member 18 antisense [Source:HGNC Symbol;Acc:10965]	ENST00000533594
ch11.g4790948	OR51F1	C	A	SNV	Het	CTGA/ATGG	C/A	NON_SYNONYMOUS_CODING	MODERATE	aGg/aTg	R74M	319	OR51F1	protein_coding	ENSG00000188069	olfactory receptor, family 51, subfamily F, member 1 [Source:HGNC Symbol;Acc:15196]	ENST00000380383
ch11.g4976013	OR51A2	A	G	SNV	Het	AC/A	A/G	NON_SYNONYMOUS_CODING	MODERATE	Tgg/Cgg	W311R	313	OR51A2	protein_coding	ENSG00000205496	olfactory receptor, family 51, subfamily A, member 2 [Source:HGNC Symbol;Acc:14764]	ENST00000380371
ch11.g4976077	OR51A2	T	G	SNV	Het	AC/A	T/G	NON_SYNONYMOUS_CODING	MODERATE	aaA/aaC	K289N	313	OR51A2	protein_coding	ENSG00000205496	olfactory receptor, family 51, subfamily A, member 2 [Source:HGNC Symbol;Acc:14764]	ENST00000380371
ch11.g5411395	OR51M1	C	A	SNV	Hom	ATCG/ATCT	A	NON_SYNONYMOUS_CODING	MODERATE	cCt/cAt	P256H	326	OR51M1	protein_coding	ENSG00000184698	olfactory receptor, family 51, subfamily M, member 1 [Source:HGNC Symbol;Acc:14847]	ENST00000328611
ch11.g6411935	SMPD1	T	C	SNV	Het	TGCTGGC/T	T/C	NON_SYNONYMOUS_CODING	MODERATE	gTg/gCg	V36A	631	SMPD1	protein_coding	ENSG00000166311	sphingomyelin phosphodiesterase 1, acid lysosomal [Source:HGNC Symbol;Acc:11120]	ENST00000342245
ch11.g6913243	OR2D2	T	C	SNV	Het	TG/CG	T/C	NON_SYNONYMOUS_CODING	MODERATE	atA/atG	I163M	308	OR2D2	protein_coding	ENSG00000166368	olfactory receptor, family 2, subfamily D, member 2 [Source:HGNC Symbol;Acc:8244]	ENST00000299459
ch11.g6913243	OR2D2	TA	CG,TG	MNV,SNV	Hom	TG/CG	CG/TG	NON_SYNONYMOUS_CODING	MODERATE	ata/aCG	I163T	308	OR2D2	protein_coding	ENSG00000166368	olfactory receptor, family 2, subfamily D, member 2 [Source:HGNC Symbol;Acc:8244]	ENST00000299459
ch11.g7817852	OR5P2	C	G	SNV	Het	CAGAC/GAGAT	C/G	NON_SYNONYMOUS_CODING	MODERATE	tGc/tCc	C213S	322	OR5P2	protein_coding	ENSG00000183303	olfactory receptor, family 5, subfamily P, member 2 [Source:HGNC Symbol;Acc:14783]	ENST00000329434
ch11.g8435077	STK33	C	T	SNV	Het	CA/TC	C/T	NON_SYNONYMOUS_CODING	MODERATE	Gcc/Acc	A437T	514	STK33	protein_coding	ENSG00000130413	serine/threonine kinase 33 [Source:HGNC Symbol;Acc:14568]	ENST00000315204
ch11.g18210814	RP11-113D6.6	G	A	SNV	Het	GC/AA	G/A	NON_SYNONYMOUS_CODING	MODERATE	gCc/gTc	A35V	158	RP11-113D6.6	protein_coding	ENSG00000255470	Uncharacterized protein [Source:UniProtKB/TrEMBL;Acc:E9PQI7]	ENST00000527671
ch11.g43356828	API5	G	A	SNV	Het	A	G/A	NON_SYNONYMOUS_CODING	MODERATE	Gat/Aat	D427N	524	API5	protein_coding	ENSG00000166181	apoptosis inhibitor 5 [Source:HGNC Symbol;Acc:594]	ENST00000531273
ch11.g56468044	OR9G1	TTCAC	GTCGT,TTCAT	MNV,SNV	Hom	T/G	GTCGT/TTCAT	NON_SYNONYMOUS_CODING	MODERATE	ttcact/GTCGTt	FT61VV	305	OR9G1	protein_coding	ENSG00000174914	olfactory receptor, family 9, subfamily G, member 1 [Source:HGNC Symbol;Acc:15319]	ENST00000312153
ch11.g56468554	OR9G1	A	C	SNV	Het	A/G	A/C	NON_SYNONYMOUS_CODING	MODERATE	Aag/Cag	K231Q	305	OR9G1	protein_coding	ENSG00000174914	olfactory receptor, family 9, subfamily G, member 1 [Source:HGNC Symbol;Acc:15319]	ENST00000312153
ch11.g58207203	OR5B12	C	T	SNV	Hom	TG	T	NON_SYNONYMOUS_CODING	MODERATE	tGc/tAc	C141Y	314	OR5B12	protein_coding	ENSG00000172362	olfactory receptor, family 5, subfamily B, member 12 [Source:HGNC Symbol;Acc:15432]	ENST00000302572
ch11.g75526481	UVRAG	C	A	SNV	Het	CC/AG	C/A	NON_SYNONYMOUS_CODING	MODERATE	cCc/cAc	P10H	699	UVRAG	protein_coding	ENSG00000198382	UV radiation resistance associated [Source:HGNC Symbol;Acc:12640]	ENST00000356136
ch11.g76799004	CAPN5	T	C	SNV	Hom	CGG	C	NON_SYNONYMOUS_CODING	MODERATE	cTg/cCg	L61P	680	CAPN5	protein_coding	ENSG00000149260	calpain 5 [Source:HGNC Symbol;Acc:1482]	ENST00000456580
ch11.g77937657	GAB2	C	G	SNV	Het	A/G	C/G	NON_SYNONYMOUS_CODING	MODERATE	cGc/cCc	R354P	676	GAB2	protein_coding	ENSG00000033327	GRB2-associated binding protein 2 [Source:HGNC Symbol;Acc:14458]	ENST00000361507
ch11.g84027883	DLG2	C	G	SNV	Het	G	C/G	NON_SYNONYMOUS_CODING	MODERATE	tgG/tgC	W102C	909	DLG2	protein_coding	ENSG00000150672	discs, large homolog 2 (Drosophila) [Source:HGNC Symbol;Acc:2901]	ENST00000280241
ch11.g84027884	DLG2	C	G	SNV	Het	G	C/G	NON_SYNONYMOUS_CODING	MODERATE	tGg/tCg	W102S	909	DLG2	protein_coding	ENSG00000150672	discs, large homolog 2 (Drosophila) [Source:HGNC Symbol;Acc:2901]	ENST00000280241
ch11.g93129483	CCDC67	G	C	SNV	Het	GA/CG	G/C	NON_SYNONYMOUS_CODING	MODERATE	Gaa/Caa	E440Q	604	CCDC67	protein_coding	ENSG00000165325	coiled-coil domain containing 67 [Source:HGNC Symbol;Acc:26344]	ENST00000298050
ch11.g94322352	PIWIL4	A	T	SNV	Het	AG/TA	A/T	NON_SYNONYMOUS_CODING	MODERATE	cAg/cTg	Q327L	852	PIWIL4	protein_coding	ENSG00000134627	piwi-like RNA-mediated gene silencing 4 [Source:HGNC Symbol;Acc:18444]	ENST00000299001
ch11.g113561054	TMPRSS5	A	G	SNV	Het	ACAA/GCAG	A/G	NON_SYNONYMOUS_CODING	MODERATE	Ttc/Ctc	F369L	457	TMPRSS5	protein_coding	ENSG00000166682	transmembrane protease, serine 5 [Source:HGNC Symbol;Acc:14908]	ENST00000299882
ch11.g118529078	TREH	G	C	SNV	Hom	CC	C	NON_SYNONYMOUS_CODING	MODERATE	Ccc/Gcc	P558A	582	TREH	protein_coding	ENSG00000118094	trehalase (brush-border membrane glycoprotein) [Source:HGNC Symbol;Acc:12266]	ENST00000264029
ch11.g123777497	OR8D4	G	A	SNV	Het	GC/AC	G/A	NON_SYNONYMOUS_CODING	MODERATE	tGc/tAc	C120Y	314	OR8D4	protein_coding	ENSG00000181518	olfactory receptor, family 8, subfamily D, member 4 [Source:HGNC Symbol;Acc:14840]	ENST00000321355
ch11.g123886307	OR10G4	C	T	SNV	Het	CA/TG	C/T	NON_SYNONYMOUS_CODING	MODERATE	gCa/gTa	A9V	311	OR10G4	protein_coding	ENSG00000254737	olfactory receptor, family 10, subfamily G, member 4 [Source:HGNC Symbol;Acc:14809]	ENST00000320891
ch12.g2791130	CACNA1C	C	T	SNV	Hom	TGG	T	NON_SYNONYMOUS_CODING	MODERATE	cCg/cTg	P1820L	2173	CACNA1C	protein_coding	ENSG00000151067	calcium channel, voltage-dependent, L type, alpha 1C subunit [Source:HGNC Symbol;Acc:1390]	ENST00000327702
ch12.g5153484	KCNA5	G	C	SNV	Het	CT/C	G/C	NON_SYNONYMOUS_CODING	MODERATE	caG/caC	Q57H	613	KCNA5	protein_coding	ENSG00000130037	potassium voltage-gated channel, shaker-related subfamily, member 5 [Source:HGNC Symbol;Acc:6224]	ENST00000252321
ch12.g7045891	ATN1	ACAGCAGCAGCAGCAGCAG	ACAGCAGCAGCAGCAGCAGCAGCAG,ACAGCAGCAGCAGCAGCAGCAGCAGCAGCAG,ACAG,A,ACAGCAGCAGCAGCAGCAGCAGCAGCAG,ACAGCAGCAGCAGCAG	INS,INS,DEL,DEL,INS,DEL	Het	GCAGCAGCAGCAGCAGCAGCAG/A	ACAGCAGCAGCAGCAGCAG/ACAGCAGCAGCAGCAGCAGCAGCAG	CODON_INSERTION	MODERATE	cag/CAGCAGcag	Q494QQQ	1190	ATN1	protein_coding	ENSG00000111676	atrophin 1 [Source:HGNC Symbol;Acc:3033]	ENST00000356654
ch12.g10573094	KLRC3	C	G	SNV	Hom	GG	G	NON_SYNONYMOUS_CODING	MODERATE	tGg/tCg	W19S	257	KLRC3	protein_coding	ENSG00000205810	killer cell lectin-like receptor subfamily C, member 3 [Source:HGNC Symbol;Acc:6376]	ENST00000381903
ch12.g10588581	NKG2-E	T	C	SNV	Hom	T/C	C	NON_SYNONYMOUS_CODING	MODERATE	aAt/aGt	N2S	240	NKG2-E	protein_coding	ENSG00000255641	Uncharacterized protein [Source:UniProtKB/TrEMBL;Acc:F5H6K3]	ENST00000539033
ch12.g11338613	TAS2R42	C	G	SNV	Hom	GG	G	NON_SYNONYMOUS_CODING	MODERATE	Gct/Cct	A311P	314	TAS2R42	protein_coding	ENSG00000186136	taste receptor, type 2, member 42 [Source:HGNC Symbol;Acc:18888]	ENST00000334266
ch12.g11461549	PRB4	G	C	SNV	Het	GGTCT/CGTCC	G/C	NON_SYNONYMOUS_CODING	MODERATE	cCa/cGa	P123R	247	PRB4	protein_coding	ENSG00000230657	proline-rich protein BstNI subfamily 4 [Source:HGNC Symbol;Acc:9340]	ENST00000279575
ch12.g11461706	PRB4	G	T	SNV	Het	T/G	G/T	NON_SYNONYMOUS_CODING	MODERATE	Ccc/Acc	P71T	247	PRB4	protein_coding	ENSG00000230657	proline-rich protein BstNI subfamily 4 [Source:HGNC Symbol;Acc:9340]	ENST00000279575
ch12.g40878372	MUC19	C	A	SNV	Het	C/T	C/A	NON_SYNONYMOUS_CODING	MODERATE	aCa/aAa	T3306K	3630	MUC19	protein_coding	ENSG00000205592	mucin 19, oligomeric [Source:HGNC Symbol;Acc:14362]	ENST00000454784
ch12.g50589666	LIMA1	G	A	SNV	Het	C/T	G/A	NON_SYNONYMOUS_CODING	MODERATE	tCt/tTt	S326F	760	LIMA1	protein_coding	ENSG00000050405	LIM domain and actin binding 1 [Source:HGNC Symbol;Acc:24636]	ENST00000394943
ch12.g50745857	FAM186A	T	G	SNV	Het	TT/GG	T/G	NON_SYNONYMOUS_CODING	MODERATE	gaA/gaC	E1586D	2351	FAM186A	protein_coding	ENSG00000185958	family with sequence similarity 186, member A [Source:HGNC Symbol;Acc:26980]	ENST00000327337
ch12.g53693532	C12orf10	A	G	SNV	Hom	GC	G	NON_SYNONYMOUS_CODING	MODERATE	cAa/cGa	Q4R	376	C12orf10	protein_coding	ENSG00000139637	chromosome 12 open reading frame 10 [Source:HGNC Symbol;Acc:17590]	ENST00000267103
ch12.g56380689	RAB5B	T	C	SNV	Het	A/AT	T/C	NON_SYNONYMOUS_CODING	MODERATE	cTc/cCc	L17P	78	RAB5B	protein_coding	ENSG00000111540	RAB5B, member RAS oncogene family [Source:HGNC Symbol;Acc:9784]	ENST00000549915
ch12.g57111932	NACA	T	G	SNV	Het	T	T/G	NON_SYNONYMOUS_CODING	MODERATE	Acc/Ccc	T1128P	2078	NACA	protein_coding	ENSG00000196531	nascent polypeptide-associated complex alpha subunit [Source:HGNC Symbol;Acc:7629]	ENST00000454682
ch12.g57111948	NACA	G	T	SNV	Het	TG	G/T	NON_SYNONYMOUS_CODING	MODERATE	caC/caA	H1122Q	2078	NACA	protein_coding	ENSG00000196531	nascent polypeptide-associated complex alpha subunit [Source:HGNC Symbol;Acc:7629]	ENST00000454682
ch12.g75715330	CAPS2	C	A	SNV	Het	C/T	C/A	NON_SYNONYMOUS_CODING	MODERATE	ttG/ttT	L125F	557	CAPS2	protein_coding	ENSG00000180881	calcyphosine 2 [Source:HGNC Symbol;Acc:16471]	ENST00000409445
ch12.g103352171	ASCL1	C	CGCA	INS	Het	CGCA	C/CGCA	CODON_INSERTION	MODERATE	gcg/gcGCAg	A50AQ	236	ASCL1	protein_coding	ENSG00000139352	achaete-scute family bHLH transcription factor 1 [Source:HGNC Symbol;Acc:738]	ENST00000266744
ch12.g108956417	ISCU	T	G	SNV	Hom	GG	G	NON_SYNONYMOUS_CODING	MODERATE	Ttc/Gtc	F7V	167	ISCU	protein_coding	ENSG00000136003	iron-sulfur cluster assembly enzyme [Source:HGNC Symbol;Acc:29882]	ENST00000311893
ch12.g124359992	DNAH10	A	C	SNV	Het	G	A/C	NON_SYNONYMOUS_CODING	MODERATE	gAg/gCg	E2600A	4471	DNAH10	protein_coding	ENSG00000197653	dynein, axonemal, heavy chain 10 [Source:HGNC Symbol;Acc:2941]	ENST00000409039
ch12.g124887058	NCOR2	GGCTGCTGCT	GGCTGCTGCTGCTGCT,G,GGCTGCTGCTGCT	INS,DEL,INS	Hom	GGCTGCTGCTGCTGCT/GGCTGCTGCTGCT	GGCTGCTGCTGCTGCT	CODON_INSERTION	MODERATE	cag/cAGCAGCag	Q508QQQ	2521	NCOR2	protein_coding	ENSG00000196498	nuclear receptor corepressor 2 [Source:HGNC Symbol;Acc:7673]	ENST00000356219
ch12.g132547093	EP400	A	ACAG,ACAGCAGCAG	INS,INS	Hom	A/G	ACAG/ACAGCAGCAG	CODON_INSERTION	MODERATE	cag/CAGcag	Q2764QQ	3159	EP400	protein_coding	ENSG00000183495	E1A binding protein p400 [Source:HGNC Symbol;Acc:11958]	ENST00000333577
ch13.g25021200	PARP4	A	C	SNV	Hom	CG/CA	C	NON_SYNONYMOUS_CODING	MODERATE	cTc/cGc	L1080R	1724	PARP4	protein_coding	ENSG00000102699	poly (ADP-ribose) polymerase family, member 4 [Source:HGNC Symbol;Acc:271]	ENST00000381989
ch13.g25670953	PABPC3	G	A	SNV	Het	GCC/ACT	G/A	NON_SYNONYMOUS_CODING	MODERATE	cGc/cAc	R206H	631	PABPC3	protein_coding	ENSG00000151846	poly(A) binding protein, cytoplasmic 3 [Source:HGNC Symbol;Acc:8556]	ENST00000281589
ch13.g25671168	PABPC3	CGCAC	TGCAA	MNV	Het	C/T	CGCAC/TGCAA	NON_SYNONYMOUS_CODING	MODERATE	cgcaca/TGCAAa	RT278CK	631	PABPC3	protein_coding	ENSG00000151846	poly(A) binding protein, cytoplasmic 3 [Source:HGNC Symbol;Acc:8556]	ENST00000281589
ch13.g25671271	PABPC3	A	G	SNV	Het	AAGC/GAT	A/G	NON_SYNONYMOUS_CODING	MODERATE	aAa/aGa	K312R	631	PABPC3	protein_coding	ENSG00000151846	poly(A) binding protein, cytoplasmic 3 [Source:HGNC Symbol;Acc:8556]	ENST00000281589
ch13.g25671607	PABPC3	G	A	SNV	Het	GA/AG	G/A	NON_SYNONYMOUS_CODING	MODERATE	cGa/cAa	R424Q	631	PABPC3	protein_coding	ENSG00000151846	poly(A) binding protein, cytoplasmic 3 [Source:HGNC Symbol;Acc:8556]	ENST00000281589
ch13.g39424253	FREM2	C	G	SNV	Het	CT/GC	C/G	NON_SYNONYMOUS_CODING	MODERATE	aCt/aGt	T2153S	3169	FREM2	protein_coding	ENSG00000150893	FRAS1 related extracellular matrix protein 2 [Source:HGNC Symbol;Acc:25396]	ENST00000280481
ch13.g46108853	COG3	T	C	SNV	Hom	CA	C	NON_SYNONYMOUS_CODING	MODERATE	tTg/tCg	L825S	828	COG3	protein_coding	ENSG00000136152	component of oligomeric golgi complex 3 [Source:HGNC Symbol;Acc:18619]	ENST00000349995
ch13.g46170719	FAM194B	C	T	SNV	Het	C	C/T	NON_SYNONYMOUS_CODING	MODERATE	gGg/gAg	G141E	696	FAM194B	protein_coding	ENSG00000165837	family with sequence similarity 194, member B [Source:HGNC Symbol;Acc:26523]	ENST00000298738
ch13.g46170726	FAM194B	A	G	SNV	Het	C	A/G	NON_SYNONYMOUS_CODING	MODERATE	Tat/Cat	Y139H	696	FAM194B	protein_coding	ENSG00000165837	family with sequence similarity 194, member B [Source:HGNC Symbol;Acc:26523]	ENST00000298738
ch13.g46170728	FAM194B	T	C	SNV	Het	C	T/C	NON_SYNONYMOUS_CODING	MODERATE	gAg/gGg	E138G	696	FAM194B	protein_coding	ENSG00000165837	family with sequence similarity 194, member B [Source:HGNC Symbol;Acc:26523]	ENST00000298738
ch13.g46170735	FAM194B	C	T	SNV	Hom	C	T	NON_SYNONYMOUS_CODING	MODERATE	Gag/Aag	E136K	696	FAM194B	protein_coding	ENSG00000165837	family with sequence similarity 194, member B [Source:HGNC Symbol;Acc:26523]	ENST00000298738
ch13.g46170735	FAM194B	CCT	TCC	MNV	Hom	C	TCC	NON_SYNONYMOUS_CODING	MODERATE	gaggag/gGGAag	EE135GK	696	FAM194B	protein_coding	ENSG00000165837	family with sequence similarity 194, member B [Source:HGNC Symbol;Acc:26523]	ENST00000298738
ch13.g73350079	DIS3	T	C	SNV	Het	C	T/C	NON_SYNONYMOUS_CODING	MODERATE	aAt/aGt	N269S	958	DIS3	protein_coding	ENSG00000083520	DIS3 mitotic control homolog (S. cerevisiae) [Source:HGNC Symbol;Acc:20604]	ENST00000377767
ch14.g20014669	POTEM	C	T	SNV	Het	TA/T	C/T	NON_SYNONYMOUS_CODING	MODERATE	Gta/Ata	V214I	508	POTEM	protein_coding	ENSG00000187537	POTE ankyrin domain family, member M [Source:HGNC Symbol;Acc:37096]	ENST00000551509
ch14.g20528359	OR4L1	G	T	SNV	Hom	TTCA/TTCG	T	NON_SYNONYMOUS_CODING	MODERATE	agG/agT	R52S	312	OR4L1	protein_coding	ENSG00000176246	olfactory receptor, family 4, subfamily L, member 1 [Source:HGNC Symbol;Acc:15356]	ENST00000315683
ch14.g22363080	TRAV8-4	T	A	SNV	Het	TCAGC/ACAGG	T/A	NON_SYNONYMOUS_CODING	MODERATE	Tca/Aca	S71T	112	TRAV8-4	TR_V_gene	ENSG00000211790	T cell receptor alpha variable 8-4 [Source:HGNC Symbol;Acc:12149]	ENST00000390438
ch14.g23549379	ACIN1	C	G	SNV	Hom	GGGGG/GAGGG	G	NON_SYNONYMOUS_CODING	MODERATE	Gct/Cct	A447P	1341	ACIN1	protein_coding	ENSG00000100813	apoptotic chromatin condensation inducer 1 [Source:HGNC Symbol;Acc:17066]	ENST00000262710
ch14.g23549379	ACIN1	CGGGG	GAGGG,GGGGG,GGGGT	MNV,SNV,MNV	Hom	GGGGG/GAGGG	GAGGG/GGGGG	NON_SYNONYMOUS_CODING	MODERATE	cccgct/ccTCct	PA446PP	1341	ACIN1	protein_coding	ENSG00000100813	apoptotic chromatin condensation inducer 1 [Source:HGNC Symbol;Acc:17066]	ENST00000262710
ch14.g24910973	SDR39U1	T	G	SNV	Hom	GA	G	NON_SYNONYMOUS_CODING	MODERATE	Atc/Ctc	I79L	293	SDR39U1	protein_coding	ENSG00000100445	short chain dehydrogenase/reductase family 39U, member 1 [Source:HGNC Symbol;Acc:20275]	ENST00000399395
ch14.g53019944	GPR137C	A	G	SNV	Het	AGC/GGT	A/G	NON_SYNONYMOUS_CODING	MODERATE	Agc/Ggc	S27G	429	GPR137C	protein_coding	ENSG00000180998	G protein-coupled receptor 137C [Source:HGNC Symbol;Acc:25445]	ENST00000321662
ch14.g64560091	SYNE2	T	C	SNV	Het	TG/CA	T/C	NON_SYNONYMOUS_CODING	MODERATE	Tgg/Cgg	W4001R	6907	SYNE2	protein_coding	ENSG00000054654	spectrin repeat containing, nuclear envelope 2 [Source:HGNC Symbol;Acc:17084]	ENST00000358025
ch14.g70039803	CCDC177	CGCGGCG	C,CGCG	DEL,DEL	Hom	C/CGCG	C	CODON_DELETION	MODERATE	gccgcc/gcc	AA177A	707	CCDC177	protein_coding	ENSG00000267909	Homo sapiens coiled-coil domain containing 177 (CCDC177), mRNA. [Source:RefSeq mRNA;Acc:NM_001271507]	ENST00000599174
ch14.g96987303	PAPOLA	A	T	SNV	Het	T	A/T	NON_SYNONYMOUS_CODING	MODERATE	aAt/aTt	N62I	176	PAPOLA	protein_coding	ENSG00000090060	poly(A) polymerase alpha [Source:HGNC Symbol;Acc:14981]	ENST00000556619
ch14.g104559919	ASPG	T	C	SNV	Het	TGCC/CGCG	T/C	NON_SYNONYMOUS_CODING	MODERATE	Tgc/Cgc	C95R	579	ASPG	protein_coding	ENSG00000166183	asparaginase homolog (S. cerevisiae) [Source:HGNC Symbol;Acc:20123]	ENST00000455920
ch14.g105412005	AHNAK2	ATCCA	GTCCG	MNV	Hom	G	GTCCG	NON_SYNONYMOUS_CODING	MODERATE	atggat/aCGGAC	MD3260TD	5795	AHNAK2	protein_coding	ENSG00000185567	AHNAK nucleoprotein 2 [Source:HGNC Symbol;Acc:20125]	ENST00000333244
ch14.g105412541	AHNAK2	C	T	SNV	Hom	TG	T	NON_SYNONYMOUS_CODING	MODERATE	Gtc/Atc	V3083I	5795	AHNAK2	protein_coding	ENSG00000185567	AHNAK nucleoprotein 2 [Source:HGNC Symbol;Acc:20125]	ENST00000333244
ch14.g105415279	AHNAK2	T	C	SNV	Hom	TTG/CTC	C	NON_SYNONYMOUS_CODING	MODERATE	aAg/aGg	K2170R	5795	AHNAK2	protein_coding	ENSG00000185567	AHNAK nucleoprotein 2 [Source:HGNC Symbol;Acc:20125]	ENST00000333244
ch14.g105415279	AHNAK2	TTG	CTC	MNV	Hom	TTG/CTC	CTC	NON_SYNONYMOUS_CODING	MODERATE	ggcaag/ggGAGg	GK2169GR	5795	AHNAK2	protein_coding	ENSG00000185567	AHNAK nucleoprotein 2 [Source:HGNC Symbol;Acc:20125]	ENST00000333244
ch14.g105415662	AHNAK2	AGAAG	GGAAA	MNV	Hom	G	GGAAA	NON_SYNONYMOUS_CODING	MODERATE	ccttct/cTTTCC	PS2041LS	5795	AHNAK2	protein_coding	ENSG00000185567	AHNAK nucleoprotein 2 [Source:HGNC Symbol;Acc:20125]	ENST00000333244
ch14.g105415745	AHNAK2	C	G	SNV	Hom	GAGA	G	NON_SYNONYMOUS_CODING	MODERATE	Gca/Cca	A2015P	5795	AHNAK2	protein_coding	ENSG00000185567	AHNAK nucleoprotein 2 [Source:HGNC Symbol;Acc:20125]	ENST00000333244
ch14.g105417326	AHNAK2	T	C	SNV	Hom	T/C	C	NON_SYNONYMOUS_CODING	MODERATE	Acc/Gcc	T1488A	5795	AHNAK2	protein_coding	ENSG00000185567	AHNAK nucleoprotein 2 [Source:HGNC Symbol;Acc:20125]	ENST00000333244
ch14.g105417332	AHNAK2	AG	CA	MNV	Hom	C	CA	NON_SYNONYMOUS_CODING	MODERATE	gacttg/gaTGtg	DL1485DV	5795	AHNAK2	protein_coding	ENSG00000185567	AHNAK nucleoprotein 2 [Source:HGNC Symbol;Acc:20125]	ENST00000333244
ch14.g105418119	AHNAK2	G	C	SNV	Hom	G/C	C	NON_SYNONYMOUS_CODING	MODERATE	caC/caG	H1223Q	5795	AHNAK2	protein_coding	ENSG00000185567	AHNAK nucleoprotein 2 [Source:HGNC Symbol;Acc:20125]	ENST00000333244
ch14.g105418166	AHNAK2	T	C	SNV	Hom	CCTTG	C	NON_SYNONYMOUS_CODING	MODERATE	Acc/Gcc	T1208A	5795	AHNAK2	protein_coding	ENSG00000185567	AHNAK nucleoprotein 2 [Source:HGNC Symbol;Acc:20125]	ENST00000333244
ch14.g105939672	CRIP2	C	G	SNV	Het	ACCTTGGCTGGTGGCC	C/G	NON_SYNONYMOUS_CODING	MODERATE	Cgg/Ggg	R30G	282	CRIP2	protein_coding	ENSG00000182809	cysteine-rich protein 2 [Source:HGNC Symbol;Acc:2361]	ENST00000483017
ch14.g106053289	IGHA2	ATCCG	GTCCA	MNV	Hom	G	GTCCA	NON_SYNONYMOUS_CODING	MODERATE	gcggat/gTGGAC	AD335VD	340	IGHA2	IG_C_gene	ENSG00000211890	immunoglobulin heavy constant alpha 2 (A2m marker) [Source:HGNC Symbol;Acc:5479]	ENST00000390539
ch14.g106208082	IGHG1	G	T	SNV	Hom	TCTCC	T	NON_SYNONYMOUS_CODING	MODERATE	Ctg/Atg	L241M	399	IGHG1	IG_C_gene	ENSG00000211896	immunoglobulin heavy constant gamma 1 (G1m marker) [Source:HGNC Symbol;Acc:5525]	ENST00000390548
ch14.g106321589	IGHM	GC	TA,GA	MNV,SNV	Hom	GA/TA	TA/GA	NON_SYNONYMOUS_CODING	MODERATE	ggc/gTA	G215V	453	IGHM	IG_C_gene	ENSG00000211899	immunoglobulin heavy constant mu [Source:HGNC Symbol;Acc:5541]	ENST00000390559
ch14.g106478354	IGHV4-4	T	C	SNV	Het	TCCGA/TGTGA	T/C	NON_SYNONYMOUS_CODING	MODERATE	gAg/gGg	E35G	115	IGHV4-4	IG_V_gene	ENSG00000211936	immunoglobulin heavy variable 4-4 [Source:HGNC Symbol;Acc:5652]	ENST00000390596
ch14.g106478355	IGHV4-4	CC	GT	MNV	Het	C/G	CC/GT	NON_SYNONYMOUS_CODING	MODERATE	tcggag/tcACag	SE34SQ	115	IGHV4-4	IG_V_gene	ENSG00000211936	immunoglobulin heavy variable 4-4 [Source:HGNC Symbol;Acc:5652]	ENST00000390596
ch14.g106573352	IGHV3-11	A	T	SNV	Het	ATATGGT/TTGTGTA	A/T	NON_SYNONYMOUS_CODING	MODERATE	Tac/Aac	Y78N	116	IGHV3-11	IG_V_gene	ENSG00000211941	immunoglobulin heavy variable 3-11 (gene/pseudogene) [Source:HGNC Symbol;Acc:5580]	ENST00000390601
ch14.g107095294	IGHV4-61	TGG	GGC	MNV	Hom	TGG/GGC	GGC	NON_SYNONYMOUS_CODING	MODERATE	cca/GCC	P62A	117	IGHV4-61	IG_V_gene	ENSG00000211970	immunoglobulin heavy variable 4-61 [Source:HGNC Symbol;Acc:5655]	ENST00000390630
ch14.g107095296	IGHV4-61	G	C	SNV	Het	C	G/C	NON_SYNONYMOUS_CODING	MODERATE	Cca/Gca	P62A	117	IGHV4-61	IG_V_gene	ENSG00000211970	immunoglobulin heavy variable 4-61 [Source:HGNC Symbol;Acc:5655]	ENST00000390630
ch14.g107095377	IGHV4-61	CC	GT	MNV	Hom	G	GT	NON_SYNONYMOUS_CODING	MODERATE	tcggag/tcACag	SE34SQ	117	IGHV4-61	IG_V_gene	ENSG00000211970	immunoglobulin heavy variable 4-61 [Source:HGNC Symbol;Acc:5655]	ENST00000390630
ch15.g20739884	GOLGA6L6	CT	TC,CC	MNV,SNV	Hom	CC/TC	TC/CC	NON_SYNONYMOUS_CODING	MODERATE	cag/cGA	Q622R	750	GOLGA6L6	protein_coding	ENSG00000215405	golgin A6 family-like 6 [Source:HGNC Symbol;Acc:37225]	ENST00000427390
ch15.g22074657	POTEB	C	G	SNV	Het	G	C/G	NON_SYNONYMOUS_CODING	MODERATE	Gaa/Caa	E249Q	544	POTEB	protein_coding	ENSG00000233917	POTE ankyrin domain family, member B [Source:HGNC Symbol;Acc:33734]	ENST00000439682
ch15.g22383064	OR4N4	C	A	SNV	Het	CTG/ATG	C/A	NON_SYNONYMOUS_CODING	MODERATE	Cta/Ata	L198I	316	OR4N4	protein_coding	ENSG00000183706	olfactory receptor, family 4, subfamily N, member 4 [Source:HGNC Symbol;Acc:15375]	ENST00000328795
ch15.g23264983	GOLGA8I	G	A	SNV	Hom	ATT	A	NON_SYNONYMOUS_CODING	MODERATE	cGt/cAt	R502H	632	GOLGA8I	protein_coding	ENSG00000153666	golgin A8 family, member I [Source:HGNC Symbol;Acc:26660]	ENST00000450802
ch15.g23609708	GOLGA8S	G	A	SNV	Het	GTG/ATT	G/A	NON_SYNONYMOUS_CODING	MODERATE	cGt/cAt	R495H	625	GOLGA8S	protein_coding	ENSG00000261739	golgin A8 family, member S [Source:HGNC Symbol;Acc:44409]	ENST00000562295
ch15.g23685892	GOLGA6L2	C	G	SNV	Het	A	C/G	NON_SYNONYMOUS_CODING	MODERATE	gGa/gCa	G577A	909	GOLGA6L2	protein_coding	ENSG00000174450	golgin A6 family-like 2 [Source:HGNC Symbol;Acc:26695]	ENST00000567107
ch15.g23685899	GOLGA6L2	G	A	SNV	Het	C/T	G/A	NON_SYNONYMOUS_CODING	MODERATE	Cca/Tca	P575S	909	GOLGA6L2	protein_coding	ENSG00000174450	golgin A6 family-like 2 [Source:HGNC Symbol;Acc:26695]	ENST00000567107
ch15.g23685913	GOLGA6L2	G	C	SNV	Het	C/T	G/C	NON_SYNONYMOUS_CODING	MODERATE	gCa/gGa	A570G	909	GOLGA6L2	protein_coding	ENSG00000174450	golgin A6 family-like 2 [Source:HGNC Symbol;Acc:26695]	ENST00000567107
ch15.g23685920	GOLGA6L2	A	C	SNV	Het	C/T	A/C	NON_SYNONYMOUS_CODING	MODERATE	Tca/Gca	S568A	909	GOLGA6L2	protein_coding	ENSG00000174450	golgin A6 family-like 2 [Source:HGNC Symbol;Acc:26695]	ENST00000567107
ch15.g23685920	GOLGA6L2	ATC	CTT	MNV	Het	C/T	ATC/CTT	NON_SYNONYMOUS_CODING	MODERATE	ggatca/gAAGca	GS567EA	909	GOLGA6L2	protein_coding	ENSG00000174450	golgin A6 family-like 2 [Source:HGNC Symbol;Acc:26695]	ENST00000567107
ch15.g23685922	GOLGA6L2	C	T	SNV	Het	C/CCCGCATCTTCTCCTCCTGCTT	C/T	NON_SYNONYMOUS_CODING	MODERATE	gGa/gAa	G567E	909	GOLGA6L2	protein_coding	ENSG00000174450	golgin A6 family-like 2 [Source:HGNC Symbol;Acc:26695]	ENST00000567107
ch15.g23685943	GOLGA6L2	C	T	SNV	Het	C/CCCGCATCTTCTCCTCCTGCTT	C/T	NON_SYNONYMOUS_CODING	MODERATE	gGa/gAa	G560E	909	GOLGA6L2	protein_coding	ENSG00000174450	golgin A6 family-like 2 [Source:HGNC Symbol;Acc:26695]	ENST00000567107
ch15.g30696515	GOLGA8R	C	A	SNV	Het	CAC/AAT	C/A	NON_SYNONYMOUS_CODING	MODERATE	Gcc/Tcc	A502S	631	GOLGA8R	protein_coding	ENSG00000186399	golgin A8 family, member R [Source:HGNC Symbol;Acc:44407]	ENST00000327271
ch15.g33381000	FMN1	A	T	SNV	Het	T	A/T	NON_SYNONYMOUS_CODING	MODERATE	caT/caA	H681Q	1419	FMN1	protein_coding	ENSG00000248905	formin 1 [Source:HGNC Symbol;Acc:3768]	ENST00000559047
ch15.g34331113	AVEN	CCCGCCGCCGCCT	C	DEL	Hom	CCCGCCGCCGCCT/C	C	CODON_CHANGE_PLUS_CODON_DELETION	MODERATE	ggaggcggcggcggg/ggg	GGGGG41G	362	AVEN	protein_coding	ENSG00000169857	apoptosis, caspase activation inhibitor [Source:HGNC Symbol;Acc:13509]	ENST00000306730
ch15.g38776670	FAM98B	G	A	SNV	Hom	G/A	A	NON_SYNONYMOUS_CODING	MODERATE	gGa/gAa	G371E	433	FAM98B	protein_coding	ENSG00000171262	family with sequence similarity 98, member B [Source:HGNC Symbol;Acc:26773]	ENST00000397609
ch15.g41634587	NUSAP1	A	G	SNV	Het	AC/GA	A/G	NON_SYNONYMOUS_CODING	MODERATE	Acc/Gcc	T33A	441	NUSAP1	protein_coding	ENSG00000137804	nucleolar and spindle associated protein 1 [Source:HGNC Symbol;Acc:18538]	ENST00000559596
ch15.g42302433	PLA2G4E	A	G	SNV	Het	ACTTG/GCTTC	A/G	NON_SYNONYMOUS_CODING	MODERATE	Tgc/Cgc	C5R	839	PLA2G4E	protein_coding	ENSG00000188089	phospholipase A2, group IVE [Source:HGNC Symbol;Acc:24791]	ENST00000413860
ch15.g43672343	TUBGCP4	T	C	SNV	Het	C/T	T/C	NON_SYNONYMOUS_CODING	MODERATE	gTt/gCt	V168A	667	TUBGCP4	protein_coding	ENSG00000137822	tubulin, gamma complex associated protein 4 [Source:HGNC Symbol;Acc:16691]	ENST00000260383
ch15.g43817404	MAP1A	G	A	SNV	Het	GAT/AAC	G/A	NON_SYNONYMOUS_CODING	MODERATE	Gat/Aat	D1483N	3041	MAP1A	protein_coding	ENSG00000166963	microtubule-associated protein 1A [Source:HGNC Symbol;Acc:6835]	ENST00000382031
ch15.g74364611	GOLGA6A	GCCT	G	DEL	Het	G/C	GCCT/G	CODON_CHANGE_PLUS_CODON_DELETION	MODERATE	gaggcg/gcg	EA513A	693	GOLGA6A	protein_coding	ENSG00000159289	golgin A6 family, member A [Source:HGNC Symbol;Acc:13567]	ENST00000290438
ch15.g74421308	RP11-247C2.2	C	T	SNV	Het	C	C/T	NON_SYNONYMOUS_CODING	MODERATE	cGg/cAg	R42Q	108	RP11-247C2.2	protein_coding	ENSG00000248540	HCG2004779; Uncharacterized protein [Source:UniProtKB/TrEMBL;Acc:H3BQQ5]	ENST00000514871
ch15.g78276594	TBC1D2B	A	C	SNV	Het	AC/CA	A/C	NON_SYNONYMOUS_CODING	MODERATE	gTt/gGt	V110G	121	TBC1D2B	protein_coding	ENSG00000167202	TBC1 domain family, member 2B [Source:HGNC Symbol;Acc:29183]	ENST00000465531
ch15.g79058375	ADAMTS7	A	G	SNV	Het	AGGA/GGGG	A/G	NON_SYNONYMOUS_CODING	MODERATE	cTt/cCt	L1293P	1686	ADAMTS7	protein_coding	ENSG00000136378	ADAM metallopeptidase with thrombospondin type 1 motif, 7 [Source:HGNC Symbol;Acc:223]	ENST00000388820
ch15.g82637061	GOLGA6L10	C	T	SNV	Het	T	C/T	NON_SYNONYMOUS_CODING	MODERATE	cGg/cAg	R342Q	479	GOLGA6L10	protein_coding	ENSG00000205281	golgin A6 family-like 10 [Source:HGNC Symbol;Acc:37228]	ENST00000439287
ch15.g82637293	GOLGA6L10	A	G	SNV	Het	T	A/G	NON_SYNONYMOUS_CODING	MODERATE	Tgt/Cgt	C265R	479	GOLGA6L10	protein_coding	ENSG00000205281	golgin A6 family-like 10 [Source:HGNC Symbol;Acc:37228]	ENST00000439287
ch15.g83502065	WHAMM	A	C	SNV	Het	AC/CG	A/C	NON_SYNONYMOUS_CODING	MODERATE	cAc/cCc	H736P	809	WHAMM	protein_coding	ENSG00000156232	WAS protein homolog associated with actin, golgi membranes and microtubules [Source:HGNC Symbol;Acc:30493]	ENST00000286760
ch15.g101606889	LRRK1	G	A	SNV	Het	GC/AA	G/A	NON_SYNONYMOUS_CODING	MODERATE	gGc/gAc	G1938D	2015	LRRK1	protein_coding	ENSG00000154237	leucine-rich repeat kinase 1 [Source:HGNC Symbol;Acc:18608]	ENST00000388948
ch16.g633353	PIGQ	T	C	SNV	Hom	CA	C	NON_SYNONYMOUS_CODING	MODERATE	Tgt/Cgt	C668R	760	PIGQ	protein_coding	ENSG00000007541	phosphatidylinositol glycan anchor biosynthesis, class Q [Source:HGNC Symbol;Acc:14135]	ENST00000026218
ch16.g1279270	TPSB2	T	C	SNV	Hom	T/C	C	NON_SYNONYMOUS_CODING	MODERATE	Acc/Gcc	T141A	274	TPSB2	protein_coding	ENSG00000197253	tryptase beta 2 (gene/pseudogene) [Source:HGNC Symbol;Acc:14120]	ENST00000430512
ch16.g1962046	HS3ST6	C	T	SNV	Het	CG/TA	C/T	NON_SYNONYMOUS_CODING	MODERATE	Gcc/Acc	A209T	359	HS3ST6	protein_coding	ENSG00000162040	heparan sulfate (glucosamine) 3-O-sulfotransferase 6 [Source:HGNC Symbol;Acc:14178]	ENST00000454677
ch16.g2059708	ZNF598	T	G	SNV	Hom	GGG	G	NON_SYNONYMOUS_CODING	MODERATE	Atg/Ctg	M14L	904	ZNF598	protein_coding	ENSG00000167962	zinc finger protein 598 [Source:HGNC Symbol;Acc:28079]	ENST00000431526
ch16.g15457764	NPIPA5	G	A	SNV	Het	G/C	G/A	NON_SYNONYMOUS_CODING	MODERATE	Cgt/Tgt	R269C	350	NPIPA5	protein_coding	ENSG00000183793	nuclear pore complex interacting protein family, member A5 [Source:HGNC Symbol;Acc:41980]	ENST00000360151
ch16.g15457766	NPIPA5	TC	TT	SNV	Het	G/C	TC/TT	NON_SYNONYMOUS_CODING	MODERATE	Gag/Aag	E268K	350	NPIPA5	protein_coding	ENSG00000183793	nuclear pore complex interacting protein family, member A5 [Source:HGNC Symbol;Acc:41980]	ENST00000360151
ch16.g28507445	APOBR	G	C	SNV	Het	T	G/C	NON_SYNONYMOUS_CODING	MODERATE	gaG/gaC	E361D	1097	APOBR	protein_coding	ENSG00000184730	apolipoprotein B receptor [Source:HGNC Symbol;Acc:24087]	ENST00000564831
ch16.g28507452	APOBR	G	T	SNV	Het	T	G/T	NON_SYNONYMOUS_CODING	MODERATE	Ggg/Tgg	G364W	1097	APOBR	protein_coding	ENSG00000184730	apolipoprotein B receptor [Source:HGNC Symbol;Acc:24087]	ENST00000564831
ch16.g28507458	APOBR	G	A	SNV	Het	T	G/A	NON_SYNONYMOUS_CODING	MODERATE	Gcc/Acc	A366T	1097	APOBR	protein_coding	ENSG00000184730	apolipoprotein B receptor [Source:HGNC Symbol;Acc:24087]	ENST00000564831
ch16.g29393135	NPIPB11	T	G	SNV	Het	G	T/G	NON_SYNONYMOUS_CODING	MODERATE	Acc/Ccc	T1040P	1161	NPIPB11	protein_coding	ENSG00000254206	nuclear pore complex interacting protein family, member B11 [Source:HGNC Symbol;Acc:37453]	ENST00000524087
ch16.g29496625	RP11-231C14.4	C	T	SNV	Het	C/G	C/T	NON_SYNONYMOUS_CODING	MODERATE	cGt/cAt	R217H	754	RP11-231C14.4	protein_coding	ENSG00000169203	Uncharacterized protein [Source:UniProtKB/TrEMBL;Acc:A8MQ56]	ENST00000354563
ch16.g56601720	MT4	A	G	SNV	Hom	GTC	G	NON_SYNONYMOUS_CODING	MODERATE	tAt/tGt	Y30C	62	MT4	protein_coding	ENSG00000102891	metallothionein 4 [Source:HGNC Symbol;Acc:18705]	ENST00000219162
ch16.g57071113	NLRC5	TA	CG,TG	MNV,SNV	Hom	T/C	CG/TG	NON_SYNONYMOUS_CODING	MODERATE	agtaac/agCGac	SN906SD	1866	NLRC5	protein_coding	ENSG00000140853	NLR family, CARD domain containing 5 [Source:HGNC Symbol;Acc:29933]	ENST00000262510
ch16.g66432423	CDH5	T	C	SNV	Hom	CC/CT	C	NON_SYNONYMOUS_CODING	MODERATE	aTc/aCc	I517T	784	CDH5	protein_coding	ENSG00000179776	cadherin 5, type 2 (vascular endothelium) [Source:HGNC Symbol;Acc:1764]	ENST00000341529
ch16.g66432423	CDH5	TC	CT,CC	MNV,SNV	Hom	CC/CT	CT/CC	NON_SYNONYMOUS_CODING	MODERATE	atc/aCT	I517T	784	CDH5	protein_coding	ENSG00000179776	cadherin 5, type 2 (vascular endothelium) [Source:HGNC Symbol;Acc:1764]	ENST00000341529
ch16.g72821593	ZFHX3	AGCCGCCGCC	A	DEL	Het	AGCCGCCGCCGCCGCCGCCGCCGCCA/AGCCGCCGCCGCCGCCA	AGCCGCCGCC/A	CODON_DELETION	MODERATE	ggcggcggc/	GGG3525	3703	ZFHX3	protein_coding	ENSG00000140836	zinc finger homeobox 3 [Source:HGNC Symbol;Acc:777]	ENST00000268489
ch16.g83986885	OSGIN1	C	G	SNV	Hom	GTCA	G	NON_SYNONYMOUS_CODING	MODERATE	Ctc/Gtc	L72V	104	OSGIN1	protein_coding	ENSG00000140961	oxidative stress induced growth inhibitor 1 [Source:HGNC Symbol;Acc:30093]	ENST00000561552
ch16.g88599697	ZFPM1	A	C	SNV	Hom	CCC	C	NON_SYNONYMOUS_CODING	MODERATE	gAg/gCg	E444A	1006	ZFPM1	protein_coding	ENSG00000179588	zinc finger protein, FOG family member 1 [Source:HGNC Symbol;Acc:19762]	ENST00000319555
ch16.g89016732	RP11-830F9.6	G	A	SNV	Het	GTCA/ATCT	G/A	NON_SYNONYMOUS_CODING	MODERATE	gGt/gAt	G69D	413	RP11-830F9.6	protein_coding	ENSG00000205018	Uncharacterized protein; cDNA FLJ26728 fis, clone PNC06635 [Source:UniProtKB/TrEMBL;Acc:Q6ZP14]	ENST00000378347
ch16.g89017617	RP11-830F9.6	G	C	SNV	Het	GTCC/CTCG	G/C	NON_SYNONYMOUS_CODING	MODERATE	cGt/cCt	R364P	413	RP11-830F9.6	protein_coding	ENSG00000205018	Uncharacterized protein; cDNA FLJ26728 fis, clone PNC06635 [Source:UniProtKB/TrEMBL;Acc:Q6ZP14]	ENST00000378347
ch17.g7197794	YBX2	C	A	SNV	Hom	C/A	A	NON_SYNONYMOUS_CODING	MODERATE	gGg/gTg	G9V	364	YBX2	protein_coding	ENSG00000006047	Y box binding protein 2 [Source:HGNC Symbol;Acc:17948]	ENST00000007699
ch17.g7386114	SLC35G6	A	G	SNV	Het	A	A/G	NON_SYNONYMOUS_CODING	MODERATE	Agc/Ggc	S271G	338	SLC35G6	protein_coding	ENSG00000259224	solute carrier family 35, member G6 [Source:HGNC Symbol;Acc:31351]	ENST00000412468
ch17.g7386234	SLC35G6	G	A	SNV	Het	T/C	G/A	NON_SYNONYMOUS_CODING	MODERATE	Gtg/Atg	V311M	338	SLC35G6	protein_coding	ENSG00000259224	solute carrier family 35, member G6 [Source:HGNC Symbol;Acc:31351]	ENST00000412468
ch17.g7386279	SLC35G6	T	C	SNV	Het	CA	T/C	NON_SYNONYMOUS_CODING	MODERATE	Tgg/Cgg	W326R	338	SLC35G6	protein_coding	ENSG00000259224	solute carrier family 35, member G6 [Source:HGNC Symbol;Acc:31351]	ENST00000412468
ch17.g18565423	ZNF286B	G	A	SNV	Het	A	G/A	NON_SYNONYMOUS_CODING	MODERATE	Ccg/Tcg	P466S	522	ZNF286B	protein_coding	ENSG00000249459	zinc finger protein 286B [Source:HGNC Symbol;Acc:33241]	ENST00000545289
ch17.g21319007	KCNJ12	G	A	SNV	Het	GG/AC	G/A	NON_SYNONYMOUS_CODING	MODERATE	cGg/cAg	R118Q	433	KCNJ12	protein_coding	ENSG00000184185	potassium inwardly-rectifying channel, subfamily J, member 12 [Source:HGNC Symbol;Acc:6258]	ENST00000331718
ch17.g26708300	TMEM199	T	C	SNV	Hom	CGTGG	C	NON_SYNONYMOUS_CODING	MODERATE	Tgg/Cgg	W204R	299	TMEM199	protein_coding	ENSG00000244045	transmembrane protein 199 [Source:HGNC Symbol;Acc:18085]	ENST00000509083
ch17.g26708550	SARM1	T	C	SNV	Hom	CG	C	NON_SYNONYMOUS_CODING	MODERATE	Tcg/Ccg	S233P	690	SARM1	protein_coding	ENSG00000004139	sterile alpha and TIR motif containing 1 [Source:HGNC Symbol;Acc:17074]	ENST00000457710
ch17.g27283241	SEZ6	C	G	SNV	Het	C	C/G	NON_SYNONYMOUS_CODING	MODERATE	cGc/cCc	R963P	994	SEZ6	protein_coding	ENSG00000063015	seizure related 6 homolog (mouse) [Source:HGNC Symbol;Acc:15955]	ENST00000317338
ch17.g27286836	SEZ6	C	A	SNV	Het	GA/G	C/A	NON_SYNONYMOUS_CODING	MODERATE	Gtg/Ttg	V551L	994	SEZ6	protein_coding	ENSG00000063015	seizure related 6 homolog (mouse) [Source:HGNC Symbol;Acc:15955]	ENST00000317338
ch17.g30469470	AC090616.2	CCCGCCGCCG	C	DEL	Hom	CCCGCCGCCGCCGCCG	C	CODON_DELETION	MODERATE	cggcggcgg/	RRR87	142	AC090616.2	protein_coding	ENSG00000214708	Uncharacterized protein [Source:UniProtKB/TrEMBL;Acc:A8MZ04]	ENST00000398832
ch17.g33749546	SLFN12	A	G	SNV	Hom	G/A	G	NON_SYNONYMOUS_CODING	MODERATE	Tgt/Cgt	C168R	578	SLFN12	protein_coding	ENSG00000172123	schlafen family member 12 [Source:HGNC Symbol;Acc:25500]	ENST00000304905
ch17.g38991052	TMEM99	T	G	SNV	Het	TT/GA	T/G	NON_SYNONYMOUS_CODING	MODERATE	cTt/cGt	L95R	258	TMEM99	protein_coding	ENSG00000167920	transmembrane protein 99 [Source:HGNC Symbol;Acc:28305]	ENST00000301665
ch17.g39240511	KRTAP4-7	A	T	SNV	Het	T	A/T	NON_SYNONYMOUS_CODING	MODERATE	gAc/gTc	D18V	155	KRTAP4-7	protein_coding	ENSG00000240871	keratin associated protein 4-7 [Source:HGNC Symbol;Acc:18898]	ENST00000391417
ch17.g39257813	KRTAP4-16P	A	G	SNV	Het	C	A/G	NON_SYNONYMOUS_CODING	MODERATE	Tcc/Ccc	S217P	235	KRTAP4-16P	protein_coding	ENSG00000241241	keratin associated protein 4-16, pseudogene [Source:HGNC Symbol;Acc:18921]	ENST00000440582
ch17.g39274426	KRTAP4-11	T	A	SNV	Het	T/C	T/A	NON_SYNONYMOUS_CODING	MODERATE	Agc/Tgc	S48C	195	KRTAP4-11	protein_coding	ENSG00000212721	keratin associated protein 4-11 [Source:HGNC Symbol;Acc:18911]	ENST00000391413
ch17.g39580559	KRT37	T	A	SNV	Het	TGGT/AGGC	T/A	NON_SYNONYMOUS_CODING	MODERATE	Agt/Tgt	S73C	449	KRT37	protein_coding	ENSG00000108417	keratin 37 [Source:HGNC Symbol;Acc:6455]	ENST00000225550
ch17.g41960633	MPP2	C	G	SNV	Hom	GC	G	NON_SYNONYMOUS_CODING	MODERATE	Gtg/Ctg	V126L	597	MPP2	protein_coding	ENSG00000108852	membrane protein, palmitoylated 2 (MAGUK p55 subfamily member 2) [Source:HGNC Symbol;Acc:7220]	ENST00000518766
ch17.g44409255	LRRC37A	A	G	SNV	Het	G/A	A/G	NON_SYNONYMOUS_CODING	MODERATE	Aag/Gag	K1538E	1700	LRRC37A	protein_coding	ENSG00000176681	leucine rich repeat containing 37A [Source:HGNC Symbol;Acc:29069]	ENST00000320254
ch17.g44626773	LRRC37A2	A	C	SNV	Hom	G	C	NON_SYNONYMOUS_CODING	MODERATE	cAt/cCt	H1423P	1700	LRRC37A2	protein_coding	ENSG00000238083	leucine rich repeat containing 37, member A2 [Source:HGNC Symbol;Acc:32404]	ENST00000333412
ch17.g54534634	ANKFN1	G	A	SNV	Het	A	G/A	NON_SYNONYMOUS_CODING	MODERATE	Gtt/Att	V445I	1149	ANKFN1	protein_coding	ENSG00000153930	ankyrin-repeat and fibronectin type III domain containing 1 [Source:HGNC Symbol;Acc:26766]	ENST00000566473
ch17.g71232804	C17orf80	C	A	SNV	Hom	AATT	A	NON_SYNONYMOUS_CODING	MODERATE	Cat/Aat	H395N	609	C17orf80	protein_coding	ENSG00000141219	chromosome 17 open reading frame 80 [Source:HGNC Symbol;Acc:29601]	ENST00000359042
ch17.g73596693	MYO15B	T	TTTTTTTTTT	INS	Hom	C	TTTTTTTTTT	CODON_INSERTION	MODERATE	ttt/tTTTTTTTTTtt	F69FFFF	111	MYO15B	protein_coding	ENSG00000266714	myosin XVB pseudogene [Source:HGNC Symbol;Acc:14083]	ENST00000584762
ch17.g74288421	QRICH2	A	G	SNV	Het	AT/GC	A/G	NON_SYNONYMOUS_CODING	MODERATE	aTa/aCa	I630T	1663	QRICH2	protein_coding	ENSG00000129646	glutamine rich 2 [Source:HGNC Symbol;Acc:25326]	ENST00000262765
ch17.g76433898	DNAH17	T	C	SNV	Hom	CG	C	NON_SYNONYMOUS_CODING	MODERATE	cAc/cGc	H3947R	4485	DNAH17	protein_coding	ENSG00000187775	dynein, axonemal, heavy chain 17 [Source:HGNC Symbol;Acc:2946]	ENST00000389840
ch17.g76491127	DNAH17	T	C	SNV	Het	TG/CC	T/C	NON_SYNONYMOUS_CODING	MODERATE	Atg/Gtg	M1972V	4485	DNAH17	protein_coding	ENSG00000187775	dynein, axonemal, heavy chain 17 [Source:HGNC Symbol;Acc:2946]	ENST00000389840
ch17.g78055757	CCDC40	C	T	SNV	Het	CG/TG	C/T	NON_SYNONYMOUS_CODING	MODERATE	gCt/gTt	A630V	1142	CCDC40	protein_coding	ENSG00000141519	coiled-coil domain containing 40 [Source:HGNC Symbol;Acc:26090]	ENST00000397545
ch17.g78055757	CCDC40	CT	TG,CG	MNV,SNV	Hom	CG/TG	TG/CG	NON_SYNONYMOUS_CODING	MODERATE	gct/gTG	A630V	1142	CCDC40	protein_coding	ENSG00000141519	coiled-coil domain containing 40 [Source:HGNC Symbol;Acc:26090]	ENST00000397545
ch17.g78978275	AC127496.1	A	G	SNV	Het	AA/GG	A/G	NON_SYNONYMOUS_CODING	MODERATE	Aat/Gat	N73D	156	AC127496.1	protein_coding	ENSG00000175911	Uncharacterized protein [Source:UniProtKB/TrEMBL;Acc:Q9HBN7]	ENST00000321930
ch17.g80086386	CCDC57	C	T	SNV	Hom	TGTT	T	NON_SYNONYMOUS_CODING	MODERATE	Gcc/Acc	A778T	916	CCDC57	protein_coding	ENSG00000176155	coiled-coil domain containing 57 [Source:HGNC Symbol;Acc:27564]	ENST00000389641
ch18.g9255259	ANKRD12	A	T	SNV	Het	G	A/T	NON_SYNONYMOUS_CODING	MODERATE	cAt/cTt	H665L	2062	ANKRD12	protein_coding	ENSG00000101745	ankyrin repeat domain 12 [Source:HGNC Symbol;Acc:29135]	ENST00000262126
ch18.g47787532	CCDC11	C	G	SNV	Het	A	C/G	NON_SYNONYMOUS_CODING	MODERATE	gaG/gaC	E125D	514	CCDC11	protein_coding	ENSG00000172361	coiled-coil domain containing 11 [Source:HGNC Symbol;Acc:26530]	ENST00000398545
ch19.g2015540	BTBD2	GGGC	G	DEL	Hom	T/C	G	CODON_DELETION	MODERATE	gcc/	A54	525	BTBD2	protein_coding	ENSG00000133243	BTB (POZ) domain containing 2 [Source:HGNC Symbol;Acc:15504]	ENST00000255608
ch19.g4511283	PLIN4	C	T	SNV	Het	CA/TG	C/T	NON_SYNONYMOUS_CODING	MODERATE	Gcc/Acc	A883T	1357	PLIN4	protein_coding	ENSG00000167676	perilipin 4 [Source:HGNC Symbol;Acc:29393]	ENST00000301286
ch19.g4513143	PLIN4	CA	TG	MNV	Hom	T	TG	NON_SYNONYMOUS_CODING	MODERATE	actggt/acCAgt	TG262TS	1357	PLIN4	protein_coding	ENSG00000167676	perilipin 4 [Source:HGNC Symbol;Acc:29393]	ENST00000301286
ch19.g7573297	C19orf45	T	C	SNV	Het	TGTGC/CGTGT	T/C	NON_SYNONYMOUS_CODING	MODERATE	cTg/cCg	L500P	505	C19orf45	protein_coding	ENSG00000198723	chromosome 19 open reading frame 45 [Source:HGNC Symbol;Acc:24745]	ENST00000361664
ch19.g9001833	MUC16	A	G	SNV	Hom	GTA	G	NON_SYNONYMOUS_CODING	MODERATE	aTg/aCg	M13472T	14507	MUC16	protein_coding	ENSG00000181143	mucin 16, cell surface associated [Source:HGNC Symbol;Acc:15582]	ENST00000397910
ch19.g9020153	MUC16	C	T	SNV	Het	CA/TG	C/T	NON_SYNONYMOUS_CODING	MODERATE	Gag/Aag	E12448K	14507	MUC16	protein_coding	ENSG00000181143	mucin 16, cell surface associated [Source:HGNC Symbol;Acc:15582]	ENST00000397910
ch19.g12186921	ZNF844	T	C	SNV	Het	TG/CT	T/C	NON_SYNONYMOUS_CODING	MODERATE	gTg/gCg	V329A	666	ZNF844	protein_coding	ENSG00000223547	zinc finger protein 844 [Source:HGNC Symbol;Acc:25932]	ENST00000439326
ch19.g13318672	CACNA1A	CCTGCTGCTGCTGCTGCTG	C,CCTGCTGCTGCTG,CCTGCTGCTGCTGCTG	DEL,DEL,DEL	Hom	CCTGCTGCTGCTG/C	C/CCTGCTGCTGCTG	CODON_DELETION	MODERATE	cagcagcagcagcagcag/	QQQQQQ2320	2506	CACNA1A	protein_coding	ENSG00000141837	calcium channel, voltage-dependent, P/Q type, alpha 1A subunit [Source:HGNC Symbol;Acc:1388]	ENST00000360228
ch19.g13899041	AC008686.1	CTTT	C	DEL	Het	C/T	CTTT/C	CODON_CHANGE_PLUS_CODON_DELETION	MODERATE	aaaaag/aag	KK52K	127	AC008686.1	protein_coding	ENSG00000214109	Uncharacterized protein [Source:UniProtKB/TrEMBL;Acc:H7BYR1]	ENST00000397557
ch19.g35173717	ZNF302	T	A	SNV	Het	A/T	T/A	NON_SYNONYMOUS_CODING	MODERATE	caT/caA	H59Q	443	ZNF302	protein_coding	ENSG00000089335	zinc finger protein 302 [Source:HGNC Symbol;Acc:13848]	ENST00000446502
ch19.g35863028	GPR42	T	C	SNV	Hom	T/C	C	NON_SYNONYMOUS_CODING	MODERATE	gTg/gCg	V256A	346	GPR42	protein_coding	ENSG00000126251	G protein-coupled receptor 42 (gene/pseudogene) [Source:HGNC Symbol;Acc:4500]	ENST00000454971
ch19.g36002421	DMKN	A	ACTGCTGCTG	INS	Het	GCCA/G	A/ACTGCTGCTG	CODON_CHANGE_PLUS_CODON_INSERTION	MODERATE	ggt/ggCAGCAGCAGt	G270GSSS	476	DMKN	protein_coding	ENSG00000161249	dermokine [Source:HGNC Symbol;Acc:25063]	ENST00000339686
ch19.g38202515	ZNF607	G	A	SNV	Het	GC/AC	G/A	NON_SYNONYMOUS_CODING	MODERATE	tCc/tTc	S2F	696	ZNF607	protein_coding	ENSG00000198182	zinc finger protein 607 [Source:HGNC Symbol;Acc:28192]	ENST00000355202
ch19.g38202515	ZNF607	GA	AC,GC	MNV,SNV	Hom	GC/AC	AC/GC	NON_SYNONYMOUS_CODING	MODERATE	tcc/GTc	S2V	696	ZNF607	protein_coding	ENSG00000198182	zinc finger protein 607 [Source:HGNC Symbol;Acc:28192]	ENST00000355202
ch19.g40368498	FCGBP	A	C	SNV	Hom	CC	C	NON_SYNONYMOUS_CODING	MODERATE	Tca/Gca	S4284A	5405	FCGBP	protein_coding	ENSG00000090920	Fc fragment of IgG binding protein [Source:HGNC Symbol;Acc:13572]	ENST00000221347
ch19.g40370296	FCGBP	G	C	SNV	Het	GG/CA	G/C	NON_SYNONYMOUS_CODING	MODERATE	Cag/Gag	Q4124E	5405	FCGBP	protein_coding	ENSG00000090920	Fc fragment of IgG binding protein [Source:HGNC Symbol;Acc:13572]	ENST00000221347
ch19.g40376880	FCGBP	T	C	SNV	Het	TG/CC	T/C	NON_SYNONYMOUS_CODING	MODERATE	Aag/Gag	K3848E	5405	FCGBP	protein_coding	ENSG00000090920	Fc fragment of IgG binding protein [Source:HGNC Symbol;Acc:13572]	ENST00000221347
ch19.g40392359	FCGBP	TG	CA	MNV	Hom	CG	CA	NON_SYNONYMOUS_CODING	MODERATE	gca/gTG	A2715V	5405	FCGBP	protein_coding	ENSG00000090920	Fc fragment of IgG binding protein [Source:HGNC Symbol;Acc:13572]	ENST00000221347
ch19.g40392360	FCGBP	G	A	SNV	Het	A	G/A	NON_SYNONYMOUS_CODING	MODERATE	gCa/gTa	A2715V	5405	FCGBP	protein_coding	ENSG00000090920	Fc fragment of IgG binding protein [Source:HGNC Symbol;Acc:13572]	ENST00000221347
ch19.g40402235	FCGBP	G	C	SNV	Het	GG/CA	G/C	NON_SYNONYMOUS_CODING	MODERATE	Cag/Gag	Q1722E	5405	FCGBP	protein_coding	ENSG00000090920	Fc fragment of IgG binding protein [Source:HGNC Symbol;Acc:13572]	ENST00000221347
ch19.g40405997	FCGBP	T	C	SNV	Het	TGC/CGA	T/C	NON_SYNONYMOUS_CODING	MODERATE	Atg/Gtg	M1617V	5405	FCGBP	protein_coding	ENSG00000090920	Fc fragment of IgG binding protein [Source:HGNC Symbol;Acc:13572]	ENST00000221347
ch19.g41386486	CYP2A7	C	A	SNV	Het	CA/AG	C/A	NON_SYNONYMOUS_CODING	MODERATE	Gcc/Tcc	A131S	494	CYP2A7	protein_coding	ENSG00000198077	cytochrome P450, family 2, subfamily A, polypeptide 7 [Source:HGNC Symbol;Acc:2611]	ENST00000301146
ch19.g42213868	CEACAM5	A	G	SNV	Het	ATCAT/GTCAC	A/G	NON_SYNONYMOUS_CODING	MODERATE	Atc/Gtc	I112V	702	CEACAM5	protein_coding	ENSG00000105388	carcinoembryonic antigen-related cell adhesion molecule 5 [Source:HGNC Symbol;Acc:1817]	ENST00000221992
ch19.g43243217	PSG3	A	G	SNV	Het	AA/GG	A/G	NON_SYNONYMOUS_CODING	MODERATE	tTg/tCg	L30S	475	PSG3	protein_coding	ENSG00000221826	pregnancy specific beta-1-glycoprotein 3 [Source:HGNC Symbol;Acc:9520]	ENST00000595140
ch19.g43529026	PSG11	C	T	SNV	Hom	TG	T	NON_SYNONYMOUS_CODING	MODERATE	Gta/Ata	V83I	335	PSG11	protein_coding	ENSG00000243130	pregnancy specific beta-1-glycoprotein 11 [Source:HGNC Symbol;Acc:9516]	ENST00000320078
ch19.g43709654	PSG4	C	A	SNV	Hom	AGG	A	NON_SYNONYMOUS_CODING	MODERATE	cGc/cTc	R12L	419	PSG4	protein_coding	ENSG00000243137	pregnancy specific beta-1-glycoprotein 4 [Source:HGNC Symbol;Acc:9521]	ENST00000405312
ch19.g43860251	CD177	G	A	SNV	Hom	AATAG	A	NON_SYNONYMOUS_CODING	MODERATE	Gat/Aat	D204N	248	CD177	protein_coding	ENSG00000204936	CD177 molecule [Source:HGNC Symbol;Acc:30072]	ENST00000378009
ch19.g51984725	CEACAM18	T	A	SNV	Hom	ACA	A	NON_SYNONYMOUS_CODING	MODERATE	cTc/cAc	L221H	398	CEACAM18	protein_coding	ENSG00000213822	carcinoembryonic antigen-related cell adhesion molecule 18 [Source:HGNC Symbol;Acc:31949]	ENST00000451626
ch19.g53116939	ZNF83	CTCATTA	TACATTA,GTCACTG	MNV,MNV	Hom	T	TACATTA	NON_SYNONYMOUS_CODING	MODERATE	gag/gTA	E293V	516	ZNF83	protein_coding	ENSG00000167766	zinc finger protein 83 [Source:HGNC Symbol;Acc:13158]	ENST00000301096
ch19.g53517939	ERVV-1	T	C	SNV	Hom	T/C	C	NON_SYNONYMOUS_CODING	MODERATE	tTg/tCg	L199S	477	ERVV-1	protein_coding	ENSG00000269526	endogenous retrovirus group V, member 1 [Source:HGNC Symbol;Acc:26501]	ENST00000602168
ch19.g54724430	LILRB3	T	A	SNV	Hom	AA	A	NON_SYNONYMOUS_CODING	MODERATE	cAc/cTc	H409L	648	LILRB3	protein_coding	ENSG00000204577	leukocyte immunoglobulin-like receptor, subfamily B (with TM and ITIM domains), member 3 [Source:HGNC Symbol;Acc:6607]	ENST00000407860
ch19.g54745989	LILRB3	G	C	SNV	Het	G/T	G/C	NON_SYNONYMOUS_CODING	MODERATE	Cag/Gag	Q90E	648	LILRB3	protein_coding	ENSG00000204577	leukocyte immunoglobulin-like receptor, subfamily B (with TM and ITIM domains), member 3 [Source:HGNC Symbol;Acc:6607]	ENST00000407860
ch19.g54754989	LILRB5	T	G	SNV	Hom	GG	G	NON_SYNONYMOUS_CODING	MODERATE	gAg/gCg	E549A	622	LILRB5	protein_coding	ENSG00000105609	leukocyte immunoglobulin-like receptor, subfamily B (with TM and ITIM domains), member 5 [Source:HGNC Symbol;Acc:6609]	ENST00000450632
ch19.g56284507	RFPL4AL1	T	G	SNV	Hom	GCCAG	G	NON_SYNONYMOUS_CODING	MODERATE	Tcc/Gcc	S276A	287	RFPL4AL1	protein_coding	ENSG00000229292	ret finger protein-like 4A-like 1 [Source:HGNC Symbol;Acc:45147]	ENST00000341750
ch19.g56704407	ZSCAN5B	C	G	SNV	Het	G/A	C/G	NON_SYNONYMOUS_CODING	MODERATE	tgG/tgC	W5C	495	ZSCAN5B	protein_coding	ENSG00000197213	zinc finger and SCAN domain containing 5B [Source:HGNC Symbol;Acc:34246]	ENST00000358992
ch20.g590542	TCF15	C	G	SNV	Hom	GC	G	NON_SYNONYMOUS_CODING	MODERATE	Gtg/Ctg	V114L	199	TCF15	protein_coding	ENSG00000125878	transcription factor 15 (basic helix-loop-helix) [Source:HGNC Symbol;Acc:11627]	ENST00000246080
ch20.g13912309	SEL1L2	G	A	SNV	Het	A/G	G/A	NON_SYNONYMOUS_CODING	MODERATE	Cgt/Tgt	R75C	688	SEL1L2	protein_coding	ENSG00000101251	sel-1 suppressor of lin-12-like 2 (C. elegans) [Source:HGNC Symbol;Acc:15897]	ENST00000284951
ch20.g17639846	RRBP1	T	G	SNV	Het	TGGGC/GGGGT	T/G	NON_SYNONYMOUS_CODING	MODERATE	cAg/cCg	Q436P	1410	RRBP1	protein_coding	ENSG00000125844	ribosome binding protein 1 [Source:HGNC Symbol;Acc:10448]	ENST00000246043
ch20.g18296072	ZNF133	T	A	SNV	Hom	ACAGG	A	NON_SYNONYMOUS_CODING	MODERATE	Tca/Aca	S196T	657	ZNF133	protein_coding	ENSG00000125846	zinc finger protein 133 [Source:HGNC Symbol;Acc:12917]	ENST00000396026
ch20.g29623231	FRG1B	C	T	SNV	Het	T/C	C/T	NON_SYNONYMOUS_CODING	MODERATE	Ccc/Tcc	P15S	182	FRG1B	protein_coding	ENSG00000149531	FSHD region gene 1 family, member B [Source:HGNC Symbol;Acc:15792]	ENST00000278882
ch21.g32638549	TIAM1	C	A	SNV	Het	CC/AT	C/A	NON_SYNONYMOUS_CODING	MODERATE	gGg/gTg	G247V	1591	TIAM1	protein_coding	ENSG00000156299	T-cell lymphoma invasion and metastasis 1 [Source:HGNC Symbol;Acc:11805]	ENST00000286827
ch21.g36042386	CLIC6	AGGTCCGGC	GGGCCGGGT	MNV	Het	TGGGGGACAGCGTAGACGCGGAAGGTCCGGC/T	AGGTCCGGC/GGGCCGGGT	NON_SYNONYMOUS_CODING	MODERATE	gaaggtccggcg/gaGGGCCGGGTg	EGPA233EGRV	704	CLIC6	protein_coding	ENSG00000159212	chloride intracellular channel 6 [Source:HGNC Symbol;Acc:2065]	ENST00000360731
ch21.g36042391	CLIC6	C	G	SNV	Het	TGGGGGACAGCGTAGACGCGGAAGGTCCGGC/T	C/G	NON_SYNONYMOUS_CODING	MODERATE	cCg/cGg	P235R	704	CLIC6	protein_coding	ENSG00000159212	chloride intracellular channel 6 [Source:HGNC Symbol;Acc:2065]	ENST00000360731
ch21.g36042394	CLIC6	C	T	SNV	Het	TGGGGGACAGCGTAGACGCGGAAGGTCCGGC/T	C/T	NON_SYNONYMOUS_CODING	MODERATE	gCg/gTg	A236V	704	CLIC6	protein_coding	ENSG00000159212	chloride intracellular channel 6 [Source:HGNC Symbol;Acc:2065]	ENST00000360731
ch21.g45649580	ICOSLG	A	G	SNV	Het	G/C	A/G	NON_SYNONYMOUS_CODING	MODERATE	Tgg/Cgg	W419R	473	ICOSLG	protein_coding	ENSG00000160223	inducible T-cell co-stimulator ligand [Source:HGNC Symbol;Acc:17087]	ENST00000400379
ch21.g45649582	ICOSLG	T	C	SNV	Het	G/C	T/C	NON_SYNONYMOUS_CODING	MODERATE	gAg/gGg	E418G	473	ICOSLG	protein_coding	ENSG00000160223	inducible T-cell co-stimulator ligand [Source:HGNC Symbol;Acc:17087]	ENST00000400379
ch21.g45959557	KRTAP10-1	A	T	SNV	Het	ATC/TGA	A/T	NON_SYNONYMOUS_CODING	MODERATE	gaT/gaA	D159E	282	KRTAP10-1	protein_coding	ENSG00000215455	keratin associated protein 10-1 [Source:HGNC Symbol;Acc:22966]	ENST00000400375
ch21.g45978499	KRTAP10-3	T	G	SNV	Hom	GGGCA	G	NON_SYNONYMOUS_CODING	MODERATE	Acc/Ccc	T34P	221	KRTAP10-3	protein_coding	ENSG00000212935	keratin associated protein 10-3 [Source:HGNC Symbol;Acc:22968]	ENST00000391620
ch21.g46012181	KRTAP10-6	C	T	SNV	Het	CG/TA	C/T	NON_SYNONYMOUS_CODING	MODERATE	cGt/cAt	R62H	365	KRTAP10-6	protein_coding	ENSG00000188155	keratin associated protein 10-6 [Source:HGNC Symbol;Acc:20523]	ENST00000400368
ch21.g46020720	KRTAP10-7	C	T	SNV	Het	CG/TA	C/T	NON_SYNONYMOUS_CODING	MODERATE	Cgt/Tgt	R67C	375	KRTAP10-7	protein_coding	ENSG00000205441	keratin associated protein 10-7 [Source:HGNC Symbol;Acc:22970]	ENST00000380102
ch21.g46057417	KRTAP10-10	A	C	SNV	Het	AGCCCT/CCCCCA	A/C	NON_SYNONYMOUS_CODING	MODERATE	gAg/gCg	E28A	251	KRTAP10-10	protein_coding	ENSG00000221859	keratin associated protein 10-10 [Source:HGNC Symbol;Acc:22972]	ENST00000380095
ch21.g46086718	KRTAP12-2	G	C	SNV	Hom	CG	C	NON_SYNONYMOUS_CODING	MODERATE	tCc/tGc	S29C	146	KRTAP12-2	protein_coding	ENSG00000221864	keratin associated protein 12-2 [Source:HGNC Symbol;Acc:20530]	ENST00000360770
ch21.g46086757	KRTAP12-2	G	A	SNV	Hom	AT	A	NON_SYNONYMOUS_CODING	MODERATE	gCg/gTg	A16V	146	KRTAP12-2	protein_coding	ENSG00000221864	keratin associated protein 12-2 [Source:HGNC Symbol;Acc:20530]	ENST00000360770
ch22.g16287653	POTEH	C	A	SNV	Het	A/C	C/A	NON_SYNONYMOUS_CODING	MODERATE	aGc/aTc	S78I	545	POTEH	protein_coding	ENSG00000198062	POTE ankyrin domain family, member H [Source:HGNC Symbol;Acc:133]	ENST00000343518
ch22.g20779946	SCARF2	C	G	SNV	Hom	GC	G	NON_SYNONYMOUS_CODING	MODERATE	Gtg/Ctg	V778L	870	SCARF2	protein_coding	ENSG00000244486	scavenger receptor class F, member 2 [Source:HGNC Symbol;Acc:19869]	ENST00000266214
ch22.g21403375	AC002472.13	C	A	SNV	Het	CC/AT	C/A	NON_SYNONYMOUS_CODING	MODERATE	gCc/gAc	A184D	391	AC002472.13	protein_coding	ENSG00000187905	Leucine-rich repeat-containing protein LOC400891 [Source:UniProtKB/Swiss-Prot;Acc:Q6ZQY2]	ENST00000342608
ch22.g21567434	GGT2	G	A	SNV	Het	G	G/A	NON_SYNONYMOUS_CODING	MODERATE	Cac/Tac	H314Y	569	GGT2	protein_coding	ENSG00000133475	gamma-glutamyltransferase 2 [Source:HGNC Symbol;Acc:4251]	ENST00000401924
ch22.g22868493	ZNF280A	G	T	SNV	Hom	TAGGC	T	NON_SYNONYMOUS_CODING	MODERATE	Cgt/Agt	R488S	542	ZNF280A	protein_coding	ENSG00000169548	zinc finger protein 280A [Source:HGNC Symbol;Acc:18597]	ENST00000302097
ch22.g22869545	ZNF280A	T	G	SNV	Hom	GAAC	G	NON_SYNONYMOUS_CODING	MODERATE	tAc/tCc	Y137S	542	ZNF280A	protein_coding	ENSG00000169548	zinc finger protein 280A [Source:HGNC Symbol;Acc:18597]	ENST00000302097
ch22.g24579157	SUSD2	G	T	SNV	Het	GA/TC	G/T	NON_SYNONYMOUS_CODING	MODERATE	gGa/gTa	G70V	822	SUSD2	protein_coding	ENSG00000099994	sushi domain containing 2 [Source:HGNC Symbol;Acc:30667]	ENST00000358321
ch22.g30217992	ASCC2	C	T	SNV	Hom	TT	T	NON_SYNONYMOUS_CODING	MODERATE	aGa/aAa	R205K	240	ASCC2	protein_coding	ENSG00000100325	activating signal cointegrator 1 complex subunit 2 [Source:HGNC Symbol;Acc:24103]	ENST00000412689
ch22.g32586875	RFPL2	G	A	SNV	Hom	ACAG	A	NON_SYNONYMOUS_CODING	MODERATE	Cgc/Tgc	R341C	378	RFPL2	protein_coding	ENSG00000128253	ret finger protein-like 2 [Source:HGNC Symbol;Acc:9979]	ENST00000400237
ch22.g38120041	TRIOBP	G	A	SNV	Het	A	G/A	NON_SYNONYMOUS_CODING	MODERATE	aGt/aAt	S493N	2365	TRIOBP	protein_coding	ENSG00000100106	TRIO and F-actin binding protein [Source:HGNC Symbol;Acc:17009]	ENST00000406386
chX.g299360	PPP2R3B	G	A	SNV	Hom	ACG	A	NON_SYNONYMOUS_CODING	MODERATE	gCg/gTg	A519V	575	PPP2R3B	protein_coding	ENSG00000167393	protein phosphatase 2, regulatory subunit B'', beta [Source:HGNC Symbol;Acc:13417]	ENST00000390665
chX.g1719897	AKAP17A	C	G	SNV	Hom	GC	G	NON_SYNONYMOUS_CODING	MODERATE	Ccg/Gcg	P500A	695	AKAP17A	protein_coding	ENSG00000197976	A kinase (PRKA) anchor protein 17A [Source:HGNC Symbol;Acc:18783]	ENST00000313871
chX.g6451872	VCX3A	C	G	SNV	Het	C/A	C/G	NON_SYNONYMOUS_CODING	MODERATE	Gag/Cag	E159Q	186	VCX3A	protein_coding	ENSG00000169059	variable charge, X-linked 3A [Source:HGNC Symbol;Acc:18159]	ENST00000381089
chX.g8138170	VCX2	C	G	SNV	Hom	GC	G	NON_SYNONYMOUS_CODING	MODERATE	aGc/aCc	S108T	139	VCX2	protein_coding	ENSG00000177504	variable charge, X-linked 2 [Source:HGNC Symbol;Acc:18158]	ENST00000317103
chX.g35821055	MAGEB16	A	G	SNV	Hom	GA	G	NON_SYNONYMOUS_CODING	MODERATE	Atg/Gtg	M280V	356	MAGEB16	protein_coding	ENSG00000189023	melanoma antigen family B, 16 [Source:HGNC Symbol;Acc:21188]	ENST00000399992
chX.g100749038	ARMCX4	C	T	SNV	Het	CTGA/TTGG	C/T	NON_SYNONYMOUS_CODING	MODERATE	gCt/gTt	A1821V	2290	ARMCX4	protein_coding	ENSG00000196440	armadillo repeat containing, X-linked 4 [Source:HGNC Symbol;Acc:28615]	ENST00000423738
chX.g100749050	ARMCX4	C	T	SNV	Het	A/G	C/T	NON_SYNONYMOUS_CODING	MODERATE	gCt/gTt	A1825V	2290	ARMCX4	protein_coding	ENSG00000196440	armadillo repeat containing, X-linked 4 [Source:HGNC Symbol;Acc:28615]	ENST00000423738
chX.g114425181	RBMXL3	A	AGAGGCCGCTCGCCCAACGCCCACAGCG	INS	Het	AGAGGCCGCTCGCCCAACGCCCACAGCG	A/AGAGGCCGCTCGCCCAACGCCCACAGCG	CODON_INSERTION	MODERATE	aga/aGAGGCCGCTCGCCCAACGCCCACAGCGga	R393RGRSPNAHSG	1067	RBMXL3	protein_coding	ENSG00000175718	RNA binding motif protein, X-linked-like 3 [Source:HGNC Symbol;Acc:26859]	ENST00000424776
chX.g125298944	DCAF12L2	C	A	SNV	Het	CT/C	C/A	NON_SYNONYMOUS_CODING	MODERATE	Gct/Tct	A322S	463	DCAF12L2	protein_coding	ENSG00000198354	DDB1 and CUL4 associated factor 12-like 2 [Source:HGNC Symbol;Acc:32950]	ENST00000360028
chX.g140785739	SPANXD	A	C	SNV	Het	AAA/CAC	A/C	NON_SYNONYMOUS_CODING	MODERATE	ttT/ttG	F59L	97	SPANXD	protein_coding	ENSG00000196406	SPANX family, member D [Source:HGNC Symbol;Acc:14332]	ENST00000370515
chX.g140993945	MAGEC1	T	C	SNV	Hom	TCT/CCC	C	NON_SYNONYMOUS_CODING	MODERATE	tTc/tCc	F252S	1142	MAGEC1	protein_coding	ENSG00000155495	melanoma antigen family C, 1 [Source:HGNC Symbol;Acc:6812]	ENST00000285879
chX.g140993945	MAGEC1	TCT	CCC	MNV	Hom	TCT/CCC	CCC	NON_SYNONYMOUS_CODING	MODERATE	ttctct/tCCCct	FS252SP	1142	MAGEC1	protein_coding	ENSG00000155495	melanoma antigen family C, 1 [Source:HGNC Symbol;Acc:6812]	ENST00000285879
chX.g140994017	MAGEC1	T	C	SNV	Hom	TC/CG	C	NON_SYNONYMOUS_CODING	MODERATE	tTc/tCc	F276S	1142	MAGEC1	protein_coding	ENSG00000155495	melanoma antigen family C, 1 [Source:HGNC Symbol;Acc:6812]	ENST00000285879
chX.g140994017	MAGEC1	TC	CG	MNV	Hom	TC/CG	CG	NON_SYNONYMOUS_CODING	MODERATE	ttc/tCG	F276S	1142	MAGEC1	protein_coding	ENSG00000155495	melanoma antigen family C, 1 [Source:HGNC Symbol;Acc:6812]	ENST00000285879
chX.g140994018	MAGEC1	C	G	SNV	Het	G	C/G	NON_SYNONYMOUS_CODING	MODERATE	ttC/ttG	F276L	1142	MAGEC1	protein_coding	ENSG00000155495	melanoma antigen family C, 1 [Source:HGNC Symbol;Acc:6812]	ENST00000285879
chX.g140994031	MAGEC1	G	C,T	SNV,SNV	Hom	C/T	C	NON_SYNONYMOUS_CODING	MODERATE	Gtg/Ctg	V281L	1142	MAGEC1	protein_coding	ENSG00000155495	melanoma antigen family C, 1 [Source:HGNC Symbol;Acc:6812]	ENST00000285879
chX.g153151277	LCA10	C	G	SNV	Hom	GCCGCC	G	NON_SYNONYMOUS_CODING	MODERATE	Ccc/Gcc	P48A	163	LCA10	protein_coding	ENSG00000196987	Putative lung carcinoma-associated protein 10 [Source:UniProtKB/Swiss-Prot;Acc:Q71F78]	ENST00000357566
chY.g13496385	SLC9B1P1	G	A	SNV	Hom	G/A	A	NON_SYNONYMOUS_CODING	MODERATE	gCa/gTa	A255V	297	SLC9B1P1	protein_coding	ENSG00000183704	solute carrier family 9, subfamily B (NHA1, cation proton antiporter 1), member 1 pseudogene 1 [Source:HGNC Symbol;Acc:37492]	ENST00000331172
ch1.g889158	NOC2L	G	C	SNV	Hom	CC	C	SPLICE_SITE_REGION	LOW			749	NOC2L	protein_coding	ENSG00000188976	nucleolar complex associated 2 homolog (S. cerevisiae) [Source:HGNC Symbol;Acc:24517]	ENST00000327044
ch1.g10473196	PGD	C	T	SNV	Het	CACCG/TACCG	C/T	SYNONYMOUS_CODING	LOW	gaC/gaT	D244	483	PGD	protein_coding	ENSG00000142657	phosphogluconate dehydrogenase [Source:HGNC Symbol;Acc:8891]	ENST00000270776
ch1.g12919623	PRAMEF2	C	T	SNV	Het	CC/TG	C/T	SYNONYMOUS_CODING	LOW	gcC/gcT	A121	474	PRAMEF2	protein_coding	ENSG00000120952	PRAME family member 2 [Source:HGNC Symbol;Acc:28841]	ENST00000240189
ch1.g13036330	PRAMEF22	G	A	SNV	Het	T/A	G/A	SYNONYMOUS_CODING	LOW	agG/agA	R134	481	PRAMEF22	protein_coding	ENSG00000204508	PRAME family member 22 [Source:HGNC Symbol;Acc:34393]	ENST00000376187
ch1.g16482508	EPHA2	C	A	SNV	Het	T/C	C/A	START_GAINED	LOW			976	EPHA2	protein_coding	ENSG00000142627	EPH receptor A2 [Source:HGNC Symbol;Acc:3386]	ENST00000358432
ch1.g20020993	TMCO4	A	G	SNV	Hom	GT	G	SYNONYMOUS_CODING	LOW	cgT/cgC	R478	634	TMCO4	protein_coding	ENSG00000162542	transmembrane and coiled-coil domains 4 [Source:HGNC Symbol;Acc:27393]	ENST00000294543
ch1.g22405379	CDC42	CT	C	DEL	Hom	G/A	C	SPLICE_SITE_REGION	LOW			233	CDC42	protein_coding	ENSG00000070831	cell division cycle 42 [Source:HGNC Symbol;Acc:1736]	ENST00000421089
ch1.g24201919	CNR2	T	C	SNV	Het	TT/CC	T/C	SYNONYMOUS_CODING	LOW	caA/caG	Q63	360	CNR2	protein_coding	ENSG00000188822	cannabinoid receptor 2 (macrophage) [Source:HGNC Symbol;Acc:2160]	ENST00000374472
ch1.g26872346	RPS6KA1	C	T	SNV	Hom	C/T	T	START_GAINED	LOW			744	RPS6KA1	protein_coding	ENSG00000117676	ribosomal protein S6 kinase, 90kDa, polypeptide 1 [Source:HGNC Symbol;Acc:10430]	ENST00000531382
ch1.g47571902	CYP4Z1	C	T	SNV	Het	CACC/TACT	C/T	SYNONYMOUS_CODING	LOW	atC/atT	I390	505	CYP4Z1	protein_coding	ENSG00000186160	cytochrome P450, family 4, subfamily Z, polypeptide 1 [Source:HGNC Symbol;Acc:20583]	ENST00000334194
ch1.g62740446	KANK4	T	C	SNV	Het	TGGT/CGGC	T/C	SYNONYMOUS_CODING	LOW	ccA/ccG	P110	995	KANK4	protein_coding	ENSG00000132854	KN motif and ankyrin repeat domains 4 [Source:HGNC Symbol;Acc:27263]	ENST00000371153
ch1.g84956161	RPF1	C	CT	INS	Het	CT/CTT	C/CT	SPLICE_SITE_REGION	LOW			349	RPF1	protein_coding	ENSG00000117133	ribosome production factor 1 homolog (S. cerevisiae) [Source:HGNC Symbol;Acc:30350]	ENST00000370654
ch1.g86904588	CLCA2	C	T	SNV	Het	T	C/T	SYNONYMOUS_CODING	LOW	gcC/gcT	A334	943	CLCA2	protein_coding	ENSG00000137975	chloride channel accessory 2 [Source:HGNC Symbol;Acc:2016]	ENST00000370565
ch1.g92979124	EVI5	G	A	SNV	Het	A	G/A	SPLICE_SITE_REGION	LOW			810	EVI5	protein_coding	ENSG00000067208	ecotropic viral integration site 5 [Source:HGNC Symbol;Acc:3501]	ENST00000540033
ch1.g110709719	SLC6A17	T	C	SNV	Hom	CA	C	SYNONYMOUS_CODING	LOW	gaT/gaC	D56	727	SLC6A17	protein_coding	ENSG00000197106	solute carrier family 6 (neutral amino acid transporter), member 17 [Source:HGNC Symbol;Acc:31399]	ENST00000331565
ch1.g112305406	DDX20	TA	T	DEL	Het	TAA/TA	TA/T	SPLICE_SITE_REGION	LOW			824	DDX20	protein_coding	ENSG00000064703	DEAD (Asp-Glu-Ala-Asp) box polypeptide 20 [Source:HGNC Symbol;Acc:2743]	ENST00000369702
ch1.g116268178	CASQ2	GAAAA	GA,G	DEL,DEL	Hom	GAAA/G	GA/G	SPLICE_SITE_REGION	LOW			399	CASQ2	protein_coding	ENSG00000118729	calsequestrin 2 (cardiac muscle) [Source:HGNC Symbol;Acc:1513]	ENST00000261448
ch1.g117487710	PTGFRN	A	G	SNV	Hom	GA	G	SYNONYMOUS_CODING	LOW	ccA/ccG	P276	879	PTGFRN	protein_coding	ENSG00000134247	prostaglandin F2 receptor inhibitor [Source:HGNC Symbol;Acc:9601]	ENST00000393203
ch1.g142690865	RP11-417J8.3	C	G	SNV	Hom	A/G	G	SPLICE_SITE_REGION	LOW				RP11-417J8.3	lincRNA	ENSG00000230880		ENST00000446205
ch1.g144852476	PDE4DIP	T	C	SNV	Het	TG/CA	T/C	SYNONYMOUS_CODING	LOW	ccA/ccG	P2477	2482	PDE4DIP	protein_coding	ENSG00000178104	phosphodiesterase 4D interacting protein [Source:HGNC Symbol;Acc:15580]	ENST00000369359
ch1.g144854594	PDE4DIP	G	T	SNV	Het	GAGT/GAGC	G/T	SYNONYMOUS_CODING	LOW	ctC/ctA	L2428	2482	PDE4DIP	protein_coding	ENSG00000178104	phosphodiesterase 4D interacting protein [Source:HGNC Symbol;Acc:15580]	ENST00000369359
ch1.g144854594	PDE4DIP	GAGT	TAGC	MNV	Het	GAGT/GAGC	GAGT/TAGC	SYNONYMOUS_CODING	LOW	cgactc/cgGCTA	RL2427	2482	PDE4DIP	protein_coding	ENSG00000178104	phosphodiesterase 4D interacting protein [Source:HGNC Symbol;Acc:15580]	ENST00000369359
ch1.g146053219	NBPF11	A	G	SNV	Hom	A/G	G	SPLICE_SITE_REGION	LOW			919	NBPF11	protein_coding	ENSG00000152042	neuroblastoma breakpoint family, member 11 [Source:HGNC Symbol;Acc:31993]	ENST00000605317
ch1.g148756648	NBPF16	C	T	SNV	Hom	C/T	T	SYNONYMOUS_CODING	LOW	caC/caT	H659	670	NBPF16	protein_coding	ENSG00000203827	neuroblastoma breakpoint family, member 16 [Source:HGNC Symbol;Acc:31996]	ENST00000417839
ch1.g152193544	HRNR	A	G	SNV	Hom	GTGA	G	SYNONYMOUS_CODING	LOW	caT/caC	H187	2850	HRNR	protein_coding	ENSG00000197915	hornerin [Source:HGNC Symbol;Acc:20846]	ENST00000368801
ch1.g152760093	LCE1E	T	C	SNV	Het	TGGA/CGGT	T/C	SYNONYMOUS_CODING	LOW	tgT/tgC	C106	118	LCE1E	protein_coding	ENSG00000186226	late cornified envelope 1E [Source:HGNC Symbol;Acc:29466]	ENST00000368770
ch1.g152882981	IVL	A	T	SNV	Het	C/T	A/T	SYNONYMOUS_CODING	LOW	ccA/ccT	P236	585	IVL	protein_coding	ENSG00000163207	involucrin [Source:HGNC Symbol;Acc:6187]	ENST00000368764
ch1.g175087884	TNN	C	T	SNV	Hom	TG	T	SYNONYMOUS_CODING	LOW	ggC/ggT	G858	1299	TNN	protein_coding	ENSG00000120332	tenascin N [Source:HGNC Symbol;Acc:22942]	ENST00000239462
ch1.g177901655	SEC16B	G	A	SNV	Het	GCCC/ACCT	G/A	SYNONYMOUS_CODING	LOW	ggC/ggT	G994	1060	SEC16B	protein_coding	ENSG00000120341	SEC16 homolog B (S. cerevisiae) [Source:HGNC Symbol;Acc:30301]	ENST00000308284
ch1.g180159654	QSOX1	C	T	SNV	Het	CCTC/TCTT	C/T	SYNONYMOUS_CODING	LOW	gtC/gtT	V409	747	QSOX1	protein_coding	ENSG00000116260	quiescin Q6 sulfhydryl oxidase 1 [Source:HGNC Symbol;Acc:9756]	ENST00000367602
ch1.g202920300	ADIPOR1	A	C	SNV	Het	AAAAT/CAAAC	A/C	SPLICE_SITE_REGION	LOW			375	ADIPOR1	protein_coding	ENSG00000159346	adiponectin receptor 1 [Source:HGNC Symbol;Acc:24040]	ENST00000340990
ch1.g204399061	PIK3C2B	A	G	SNV	Het	AGGG/GGGA	A/G	SYNONYMOUS_CODING	LOW	ccT/ccC	P1462	1634	PIK3C2B	protein_coding	ENSG00000133056	phosphatidylinositol-4-phosphate 3-kinase, catalytic subunit type 2 beta [Source:HGNC Symbol;Acc:8972]	ENST00000367187
ch1.g204413297	PIK3C2B	C	T	SNV	Het	CGG/TGA	C/T	SPLICE_SITE_REGION	LOW			1634	PIK3C2B	protein_coding	ENSG00000133056	phosphatidylinositol-4-phosphate 3-kinase, catalytic subunit type 2 beta [Source:HGNC Symbol;Acc:8972]	ENST00000367187
ch1.g228412227	OBSCN	T	C	SNV	Het	TG/CA	T/C	SYNONYMOUS_CODING	LOW	agT/agC	S999	8923	OBSCN	protein_coding	ENSG00000154358	obscurin, cytoskeletal calmodulin and titin-interacting RhoGEF [Source:HGNC Symbol;Acc:15719]	ENST00000570156
ch1.g234601456	TARBP1	T	TA	INS	Het	C/T	T/TA	SPLICE_SITE_REGION	LOW			1621	TARBP1	protein_coding	ENSG00000059588	TAR (HIV-1) RNA binding protein 1 [Source:HGNC Symbol;Acc:11568]	ENST00000040877
ch1.g236702209	LGALS8	C	T	SNV	Het	CA/TG	C/T	SYNONYMOUS_CODING	LOW	agC/agT	S55	359	LGALS8	protein_coding	ENSG00000116977	lectin, galactoside-binding, soluble, 8 [Source:HGNC Symbol;Acc:6569]	ENST00000352231
ch1.g236744720	HEATR1	TA	TAA,T	INS,DEL	Het	TA/T	TA/TAA	SPLICE_SITE_REGION	LOW			2144	HEATR1	protein_coding	ENSG00000119285	HEAT repeat containing 1 [Source:HGNC Symbol;Acc:25517]	ENST00000366582
ch1.g246707816	TFB2M	T	C	SNV	Het	C/T	T/C	SPLICE_SITE_REGION	LOW			396	TFB2M	protein_coding	ENSG00000162851	transcription factor B2, mitochondrial [Source:HGNC Symbol;Acc:18559]	ENST00000366514
ch1.g248084625	OR2T8	C	G	SNV	Het	GCTCACC	C/G	SYNONYMOUS_CODING	LOW	ctC/ctG	L102	312	OR2T8	protein_coding	ENSG00000177462	olfactory receptor, family 2, subfamily T, member 8 [Source:HGNC Symbol;Acc:15020]	ENST00000319968
ch1.g248084631	OR2T8	A	C	SNV	Hom	A/C	C	SYNONYMOUS_CODING	LOW	acA/acC	T104	312	OR2T8	protein_coding	ENSG00000177462	olfactory receptor, family 2, subfamily T, member 8 [Source:HGNC Symbol;Acc:15020]	ENST00000319968
ch1.g248112762	OR2L8	T	C	SNV	Hom	CA	C	SYNONYMOUS_CODING	LOW	agT/agC	S201	312	OR2L8	protein_coding	ENSG00000196936	olfactory receptor, family 2, subfamily L, member 8 (gene/pseudogene) [Source:HGNC Symbol;Acc:15014]	ENST00000357191
ch1.g248436805	OR2T33	T	G	SNV	Hom	GGTGGGG/GGTGAGC	G	SYNONYMOUS_CODING	LOW	acA/acC	T104	320	OR2T33	protein_coding	ENSG00000177212	olfactory receptor, family 2, subfamily T, member 33 [Source:HGNC Symbol;Acc:31255]	ENST00000318021
ch2.g29225502	FAM179A	T	G	SNV	Het	TCT/GCC	T/G	SYNONYMOUS_CODING	LOW	ccT/ccG	P176	1019	FAM179A	protein_coding	ENSG00000189350	family with sequence similarity 179, member A [Source:HGNC Symbol;Acc:33715]	ENST00000379558
ch2.g43793963	THADA	T	TAA,TAAA	INS,INS	Het	TAA/TA	T/TAA	SPLICE_SITE_REGION	LOW			1953	THADA	protein_coding	ENSG00000115970	thyroid adenoma associated [Source:HGNC Symbol;Acc:19217]	ENST00000405006
ch2.g44101537	ABCG8	A	AT	INS	Het	ATT/AT	A/AT	SPLICE_SITE_REGION	LOW			673	ABCG8	protein_coding	ENSG00000143921	ATP-binding cassette, sub-family G (WHITE), member 8 [Source:HGNC Symbol;Acc:13887]	ENST00000272286
ch2.g79385786	REG3A	T	C	SNV	Het	TG/CA	T/C	SYNONYMOUS_CODING	LOW	acA/acG	T62	175	REG3A	protein_coding	ENSG00000172016	regenerating islet-derived 3 alpha [Source:HGNC Symbol;Acc:8601]	ENST00000305165
ch2.g87211874	RGPD1	T	C	SNV	Het	T	T/C	SPLICE_SITE_REGION	LOW			1756	RGPD1	protein_coding	ENSG00000187627	RANBP2-like and GRIP domain containing 1 [Source:HGNC Symbol;Acc:32414]	ENST00000398193
ch2.g88125419	RGPD2	G	C	SNV	Het	T/C	G/C	START_GAINED	LOW			1756	RGPD2	protein_coding	ENSG00000185304	RANBP2-like and GRIP domain containing 2 [Source:HGNC Symbol;Acc:32415]	ENST00000398146
ch2.g92075628	SLC9B1P2	A	G	SNV	Het	C/T	A/G	SPLICE_SITE_REGION	LOW				SLC9B1P2	transcribed_unprocessed_pseudogene	ENSG00000214329	solute carrier family 9, subfamily B (NHA1, cation proton antiporter 1), member 1 pseudogene 2 [Source:HGNC Symbol;Acc:37493]	ENST00000398120
ch2.g96265165	TRIM43	C	T	SNV	Het	T	C/T	SYNONYMOUS_CODING	LOW	taC/taT	Y395	446	TRIM43	protein_coding	ENSG00000144015	tripartite motif containing 43 [Source:HGNC Symbol;Acc:19015]	ENST00000272395
ch2.g108487826	RGPD4	CCTG	TCTC	MNV	Hom	T	TCTC	SYNONYMOUS_CODING	LOW	cccctg/ccTCTC	PL1122	1766	RGPD4	protein_coding	ENSG00000196862	RANBP2-like and GRIP domain containing 4 [Source:HGNC Symbol;Acc:32417]	ENST00000354986
ch2.g128526579	WDR33	TTAAA	T,TTAAATAAA	DEL,INS	Het	T/TTAAATAAA	TTAAA/T	SPLICE_SITE_REGION	LOW			1336	WDR33	protein_coding	ENSG00000136709	WD repeat domain 33 [Source:HGNC Symbol;Acc:25651]	ENST00000322313
ch2.g130951581	TUBA3E	A	G	SNV	Het	AGCT/GGCC	A/G	SYNONYMOUS_CODING	LOW	gcT/gcC	A278	450	TUBA3E	protein_coding	ENSG00000152086	tubulin, alpha 3e [Source:HGNC Symbol;Acc:20765]	ENST00000312988
ch2.g131221499	POTEI	G	A	SNV	Hom	G/A	A	SYNONYMOUS_CODING	LOW	gcC/gcT	A706	1075	POTEI	protein_coding	ENSG00000196834	POTE ankyrin domain family, member I [Source:HGNC Symbol;Acc:37093]	ENST00000451531
ch2.g141625834	LRP1B	TAA	T,TA	DEL,DEL	Het	A/C	TAA/T	SPLICE_SITE_REGION	LOW			4599	LRP1B	protein_coding	ENSG00000168702	low density lipoprotein receptor-related protein 1B [Source:HGNC Symbol;Acc:6693]	ENST00000389484
ch2.g151900390	AC023469.1	TAAAAACAAAAAC	T,TAAAAAC	DEL,DEL	Hom	TAAAAAC/T	T	SPLICE_SITE_REGION	LOW			91	AC023469.1	protein_coding	ENSG00000222031	HCG1817310; Uncharacterized protein [Source:UniProtKB/TrEMBL;Acc:B8ZZK8]	ENST00000409243
ch2.g152402515	NEB	TA	T,TAAA,TAA	DEL,INS,INS	Het	TAA/T	TA/T	SPLICE_SITE_REGION	LOW			8525	NEB	protein_coding	ENSG00000183091	nebulin [Source:HGNC Symbol;Acc:7720]	ENST00000397345
ch2.g152424933	NEB	T	TA,TAA	INS,INS	Het	C/G	T/TA	SPLICE_SITE_REGION	LOW			8525	NEB	protein_coding	ENSG00000183091	nebulin [Source:HGNC Symbol;Acc:7720]	ENST00000397345
ch2.g176945012	EVX2	G	A	SNV	Het	A	G/A	SYNONYMOUS_CODING	LOW	ggC/ggT	G418	476	EVX2	protein_coding	ENSG00000174279	even-skipped homeobox 2 [Source:HGNC Symbol;Acc:3507]	ENST00000308618
ch2.g187559047	FAM171B	G	A	SNV	Het	G/GCAA	G/A	SYNONYMOUS_CODING	LOW	caG/caA	Q49	826	FAM171B	protein_coding	ENSG00000144369	family with sequence similarity 171, member B [Source:HGNC Symbol;Acc:29412]	ENST00000304698
ch2.g196756535	DNAH7	GA	G	DEL	Hom	GA/G	G	SPLICE_SITE_REGION	LOW			4024	DNAH7	protein_coding	ENSG00000118997	dynein, axonemal, heavy chain 7 [Source:HGNC Symbol;Acc:18661]	ENST00000312428
ch2.g220414016	TMEM198	C	T	SNV	Hom	TCCT/TCCC	T	SYNONYMOUS_CODING	LOW	gaC/gaT	D295	360	TMEM198	protein_coding	ENSG00000188760	transmembrane protein 198 [Source:HGNC Symbol;Acc:33704]	ENST00000344458
ch2.g220414016	TMEM198	CCCT	TCCC,TCCT	MNV,SNV	Hom	TCCT/TCCC	TCCC/TCCT	SYNONYMOUS_CODING	LOW	gaccct/gaTCCC	DP295	360	TMEM198	protein_coding	ENSG00000188760	transmembrane protein 198 [Source:HGNC Symbol;Acc:33704]	ENST00000344458
ch2.g220500423	SLC4A3	A	G	SNV	Hom	GGCG	G	SYNONYMOUS_CODING	LOW	gaA/gaG	E694	1259	SLC4A3	protein_coding	ENSG00000114923	solute carrier family 4 (anion exchanger), member 3 [Source:HGNC Symbol;Acc:11029]	ENST00000273063
ch2.g240982019	PRR21	A	G	SNV	Hom	A/G	G	SYNONYMOUS_CODING	LOW	caT/caC	H127	389	PRR21	protein_coding	ENSG00000221961	proline rich 21 [Source:HGNC Symbol;Acc:33866]	ENST00000408934
ch2.g240982247	PRR21	A	G	SNV	Het	G	A/G	SYNONYMOUS_CODING	LOW	caT/caC	H51	389	PRR21	protein_coding	ENSG00000221961	proline rich 21 [Source:HGNC Symbol;Acc:33866]	ENST00000408934
ch3.g14106309	TPRXL	C	T	SNV	Het	GCAGCAGCAGCCC/G	C/T	SYNONYMOUS_CODING	LOW	agC/agT	S211	252	TPRXL	protein_coding	ENSG00000180438	tetra-peptide repeat homeobox-like [Source:HGNC Symbol;Acc:32178]	ENST00000326972
ch3.g32571823	DYNC1LI1	GA	G	DEL	Het	GAA/G	GA/G	SPLICE_SITE_REGION	LOW			523	DYNC1LI1	protein_coding	ENSG00000144635	dynein, cytoplasmic 1, light intermediate chain 1 [Source:HGNC Symbol;Acc:18745]	ENST00000273130
ch3.g43074430	FAM198A	A	G	SNV	Het	AGCTC/GGCTT	A/G	SYNONYMOUS_CODING	LOW	ggA/ggG	G225	575	FAM198A	protein_coding	ENSG00000144649	family with sequence similarity 198, member A [Source:HGNC Symbol;Acc:24485]	ENST00000430121
ch3.g43074871	FAM198A	A	G	SNV	Hom	GCCCG	G	SYNONYMOUS_CODING	LOW	gcA/gcG	A372	575	FAM198A	protein_coding	ENSG00000144649	family with sequence similarity 198, member A [Source:HGNC Symbol;Acc:24485]	ENST00000430121
ch3.g45677637	LIMD1	G	T	SNV	Hom	TGC	T	SPLICE_SITE_REGION	LOW			676	LIMD1	protein_coding	ENSG00000144791	LIM domains containing 1 [Source:HGNC Symbol;Acc:6612]	ENST00000273317
ch3.g47168157	SETD2	T	A	SNV	Het	G	T/A	SPLICE_SITE_REGION	LOW			2564	SETD2	protein_coding	ENSG00000181555	SET domain containing 2 [Source:HGNC Symbol;Acc:18420]	ENST00000409792
ch3.g57431740	DNAH12	ATAAATAAATAAT	A	DEL	Hom	ATAAATAAATAAT/A	A	SPLICE_SITE_REGION	LOW			3092	DNAH12	protein_coding	ENSG00000174844	dynein, axonemal, heavy chain 12 [Source:HGNC Symbol;Acc:2943]	ENST00000351747
ch3.g73437225	PDZRN3	T	TA	INS	Hom	T/TA	TA	SPLICE_SITE_REGION	LOW			1066	PDZRN3	protein_coding	ENSG00000121440	PDZ domain containing ring finger 3 [Source:HGNC Symbol;Acc:17704]	ENST00000263666
ch3.g111958679	SLC9C1	T	C	SNV	Het	C/G	T/C	SPLICE_SITE_REGION	LOW			1177	SLC9C1	protein_coding	ENSG00000172139	solute carrier family 9, subfamily C (Na+-transporting carboxylic acid decarboxylase), member 1 [Source:HGNC Symbol;Acc:31401]	ENST00000305815
ch3.g111983157	SLC9C1	G	A	SNV	Het	A	G/A	SYNONYMOUS_CODING	LOW	ctC/ctT	L304	1177	SLC9C1	protein_coding	ENSG00000172139	solute carrier family 9, subfamily C (Na+-transporting carboxylic acid decarboxylase), member 1 [Source:HGNC Symbol;Acc:31401]	ENST00000305815
ch3.g111983197	SLC9C1	C	T	SNV	Het	A	C/T	SPLICE_SITE_REGION	LOW			1177	SLC9C1	protein_coding	ENSG00000172139	solute carrier family 9, subfamily C (Na+-transporting carboxylic acid decarboxylase), member 1 [Source:HGNC Symbol;Acc:31401]	ENST00000305815
ch3.g112648125	CD200R1	G	T	SNV	Het	GGT/TGG	G/T	SYNONYMOUS_CODING	LOW	acC/acA	T144	348	CD200R1	protein_coding	ENSG00000163606	CD200 receptor 1 [Source:HGNC Symbol;Acc:24235]	ENST00000308611
ch3.g121202433	POLQ	TA	T	DEL	Het	TAC	TA/T	SPLICE_SITE_REGION	LOW			2590	POLQ	protein_coding	ENSG00000051341	polymerase (DNA directed), theta [Source:HGNC Symbol;Acc:9186]	ENST00000264233
ch3.g121435621	GOLGB1	T	C	SNV	Hom	CTGT	C	SYNONYMOUS_CODING	LOW	caA/caG	Q417	3269	GOLGB1	protein_coding	ENSG00000173230	golgin B1 [Source:HGNC Symbol;Acc:4429]	ENST00000393667
ch3.g134277195	CEP63	A	AT	INS	Het	A/G	A/AT	SPLICE_SITE_REGION	LOW			703	CEP63	protein_coding	ENSG00000182923	centrosomal protein 63kDa [Source:HGNC Symbol;Acc:25815]	ENST00000337090
ch3.g136310398	STAG1	GA	G	DEL	Het	T	GA/G	SPLICE_SITE_REGION	LOW			998	STAG1	protein_coding	ENSG00000118007	stromal antigen 1 [Source:HGNC Symbol;Acc:11354]	ENST00000434713
ch3.g137907235	ARMC8	A	T	SNV	Het	TA/TT	A/T	SPLICE_SITE_REGION	LOW			385	ARMC8	protein_coding	ENSG00000114098	armadillo repeat containing 8 [Source:HGNC Symbol;Acc:24999]	ENST00000358441
ch3.g145803138	PLOD2	T	C	SNV	Het	TCTTT/CCTTA	T/C	SYNONYMOUS_CODING	LOW	agA/agG	R10	418	PLOD2	protein_coding	ENSG00000152952	procollagen-lysine, 2-oxoglutarate 5-dioxygenase 2 [Source:HGNC Symbol;Acc:9082]	ENST00000461497
ch3.g195509820	MUC4	A	G	SNV	Hom	A/G	G	SYNONYMOUS_CODING	LOW	caT/caC	H2877	5412	MUC4	protein_coding	ENSG00000145113	mucin 4, cell surface associated [Source:HGNC Symbol;Acc:7514]	ENST00000463781
ch3.g195510198	MUC4	G	C	SNV	Het	G	G/C	SYNONYMOUS_CODING	LOW	acC/acG	T2751	5412	MUC4	protein_coding	ENSG00000145113	mucin 4, cell surface associated [Source:HGNC Symbol;Acc:7514]	ENST00000463781
ch3.g195512103	MUC4	G	A	SNV	Het	GGTGA/AGTGA	G/A	SYNONYMOUS_CODING	LOW	acC/acT	T2116	5412	MUC4	protein_coding	ENSG00000145113	mucin 4, cell surface associated [Source:HGNC Symbol;Acc:7514]	ENST00000463781
ch3.g195782176	TFRC	C	T	SNV	Het	CA/TG	C/T	SPLICE_SITE_REGION	LOW			760	TFRC	protein_coding	ENSG00000072274	transferrin receptor [Source:HGNC Symbol;Acc:11763]	ENST00000360110
ch4.g4190683	OTOP1	G	A	SNV	Het	G/C	G/A	SYNONYMOUS_CODING	LOW	gcC/gcT	A562	612	OTOP1	protein_coding	ENSG00000163982	otopetrin 1 [Source:HGNC Symbol;Acc:19656]	ENST00000296358
ch4.g5743509	EVC	C	T	SNV	Hom	TTAC	T	SYNONYMOUS_CODING	LOW	Cta/Tta	L257	992	EVC	protein_coding	ENSG00000072840	Ellis van Creveld syndrome [Source:HGNC Symbol;Acc:3497]	ENST00000264956
ch4.g8062689	ABLIM2	T	C	SNV	Hom	CA/CG	C	SPLICE_SITE_REGION	LOW			645	ABLIM2	protein_coding	ENSG00000163995	actin binding LIM protein family, member 2 [Source:HGNC Symbol;Acc:19195]	ENST00000447017
ch4.g9274395	USP17L23	G	A	SNV	Het	A	G/A	SYNONYMOUS_CODING	LOW	ccG/ccA	P102	182	USP17L23	protein_coding	ENSG00000250913	ubiquitin specific peptidase 17-like family member 23 [Source:HGNC Symbol;Acc:44451]	ENST00000506619
ch4.g9274416	USP17L23	G	C	SNV	Het	C	G/C	SYNONYMOUS_CODING	LOW	ctG/ctC	L109	182	USP17L23	protein_coding	ENSG00000250913	ubiquitin specific peptidase 17-like family member 23 [Source:HGNC Symbol;Acc:44451]	ENST00000506619
ch4.g15981926	PROM1	TAA	TA,T	DEL,DEL	Hom	TAAAAAAAAAAAAAAAAG/TAAAAAAAAAAAAAAAG	TA/T	SPLICE_SITE_REGION	LOW			830	PROM1	protein_coding	ENSG00000007062	prominin 1 [Source:HGNC Symbol;Acc:9454]	ENST00000543373
ch4.g39924372	PDS5A	TAA	T	DEL	Hom	TA/T	T	SPLICE_SITE_REGION	LOW			1337	PDS5A	protein_coding	ENSG00000121892	PDS5, regulator of cohesion maintenance, homolog A (S. cerevisiae) [Source:HGNC Symbol;Acc:29088]	ENST00000303538
ch4.g70160338	UGT2B28	G	C	SNV	Het	GATGTG/CATGCC	G/C	SYNONYMOUS_CODING	LOW	gtG/gtC	V467	529	UGT2B28	protein_coding	ENSG00000135226	UDP glucuronosyltransferase 2 family, polypeptide B28 [Source:HGNC Symbol;Acc:13479]	ENST00000335568
ch4.g70715159	SULT1E1	T	C	SNV	Het	C/T	T/C	SYNONYMOUS_CODING	LOW	ggA/ggG	G164	294	SULT1E1	protein_coding	ENSG00000109193	sulfotransferase family 1E, estrogen-preferring, member 1 [Source:HGNC Symbol;Acc:11377]	ENST00000226444
ch4.g79420869	FRAS1	C	T	SNV	Hom	TG	T	SPLICE_SITE_REGION	LOW			4012	FRAS1	protein_coding	ENSG00000138759	Fraser syndrome 1 [Source:HGNC Symbol;Acc:19185]	ENST00000264895
ch4.g80945813	ANTXR2	G	A	SNV	Het	GGC/AGA	G/A	SYNONYMOUS_CODING	LOW	gcC/gcT	A321	322	ANTXR2	protein_coding	ENSG00000163297	anthrax toxin receptor 2 [Source:HGNC Symbol;Acc:21732]	ENST00000295465
ch4.g107246136	AIMP1	C	A	SNV	Het	CTA/C	C/A	SPLICE_SITE_REGION	LOW			336	AIMP1	protein_coding	ENSG00000164022	aminoacyl tRNA synthetase complex-interacting multifunctional protein 1 [Source:HGNC Symbol;Acc:10648]	ENST00000394701
ch4.g120240802	FABP2	C	CATA,CATAATAATA	INS,INS	Het	T/C	C/CATA	SPLICE_SITE_REGION	LOW			132	FABP2	protein_coding	ENSG00000145384	fatty acid binding protein 2, intestinal [Source:HGNC Symbol;Acc:3556]	ENST00000274024
ch4.g149075970	NR3C2	T	G	SNV	Het	T	T/G	SYNONYMOUS_CODING	LOW	ccA/ccC	P703	988	NR3C2	protein_coding	ENSG00000151623	nuclear receptor subfamily 3, group C, member 2 [Source:HGNC Symbol;Acc:7979]	ENST00000355292
ch4.g165876251	TRIM61	CA	C	DEL	Hom	C/A	C	SPLICE_SITE_REGION	LOW			209	TRIM61	protein_coding	ENSG00000183439	tripartite motif containing 61 [Source:HGNC Symbol;Acc:24339]	ENST00000329314
ch4.g169923361	CBR4	GACAAA	G	DEL	Het	T	GACAAA/G	SPLICE_SITE_REGION	LOW			237	CBR4	protein_coding	ENSG00000145439	carbonyl reductase 4 [Source:HGNC Symbol;Acc:25891]	ENST00000306193
ch4.g175688138	GLRA3	A	G	SNV	Het	AAAG/GAAA	A/G	SYNONYMOUS_CODING	LOW	ttT/ttC	F81	464	GLRA3	protein_coding	ENSG00000145451	glycine receptor, alpha 3 [Source:HGNC Symbol;Acc:4328]	ENST00000274093
ch5.g13886244	DNAH5	CAA	C	DEL	Het	C/G	CAA/C	SPLICE_SITE_REGION	LOW			4624	DNAH5	protein_coding	ENSG00000039139	dynein, axonemal, heavy chain 5 [Source:HGNC Symbol;Acc:2950]	ENST00000265104
ch5.g31317952	CDH6	T	C	SNV	Hom	CGCGG/CGCGA	C	SYNONYMOUS_CODING	LOW	caT/caC	H601	790	CDH6	protein_coding	ENSG00000113361	cadherin 6, type 2, K-cadherin (fetal kidney) [Source:HGNC Symbol;Acc:1765]	ENST00000265071
ch5.g41033931	MROH2B	C	CTATT	INS	Hom	T	CTATT	SPLICE_SITE_REGION	LOW			1585	MROH2B	protein_coding	ENSG00000171495	maestro heat-like repeat family member 2B [Source:HGNC Symbol;Acc:26857]	ENST00000399564
ch5.g52351413	ITGA2	G	A	SNV	Het	A	G/A	SYNONYMOUS_CODING	LOW	acG/acA	T275	1181	ITGA2	protein_coding	ENSG00000164171	integrin, alpha 2 (CD49B, alpha 2 subunit of VLA-2 receptor) [Source:HGNC Symbol;Acc:6137]	ENST00000296585
ch5.g55243420	IL6ST	TA	T	DEL	Het	C/T	TA/T	SPLICE_SITE_REGION	LOW			918	IL6ST	protein_coding	ENSG00000134352	interleukin 6 signal transducer (gp130, oncostatin M receptor) [Source:HGNC Symbol;Acc:6021]	ENST00000336909
ch5.g68692375	RAD17	T	TAA,TA	INS,INS	Het	TAA/T	T/TAA	SPLICE_SITE_REGION	LOW			681	RAD17	protein_coding	ENSG00000152942	RAD17 homolog (S. pombe) [Source:HGNC Symbol;Acc:9807]	ENST00000380774
ch5.g74506658	ANKRD31	C	T	SNV	Het	T	C/T	SYNONYMOUS_CODING	LOW	ctG/ctA	L107	1930	ANKRD31	protein_coding	ENSG00000145700	ankyrin repeat domain 31 [Source:HGNC Symbol;Acc:26853]	ENST00000506364
ch5.g79351859	THBS4	G	A	SNV	Hom	AA	A	SPLICE_SITE_REGION	LOW			961	THBS4	protein_coding	ENSG00000113296	thrombospondin 4 [Source:HGNC Symbol;Acc:11788]	ENST00000350881
ch5.g79410477	SERINC5	CA	C	DEL	Het	C/A	CA/C	SPLICE_SITE_REGION	LOW			456	SERINC5	protein_coding	ENSG00000164300	serine incorporator 5 [Source:HGNC Symbol;Acc:18825]	ENST00000509193
ch5.g87968912	LINC00461	CA	CAA,C	INS,DEL	Het	CAA/C	CA/CAA	SPLICE_SITE_REGION	LOW				LINC00461	lincRNA	ENSG00000245526	long intergenic non-protein coding RNA 461 [Source:HGNC Symbol;Acc:42810]	ENST00000500197
ch5.g96101031	CAST	TAAAA	T	DEL	Hom	A	T	SPLICE_SITE_REGION	LOW			791	CAST	protein_coding	ENSG00000153113	calpastatin [Source:HGNC Symbol;Acc:1515]	ENST00000395813
ch5.g108171444	FER	C	T	SNV	Het	CT/C	C/T	SYNONYMOUS_CODING	LOW	agC/agT	S139	822	FER	protein_coding	ENSG00000151422	fer (fps/fes related) tyrosine kinase [Source:HGNC Symbol;Acc:3655]	ENST00000281092
ch5.g108691730	PJA2	GA	G	DEL	Het	GAAAAAAAT	GA/G	SPLICE_SITE_REGION	LOW			708	PJA2	protein_coding	ENSG00000198961	praja ring finger 2, E3 ubiquitin protein ligase [Source:HGNC Symbol;Acc:17481]	ENST00000361189
ch5.g118500981	DMXL1	TAA	T,TA	DEL,DEL	Hom	TAA/TA	T/TA	SPLICE_SITE_REGION	LOW			3048	DMXL1	protein_coding	ENSG00000172869	Dmx-like 1 [Source:HGNC Symbol;Acc:2937]	ENST00000539542
ch5.g140228410	PCDHA9	A	G	SNV	Het	AGAC/GGAA	A/G	SYNONYMOUS_CODING	LOW	gtA/gtG	V110	950	PCDHA9	protein_coding	ENSG00000204961	protocadherin alpha 9 [Source:HGNC Symbol;Acc:8675]	ENST00000532602
ch5.g140573439	PCDHB10	G	C	SNV	Hom	CGTG	C	SYNONYMOUS_CODING	LOW	acG/acC	T438	800	PCDHB10	protein_coding	ENSG00000120324	protocadherin beta 10 [Source:HGNC Symbol;Acc:8681]	ENST00000239446
ch5.g140907266	DIAPH1	TA	T	DEL	Het	T/A	TA/T	SPLICE_SITE_REGION	LOW			1273	DIAPH1	protein_coding	ENSG00000131504	diaphanous-related formin 1 [Source:HGNC Symbol;Acc:2876]	ENST00000253811
ch5.g149380158	HMGXB3	C	T	SNV	Hom	TC	T	START_GAINED	LOW			1260	HMGXB3	protein_coding	ENSG00000113716	HMG box domain containing 3 [Source:HGNC Symbol;Acc:28982]	ENST00000503427
ch5.g150518358	ANXA6	A	G	SNV	Hom	GA	G	SPLICE_SITE_REGION	LOW			673	ANXA6	protein_coding	ENSG00000197043	annexin A6 [Source:HGNC Symbol;Acc:544]	ENST00000354546
ch5.g156479424	HAVCR1	A	C	SNV	Hom	CGC/CGT	C	SYNONYMOUS_CODING	LOW	acT/acG	T207	401	HAVCR1	protein_coding	ENSG00000113249	hepatitis A virus cellular receptor 1 [Source:HGNC Symbol;Acc:17866]	ENST00000425854
ch5.g159839530	SLU7	T	TAAAAA	INS	Hom	TAAAAAAAAAAAAAAG/TAAAAAAAAAAAAAAA	TAAAAA	SPLICE_SITE_REGION	LOW			586	SLU7	protein_coding	ENSG00000164609	SLU7 splicing factor homolog (S. cerevisiae) [Source:HGNC Symbol;Acc:16939]	ENST00000297151
ch5.g167933156	RARS	A	G	SNV	Het	ATT/GTA	A/G	SYNONYMOUS_CODING	LOW	ctA/ctG	L396	660	RARS	protein_coding	ENSG00000113643	arginyl-tRNA synthetase [Source:HGNC Symbol;Acc:9870]	ENST00000231572
ch5.g176402401	UIMC1	G	A	SNV	Het	A	G/A	SYNONYMOUS_CODING	LOW	atC/atT	I76	720	UIMC1	protein_coding	ENSG00000087206	ubiquitin interaction motif containing 1 [Source:HGNC Symbol;Acc:30298]	ENST00000377219
ch6.g29365064	OR12D2	A	G	SNV	Het	A	A/G	SYNONYMOUS_CODING	LOW	ctA/ctG	L196	307	OR12D2	protein_coding	ENSG00000168787	olfactory receptor, family 12, subfamily D, member 2 (gene/pseudogene) [Source:HGNC Symbol;Acc:8178]	ENST00000383555
ch6.g29365079	OR12D2	G	A	SNV	Het	A	G/A	SYNONYMOUS_CODING	LOW	acG/acA	T201	307	OR12D2	protein_coding	ENSG00000168787	olfactory receptor, family 12, subfamily D, member 2 (gene/pseudogene) [Source:HGNC Symbol;Acc:8178]	ENST00000383555
ch6.g29365088	OR12D2	T	C	SNV	Het	A	T/C	SYNONYMOUS_CODING	LOW	atT/atC	I204	307	OR12D2	protein_coding	ENSG00000168787	olfactory receptor, family 12, subfamily D, member 2 (gene/pseudogene) [Source:HGNC Symbol;Acc:8178]	ENST00000383555
ch6.g29911893	HLA-A	C	T	SNV	Het	CGT/TGT	C/T	SPLICE_SITE_REGION	LOW			371	HLA-A	protein_coding	ENSG00000206503	major histocompatibility complex, class I, A [Source:HGNC Symbol;Acc:4931]	ENST00000376806
ch6.g29912852	HLA-A	T	C	SNV	Het	TTACA/CTACT	T/C	SYNONYMOUS_CODING	LOW	agT/agC	S349	371	HLA-A	protein_coding	ENSG00000206503	major histocompatibility complex, class I, A [Source:HGNC Symbol;Acc:4931]	ENST00000376806
ch6.g30954963	MUC21	G	A	SNV	Het	A/G	G/A	SYNONYMOUS_CODING	LOW	acG/acA	T337	566	MUC21	protein_coding	ENSG00000204544	mucin 21, cell surface associated [Source:HGNC Symbol;Acc:21661]	ENST00000376296
ch6.g31238135	HLA-C	G	A	SNV	Het	GGTC/AGTT	G/A	SYNONYMOUS_CODING	LOW	acC/acT	T249	372	HLA-C	protein_coding	ENSG00000204525	major histocompatibility complex, class I, C [Source:HGNC Symbol;Acc:4933]	ENST00000383329
ch6.g31378387	MICA	T	C	SNV	Het	TG/CG	T/C	SYNONYMOUS_CODING	LOW	ctT/ctC	L46	332	MICA	protein_coding	ENSG00000204520	MHC class I polypeptide-related sequence A [Source:HGNC Symbol;Acc:7090]	ENST00000449934
ch6.g31379794	MICA	C	T	SNV	Het	CA/TG	C/T	SYNONYMOUS_CODING	LOW	tcC/tcT	S228	332	MICA	protein_coding	ENSG00000204520	MHC class I polypeptide-related sequence A [Source:HGNC Symbol;Acc:7090]	ENST00000449934
ch6.g31783755	HSPA1A	T	C	SNV	Het	G/A	T/C	SYNONYMOUS_CODING	LOW	atT/atC	I74	641	HSPA1A	protein_coding	ENSG00000204389	heat shock 70kDa protein 1A [Source:HGNC Symbol;Acc:5232]	ENST00000375651
ch6.g32489734	HLA-DRB5	G	A	SNV	Het	C/A	G/A	SYNONYMOUS_CODING	LOW	acC/acT	T106	266	HLA-DRB5	protein_coding	ENSG00000198502	major histocompatibility complex, class II, DR beta 5 [Source:HGNC Symbol;Acc:4953]	ENST00000374975
ch6.g32489791	HLA-DRB5	A	G	SNV	Het	AGCGTC/GGCGAC	A/G	SYNONYMOUS_CODING	LOW	gcT/gcC	A87	266	HLA-DRB5	protein_coding	ENSG00000198502	major histocompatibility complex, class II, DR beta 5 [Source:HGNC Symbol;Acc:4953]	ENST00000374975
ch6.g32489908	HLA-DRB5	G	A	SNV	Het	AGCGTC/GGCGAC	G/A	SYNONYMOUS_CODING	LOW	aaC/aaT	N48	266	HLA-DRB5	protein_coding	ENSG00000198502	major histocompatibility complex, class II, DR beta 5 [Source:HGNC Symbol;Acc:4953]	ENST00000374975
ch6.g32549497	HLA-DRB1	G	A	SNV	Het	GTTCA/ATTCC	G/A	SYNONYMOUS_CODING	LOW	aaC/aaT	N163	266	HLA-DRB1	protein_coding	ENSG00000196126	major histocompatibility complex, class II, DR beta 1 [Source:HGNC Symbol;Acc:4948]	ENST00000360004
ch6.g32551995	HLA-DRB1	A	G	SNV	Het	AGCGTC/GGCATC	A/G	SYNONYMOUS_CODING	LOW	gcT/gcC	A87	266	HLA-DRB1	protein_coding	ENSG00000196126	major histocompatibility complex, class II, DR beta 1 [Source:HGNC Symbol;Acc:4948]	ENST00000360004
ch6.g32557478	HLA-DRB1	C	A	SNV	Het	CGCTGT/CGCTGC	C/A	SYNONYMOUS_CODING	LOW	gcG/gcT	A14	266	HLA-DRB1	protein_coding	ENSG00000196126	major histocompatibility complex, class II, DR beta 1 [Source:HGNC Symbol;Acc:4948]	ENST00000360004
ch6.g33284160	ZBTB22	C	G	SNV	Het	C	C/G	SYNONYMOUS_CODING	LOW	ggG/ggC	G178	634	ZBTB22	protein_coding	ENSG00000236104	zinc finger and BTB domain containing 22 [Source:HGNC Symbol;Acc:13085]	ENST00000418724
ch6.g42075107	C6orf132	T	G	SNV	Het	GGGTGGGGGTTCCAGCAGCAGGGGAGGT/G	T/G	SYNONYMOUS_CODING	LOW	ccA/ccC	P181	1188	C6orf132	protein_coding	ENSG00000188112	chromosome 6 open reading frame 132 [Source:HGNC Symbol;Acc:21288]	ENST00000341865
ch6.g42627430	UBR2	C	T	SNV	Het	CCCCG/TCCCA	C/T	SYNONYMOUS_CODING	LOW	ggC/ggT	G1093	1755	UBR2	protein_coding	ENSG00000024048	ubiquitin protein ligase E3 component n-recognin 2 [Source:HGNC Symbol;Acc:21289]	ENST00000372899
ch6.g43014298	CUL7	T	C	SNV	Hom	CC	C	SYNONYMOUS_CODING	LOW	caA/caG	Q897	1782	CUL7	protein_coding	ENSG00000044090	cullin 7 [Source:HGNC Symbol;Acc:21024]	ENST00000535468
ch6.g44221299	HSP90AB1	C	T	SNV	Het	T/C	C/T	SYNONYMOUS_CODING	LOW	ggC/ggT	G713	724	HSP90AB1	protein_coding	ENSG00000096384	heat shock protein 90kDa alpha (cytosolic), class B member 1 [Source:HGNC Symbol;Acc:5258]	ENST00000353801
ch6.g45289632	SUPT3H	G	GA	INS	Het	G/A	G/GA	SPLICE_SITE_REGION	LOW			328	SUPT3H	protein_coding	ENSG00000196284	suppressor of Ty 3 homolog (S. cerevisiae) [Source:HGNC Symbol;Acc:11466]	ENST00000371460
ch6.g47649573	GPR111	C	T	SNV	Hom	TG	T	SYNONYMOUS_CODING	LOW	agC/agT	S426	708	GPR111	protein_coding	ENSG00000164393	G protein-coupled receptor 111 [Source:HGNC Symbol;Acc:18991]	ENST00000296862
ch6.g65016977	EYS	TGA	T	DEL	Hom	T/TGA	T	SPLICE_SITE_REGION	LOW			3165	EYS	protein_coding	ENSG00000188107	eyes shut homolog (Drosophila) [Source:HGNC Symbol;Acc:21555]	ENST00000370616
ch6.g75890933	COL12A1	T	TA,TAA	INS,INS	Het	TA/TAA	T/TA	SPLICE_SITE_REGION	LOW			3063	COL12A1	protein_coding	ENSG00000111799	collagen, type XII, alpha 1 [Source:HGNC Symbol;Acc:2188]	ENST00000322507
ch6.g84061864	ME1	GA	G	DEL	Het	A/G	GA/G	SPLICE_SITE_REGION	LOW			572	ME1	protein_coding	ENSG00000065833	malic enzyme 1, NADP(+)-dependent, cytosolic [Source:HGNC Symbol;Acc:6983]	ENST00000369705
ch6.g108985092	FOXO3	C	G	SNV	Het	G/A	C/G	SYNONYMOUS_CODING	LOW	gcC/gcG	A352	673	FOXO3	protein_coding	ENSG00000118689	forkhead box O3 [Source:HGNC Symbol;Acc:3821]	ENST00000343882
ch6.g112508769	LAMA4	T	G	SNV	Hom	GT	G	SYNONYMOUS_CODING	LOW	gcA/gcC	A283	1823	LAMA4	protein_coding	ENSG00000112769	laminin, alpha 4 [Source:HGNC Symbol;Acc:6484]	ENST00000230538
ch6.g131948816	MED23	T	TA,TAA,TAAA	INS,INS,INS	Het	TAAAAAAAAAAAAAAC/TAAAAAAAAAAAAAAAC	T/TA	SPLICE_SITE_REGION	LOW			1374	MED23	protein_coding	ENSG00000112282	mediator complex subunit 23 [Source:HGNC Symbol;Acc:2372]	ENST00000368058
ch6.g133055610	VNN3	G	T	SNV	Het	GGG/TGG	G/T	SYNONYMOUS_CODING	LOW	ccC/ccA	P74	161	VNN3	protein_coding	ENSG00000093134	vanin 3 [Source:HGNC Symbol;Acc:16431]	ENST00000417437
ch6.g158735087	TULP4	C	T	SNV	Hom	TGAC	T	SYNONYMOUS_CODING	LOW	agC/agT	S13	1543	TULP4	protein_coding	ENSG00000130338	tubby like protein 4 [Source:HGNC Symbol;Acc:15530]	ENST00000367097
ch7.g897492	SUN1	A	G	SNV	Het	AGTCG/GGTCA	A/G	SYNONYMOUS_CODING	LOW	acA/acG	T663	974	SUN1	protein_coding	ENSG00000164828	Sad1 and UNC84 domain containing 1 [Source:HGNC Symbol;Acc:18587]	ENST00000456758
ch7.g2578237	BRAT1	T	C	SNV	Het	TC/CT	T/C	SYNONYMOUS_CODING	LOW	cgA/cgG	R644	821	BRAT1	protein_coding	ENSG00000106009	BRCA1-associated ATM activator 1 [Source:HGNC Symbol;Acc:21701]	ENST00000340611
ch7.g14775821	DGKB	TGGA	TGA,TGC	DEL,MIXED	Het	A	TGGA/TGA	SPLICE_SITE_REGION	LOW			804	DGKB	protein_coding	ENSG00000136267	diacylglycerol kinase, beta 90kDa [Source:HGNC Symbol;Acc:2850]	ENST00000258767
ch7.g14775824	DGKB	A	C	SNV	Het	GA/G	A/C	SPLICE_SITE_REGION	LOW			804	DGKB	protein_coding	ENSG00000136267	diacylglycerol kinase, beta 90kDa [Source:HGNC Symbol;Acc:2850]	ENST00000258767
ch7.g17854575	SNX13	G	A	SNV	Het	G/GAA	G/A	SPLICE_SITE_REGION	LOW			957	SNX13	protein_coding	ENSG00000071189	sorting nexin 13 [Source:HGNC Symbol;Acc:21335]	ENST00000428135
ch7.g21641218	DNAH11	G	A	SNV	Het	GGTCT/AGTCT	G/A	SYNONYMOUS_CODING	LOW	caG/caA	Q1210	4523	DNAH11	protein_coding	ENSG00000105877	dynein, axonemal, heavy chain 11 [Source:HGNC Symbol;Acc:2942]	ENST00000328843
ch7.g55991292	ZNF713	G	A	SNV	Hom	AT	A	SPLICE_SITE_REGION	LOW			430	ZNF713	protein_coding	ENSG00000178665	zinc finger protein 713 [Source:HGNC Symbol;Acc:22043]	ENST00000429591
ch7.g56088786	PSPH	A	T	SNV	Het	AACG/TACA	A/T	SYNONYMOUS_CODING	LOW	gtT/gtA	V40	225	PSPH	protein_coding	ENSG00000146733	phosphoserine phosphatase [Source:HGNC Symbol;Acc:9577]	ENST00000275605
ch7.g56088789	PSPH	G	A	SNV	Het	AACG/TACA	G/A	SYNONYMOUS_CODING	LOW	ggC/ggT	G39	225	PSPH	protein_coding	ENSG00000146733	phosphoserine phosphatase [Source:HGNC Symbol;Acc:9577]	ENST00000275605
ch7.g63981563	ZNF680	A	G	SNV	Hom	A/G	G	SYNONYMOUS_CODING	LOW	tgT/tgC	C523	530	ZNF680	protein_coding	ENSG00000173041	zinc finger protein 680 [Source:HGNC Symbol;Acc:26897]	ENST00000309683
ch7.g72738762	TRIM50	C	T	SNV	Hom	TG	T	SYNONYMOUS_CODING	LOW	ctG/ctA	L8	487	TRIM50	protein_coding	ENSG00000146755	tripartite motif containing 50 [Source:HGNC Symbol;Acc:19017]	ENST00000333149
ch7.g100634906	MUC12	T	C	SNV	Het	T	T/C	SYNONYMOUS_CODING	LOW	caT/caC	H497	5478	MUC12	protein_coding	ENSG00000205277	mucin 12, cell surface associated [Source:HGNC Symbol;Acc:7510]	ENST00000379442
ch7.g100634921	MUC12	A	G	SNV	Het	AG/GA	A/G	SYNONYMOUS_CODING	LOW	acA/acG	T502	5478	MUC12	protein_coding	ENSG00000205277	mucin 12, cell surface associated [Source:HGNC Symbol;Acc:7510]	ENST00000379442
ch7.g100639112	MUC12	G	C	SNV	Hom	G/C	C	SYNONYMOUS_CODING	LOW	tcG/tcC	S1899	5478	MUC12	protein_coding	ENSG00000205277	mucin 12, cell surface associated [Source:HGNC Symbol;Acc:7510]	ENST00000379442
ch7.g100639139	MUC12	C	T	SNV	Hom	C/T	T	SYNONYMOUS_CODING	LOW	ctC/ctT	L1908	5478	MUC12	protein_coding	ENSG00000205277	mucin 12, cell surface associated [Source:HGNC Symbol;Acc:7510]	ENST00000379442
ch7.g103202406	RELN	CA	C	DEL	Het	T	CA/C	SPLICE_SITE_REGION	LOW			3460	RELN	protein_coding	ENSG00000189056	reelin [Source:HGNC Symbol;Acc:9957]	ENST00000424685
ch7.g103301976	RELN	TA	T	DEL	Het	G	TA/T	SPLICE_SITE_REGION	LOW			3460	RELN	protein_coding	ENSG00000189056	reelin [Source:HGNC Symbol;Acc:9957]	ENST00000424685
ch7.g107591702	LAMB1	G	C	SNV	Het	GTTTTTTTTTTTTTTTTTTTTTTTTTTT	G/C	SYNONYMOUS_CODING	LOW	ctC/ctG	L1144	1810	LAMB1	protein_coding	ENSG00000091136	laminin, beta 1 [Source:HGNC Symbol;Acc:6486]	ENST00000393561
ch7.g142124424	TRBV6-8	T	G	SNV	Het	G	T/G	SYNONYMOUS_CODING	LOW	ccA/ccC	P18	112	TRBV6-8	TR_V_gene	ENSG00000253534	T cell receptor beta variable 6-8 [Source:HGNC Symbol;Acc:12233]	ENST00000390376
ch7.g150327234	GIMAP6	CAAA	CA,C	DEL,DEL	Hom	T	CA/C	SPLICE_SITE_REGION	LOW			292	GIMAP6	protein_coding	ENSG00000133561	GTPase, IMAP family member 6 [Source:HGNC Symbol;Acc:21918]	ENST00000328902
ch7.g150812493	AGAP3	G	C	SNV	Het	T/C	G/C	SYNONYMOUS_CODING	LOW	ccG/ccC	P212	576	AGAP3	protein_coding	ENSG00000133612	ArfGAP with GTPase domain, ankyrin repeat and PH domain 3 [Source:HGNC Symbol;Acc:16923]	ENST00000335367
ch7.g151945167	KMT2C	G	T	SNV	Het	G/C	G/T	SYNONYMOUS_CODING	LOW	tcC/tcA	S784	4968	KMT2C	protein_coding	ENSG00000055609	lysine (K)-specific methyltransferase 2C [Source:HGNC Symbol;Acc:13726]	ENST00000355193
ch7.g155295804	CNPY1	GA	G	DEL	Hom	GA	G	SPLICE_SITE_REGION	LOW			92	CNPY1	protein_coding	ENSG00000146910	canopy FGF signaling regulator 1 [Source:HGNC Symbol;Acc:27786]	ENST00000406197
ch7.g158380436	PTPRN2	G	T	SNV	Het	G/A	G/T	START_GAINED	LOW			986	PTPRN2	protein_coding	ENSG00000155093	protein tyrosine phosphatase, receptor type, N polypeptide 2 [Source:HGNC Symbol;Acc:9677]	ENST00000389413
ch8.g10467636	RP1L1	T	C	SNV	Het	TC/CC	T/C	SYNONYMOUS_CODING	LOW	gaA/gaG	E1324	2400	RP1L1	protein_coding	ENSG00000183638	retinitis pigmentosa 1-like 1 [Source:HGNC Symbol;Acc:15946]	ENST00000382483
ch8.g11189488	SLC35G5	T	C	SNV	Hom	C/G	C	SYNONYMOUS_CODING	LOW	gtT/gtC	V291	338	SLC35G5	protein_coding	ENSG00000177710	solute carrier family 35, member G5 [Source:HGNC Symbol;Acc:15546]	ENST00000382435
ch8.g11619261	C8orf49	T	A	SNV	Hom	AC	A	SYNONYMOUS_CODING	LOW	ggT/ggA	G113	230	C8orf49	protein_coding	ENSG00000255394	chromosome 8 open reading frame 49 [Source:HGNC Symbol;Acc:32200]	ENST00000525043
ch8.g12044328	FAM86B1	T	C	SNV	Hom	T/C	C	SYNONYMOUS_CODING	LOW	tcA/tcG	S119	330	FAM86B1	protein_coding	ENSG00000186523	family with sequence similarity 86, member B1 [Source:HGNC Symbol;Acc:28268]	ENST00000533852
ch8.g12044349	FAM86B1	C	T	SNV	Het	T/C	C/T	SPLICE_SITE_REGION	LOW			330	FAM86B1	protein_coding	ENSG00000186523	family with sequence similarity 86, member B1 [Source:HGNC Symbol;Acc:28268]	ENST00000533852
ch8.g41297486	RP11-15G16.1	T	TTTTG,TTTTGTTTG	INS,INS	Hom	TTTTG/TTTTGTTTG	TTTTG	SPLICE_SITE_REGION	LOW				RP11-15G16.1	lincRNA	ENSG00000253396		ENST00000521725
ch8.g41790653	KAT6A	A	G	SNV	Het	G	A/G	SYNONYMOUS_CODING	LOW	ccT/ccC	P1695	2004	KAT6A	protein_coding	ENSG00000083168	K(lysine) acetyltransferase 6A [Source:HGNC Symbol;Acc:13013]	ENST00000265713
ch8.g41790659	KAT6A	T	G	SNV	Het	G	T/G	SYNONYMOUS_CODING	LOW	ccA/ccC	P1693	2004	KAT6A	protein_coding	ENSG00000083168	K(lysine) acetyltransferase 6A [Source:HGNC Symbol;Acc:13013]	ENST00000265713
ch8.g48732074	PRKDC	TA	T	DEL	Het	T	TA/T	SPLICE_SITE_REGION	LOW			4127	PRKDC	protein_coding	ENSG00000253729	protein kinase, DNA-activated, catalytic polypeptide [Source:HGNC Symbol;Acc:9413]	ENST00000314191
ch8.g62550924	ASPH	T	TA	INS	Het	TAAAAAAAAAAAAA/TGAAAAAAAAAAA	T/TA	SPLICE_SITE_REGION	LOW			758	ASPH	protein_coding	ENSG00000198363	aspartate beta-hydroxylase [Source:HGNC Symbol;Acc:757]	ENST00000379454
ch8.g68993013	PREX2	A	G	SNV	Het	AT/GC	A/G	SYNONYMOUS_CODING	LOW	ggA/ggG	G606	1606	PREX2	protein_coding	ENSG00000046889	phosphatidylinositol-3,4,5-trisphosphate-dependent Rac exchange factor 2 [Source:HGNC Symbol;Acc:22950]	ENST00000288368
ch8.g90796369	RIPK2	TAAAAA	T	DEL	Het	T	TAAAAA/T	SPLICE_SITE_REGION	LOW			540	RIPK2	protein_coding	ENSG00000104312	receptor-interacting serine-threonine kinase 2 [Source:HGNC Symbol;Acc:10020]	ENST00000220751
ch8.g124664873	KLHL38	A	G	SNV	Hom	GC	G	SYNONYMOUS_CODING	LOW	caT/caC	H98	581	KLHL38	protein_coding	ENSG00000175946	kelch-like family member 38 [Source:HGNC Symbol;Acc:34435]	ENST00000325995
ch8.g139165272	FAM135B	T	C	SNV	Het	TG/CG	T/C	SYNONYMOUS_CODING	LOW	ccA/ccG	P482	1406	FAM135B	protein_coding	ENSG00000147724	family with sequence similarity 135, member B [Source:HGNC Symbol;Acc:28029]	ENST00000395297
ch8.g143845950	LYNX1	A	G	SNV	Hom	GGCC	G	SYNONYMOUS_CODING	LOW	gcT/gcC	A64	87	LYNX1	protein_coding	ENSG00000180155	Ly6/neurotoxin 1 [Source:HGNC Symbol;Acc:29604]	ENST00000521396
ch8.g144399885	TOP1MT	A	C	SNV	Het	AG/CT	A/C	SPLICE_SITE_REGION	LOW			601	TOP1MT	protein_coding	ENSG00000184428	topoisomerase (DNA) I, mitochondrial [Source:HGNC Symbol;Acc:29787]	ENST00000329245
ch8.g144802735	MAPK15	A	C	SNV	Het	AG/CC	A/C	SYNONYMOUS_CODING	LOW	Agg/Cgg	R247	254	MAPK15	protein_coding	ENSG00000181085	mitogen-activated protein kinase 15 [Source:HGNC Symbol;Acc:24667]	ENST00000395108
ch8.g146033345	ZNF517	C	T	SNV	Het	CGC/TGC	C/T	SYNONYMOUS_CODING	LOW	ggC/ggT	G348	492	ZNF517	protein_coding	ENSG00000197363	zinc finger protein 517 [Source:HGNC Symbol;Acc:27984]	ENST00000359971
ch9.g12704	DDX11L5	C	T	SNV	Het	CC/TT	C/T	SPLICE_SITE_REGION	LOW				DDX11L5	unprocessed_pseudogene	ENSG00000236875	DEAD/H (Asp-Glu-Ala-Asp/His) box helicase 11 like 5 [Source:HGNC Symbol;Acc:37106]	ENST00000426146
ch9.g33796660	PRSS3	T	C	SNV	Het	G/T	T/C	SYNONYMOUS_CODING	LOW	gaT/gaC	D77	304	PRSS3	protein_coding	ENSG00000010438	protease, serine, 3 [Source:HGNC Symbol;Acc:9486]	ENST00000361005
ch9.g33796672	PRSS3	T	C	SNV	Het	TG/CA	T/C	SYNONYMOUS_CODING	LOW	atT/atC	I81	304	PRSS3	protein_coding	ENSG00000010438	protease, serine, 3 [Source:HGNC Symbol;Acc:9486]	ENST00000361005
ch9.g43844193	CNTNAP3B	G	A	SNV	Het	C/T	G/A	SYNONYMOUS_CODING	LOW	ggG/ggA	G509	1288	CNTNAP3B	protein_coding	ENSG00000154529	contactin associated protein-like 3B [Source:HGNC Symbol;Acc:32035]	ENST00000377564
ch9.g69247550	CBWD6	G	A	SNV	Het	A	G/A	SYNONYMOUS_CODING	LOW	gcC/gcT	A154	395	CBWD6	protein_coding	ENSG00000204790	COBW domain containing 6 [Source:HGNC Symbol;Acc:31978]	ENST00000377457
ch9.g72000704	FAM189A2	A	T	SNV	Het	TTTA/T	A/T	SPLICE_SITE_REGION	LOW			450	FAM189A2	protein_coding	ENSG00000135063	family with sequence similarity 189, member A2 [Source:HGNC Symbol;Acc:24820]	ENST00000257515
ch9.g72349174	PTAR1	T	TA	INS	Hom	T/A	TA	SPLICE_SITE_REGION	LOW			402	PTAR1	protein_coding	ENSG00000188647	protein prenyltransferase alpha subunit repeat containing 1 [Source:HGNC Symbol;Acc:30449]	ENST00000340434
ch9.g73458045	TRPM3	T	TA	INS	Het	TA	T/TA	SPLICE_SITE_REGION	LOW			1734	TRPM3	protein_coding	ENSG00000083067	transient receptor potential cation channel, subfamily M, member 3 [Source:HGNC Symbol;Acc:17992]	ENST00000423814
ch9.g73479430	TRPM3	G	A	SNV	Het	C	G/A	SPLICE_SITE_REGION	LOW			1734	TRPM3	protein_coding	ENSG00000083067	transient receptor potential cation channel, subfamily M, member 3 [Source:HGNC Symbol;Acc:17992]	ENST00000423814
ch9.g78790212	PCSK5	A	C	SNV	Hom	A/C	C	SYNONYMOUS_CODING	LOW	atA/atC	I689	690	PCSK5	protein_coding	ENSG00000099139	proprotein convertase subtilisin/kexin type 5 [Source:HGNC Symbol;Acc:8747]	ENST00000376767
ch9.g80343587	GNAQ	G	GA	INS	Het	GA/GAA	G/GA	SPLICE_SITE_REGION	LOW			359	GNAQ	protein_coding	ENSG00000156052	guanine nucleotide binding protein (G protein), q polypeptide [Source:HGNC Symbol;Acc:4390]	ENST00000286548
ch9.g107361449	OR13C5	T	C	SNV	Hom	T/C	C	SYNONYMOUS_CODING	LOW	ctA/ctG	L82	318	OR13C5	protein_coding	ENSG00000255800	olfactory receptor, family 13, subfamily C, member 5 [Source:HGNC Symbol;Acc:15100]	ENST00000374779
ch9.g107361449	OR13C5	TAGC	CAAG	MNV	Hom	T/C	CAAG	SYNONYMOUS_CODING	LOW	acgcta/acCTTG	TL81	318	OR13C5	protein_coding	ENSG00000255800	olfactory receptor, family 13, subfamily C, member 5 [Source:HGNC Symbol;Acc:15100]	ENST00000374779
ch9.g107556793	ABCA1	T	TA	INS	Het	TA/TAA	T/TA	SPLICE_SITE_REGION	LOW			2261	ABCA1	protein_coding	ENSG00000165029	ATP-binding cassette, sub-family A (ABC1), member 1 [Source:HGNC Symbol;Acc:29]	ENST00000374736
ch9.g115648841	SLC46A2	G	A	SNV	Het	C	G/A	SYNONYMOUS_CODING	LOW	tcC/tcT	S423	475	SLC46A2	protein_coding	ENSG00000119457	solute carrier family 46, member 2 [Source:HGNC Symbol;Acc:16055]	ENST00000374228
ch9.g117186677	DFNB31	A	G	SNV	Het	AC/GC	A/G	SYNONYMOUS_CODING	LOW	ggT/ggC	G451	907	DFNB31	protein_coding	ENSG00000095397	deafness, autosomal recessive 31 [Source:HGNC Symbol;Acc:16361]	ENST00000362057
ch9.g132636031	USP20	A	G	SNV	Hom	GGC	G	SPLICE_SITE_REGION	LOW			914	USP20	protein_coding	ENSG00000136878	ubiquitin specific peptidase 20 [Source:HGNC Symbol;Acc:12619]	ENST00000315480
ch9.g132887249	GPR107	TA	T	DEL	Hom	TAA/TA	T	SPLICE_SITE_REGION	LOW			600	GPR107	protein_coding	ENSG00000148358	G protein-coupled receptor 107 [Source:HGNC Symbol;Acc:17830]	ENST00000372406
ch9.g135773000	TSC1	G	GA	INS	Het	GA/GAA	G/GA	SPLICE_SITE_REGION	LOW			1164	TSC1	protein_coding	ENSG00000165699	tuberous sclerosis 1 [Source:HGNC Symbol;Acc:12362]	ENST00000298552
ch9.g135946953	CEL	C	G	SNV	Het	GC/GG	C/G	SYNONYMOUS_CODING	LOW	ggC/ggG	G691	756	CEL	protein_coding	ENSG00000170835	carboxyl ester lipase [Source:HGNC Symbol;Acc:1848]	ENST00000372080
ch9.g136277480	REXO4	A	G	SNV	Hom	GGT/GGC	G	SYNONYMOUS_CODING	LOW	acT/acC	T283	422	REXO4	protein_coding	ENSG00000148300	REX4, RNA exonuclease 4 homolog (S. cerevisiae) [Source:HGNC Symbol;Acc:12820]	ENST00000371942
ch9.g139302015	SDCCAG3	TA	T	DEL	Het	TAAAAAAAAAAAAAAAAAAAAAAC/TAAAAAAAAAAAAAAAAAAAAAAA	TA/T	SPLICE_SITE_REGION	LOW			435	SDCCAG3	protein_coding	ENSG00000165689	serologically defined colon cancer antigen 3 [Source:HGNC Symbol;Acc:10667]	ENST00000357365
ch10.g11805354	ECHDC3	A	G	SNV	Hom	GTCA	G	SYNONYMOUS_CODING	LOW	gcA/gcG	A241	303	ECHDC3	protein_coding	ENSG00000134463	enoyl CoA hydratase domain containing 3 [Source:HGNC Symbol;Acc:23489]	ENST00000379215
ch10.g23729361	OTUD1	C	G	SNV	Het	CA/GT	C/G	SYNONYMOUS_CODING	LOW	gtC/gtG	V325	481	OTUD1	protein_coding	ENSG00000165312	OTU domain containing 1 [Source:HGNC Symbol;Acc:27346]	ENST00000376495
ch10.g26357747	MYO3A	C	T	SNV	Het	CG/TA	C/T	SYNONYMOUS_CODING	LOW	taC/taT	Y368	1616	MYO3A	protein_coding	ENSG00000095777	myosin IIIA [Source:HGNC Symbol;Acc:7601]	ENST00000265944
ch10.g27444328	MASTL	C	A	SNV	Hom	AC	A	START_GAINED	LOW			879	MASTL	protein_coding	ENSG00000120539	microtubule associated serine/threonine kinase-like [Source:HGNC Symbol;Acc:19042]	ENST00000375940
ch10.g37451584	ANKRD30A	G	C	SNV	Het	GGG/CGA	G/C	SYNONYMOUS_CODING	LOW	ccG/ccC	P580	1460	ANKRD30A	protein_coding	ENSG00000148513	ankyrin repeat domain 30A [Source:HGNC Symbol;Acc:17234]	ENST00000374660
ch10.g46999189	GPRIN2	C	T	SNV	Het	TG/CG	C/T	SYNONYMOUS_CODING	LOW	ggC/ggT	G103	458	GPRIN2	protein_coding	ENSG00000204175	G protein regulated inducer of neurite outgrowth 2 [Source:HGNC Symbol;Acc:23730]	ENST00000374314
ch10.g47087608	NPY4R	T	C	SNV	Hom	CG	C	SYNONYMOUS_CODING	LOW	gcT/gcC	A275	375	NPY4R	protein_coding	ENSG00000204174	neuropeptide Y receptor Y4 [Source:HGNC Symbol;Acc:9329]	ENST00000374312
ch10.g50531604	C10orf71	T	C	SNV	Hom	CGC	C	SYNONYMOUS_CODING	LOW	ctT/ctC	L338	1435	C10orf71	protein_coding	ENSG00000177354	chromosome 10 open reading frame 71 [Source:HGNC Symbol;Acc:26973]	ENST00000374144
ch10.g63520698	C10orf107	T	C	SNV	Het	C	T/C	SYNONYMOUS_CODING	LOW	ttT/ttC	F163	208	C10orf107	protein_coding	ENSG00000183346	chromosome 10 open reading frame 107 [Source:HGNC Symbol;Acc:28678]	ENST00000330194
ch10.g70210007	DNA2	GA	G	DEL	Het	C	GA/G	SPLICE_SITE_REGION	LOW			1146	DNA2	protein_coding	ENSG00000138346	DNA replication helicase/nuclease 2 [Source:HGNC Symbol;Acc:2939]	ENST00000399180
ch10.g73115941	SLC29A3	T	C	SNV	Hom	CA	C	SYNONYMOUS_CODING	LOW	acT/acC	T238	475	SLC29A3	protein_coding	ENSG00000198246	solute carrier family 29 (equilibrative nucleoside transporter), member 3 [Source:HGNC Symbol;Acc:23096]	ENST00000373189
ch10.g102056970	PKD2L1	A	G	SNV	Het	AGG/GGT	A/G	SPLICE_SITE_REGION	LOW			805	PKD2L1	protein_coding	ENSG00000107593	polycystic kidney disease 2-like 1 [Source:HGNC Symbol;Acc:9011]	ENST00000318222
ch10.g102750621	C10orf2	C	T	SNV	Het	CGT/TGC	C/T	SPLICE_SITE_REGION	LOW			684	C10orf2	protein_coding	ENSG00000107815	chromosome 10 open reading frame 2 [Source:HGNC Symbol;Acc:1160]	ENST00000311916
ch10.g103717493	C10orf76	T	TA	INS	Het	TA/TAA	T/TA	SPLICE_SITE_REGION	LOW			689	C10orf76	protein_coding	ENSG00000120029	chromosome 10 open reading frame 76 [Source:HGNC Symbol;Acc:25788]	ENST00000370033
ch10.g124329672	DMBT1	T	C	SNV	Hom	CT	C	SPLICE_SITE_REGION	LOW			2413	DMBT1	protein_coding	ENSG00000187908	deleted in malignant brain tumors 1 [Source:HGNC Symbol;Acc:2926]	ENST00000338354
ch10.g134145136	STK32C	A	G	SNV	Hom	GCG	G	SYNONYMOUS_CODING	LOW	ggT/ggC	G35	499	STK32C	protein_coding	ENSG00000165752	serine/threonine kinase 32C [Source:HGNC Symbol;Acc:21332]	ENST00000368625
ch11.g193863	SCGB1C1	T	C	SNV	Het	TAT/CAG	T/C	SYNONYMOUS_CODING	LOW	tgT/tgC	C69	95	SCGB1C1	protein_coding	ENSG00000188076	secretoglobin, family 1C, member 1 [Source:HGNC Symbol;Acc:18394]	ENST00000342878
ch11.g244167	PSMD13	C	T	SNV	Het	CCCTT/TCCTC	C/T	SYNONYMOUS_CODING	LOW	aaC/aaT	N74	378	PSMD13	protein_coding	ENSG00000185627	proteasome (prosome, macropain) 26S subunit, non-ATPase, 13 [Source:HGNC Symbol;Acc:9558]	ENST00000431206
ch11.g290888	ATHL1	G	A	SNV	Het	GTAT/ATAC	G/A	SYNONYMOUS_CODING	LOW	ctG/ctA	L227	764	ATHL1	protein_coding	ENSG00000142102	ATH1, acid trehalase-like 1 (yeast) [Source:HGNC Symbol;Acc:26210]	ENST00000409479
ch11.g1093575	MUC2	G	T,C	SNV,SNV	Het	A/C	G/T	SYNONYMOUS_CODING	LOW	acG/acT	T1798	2817	MUC2	protein_coding	ENSG00000198788	mucin 2, oligomeric mucus/gel-forming [Source:HGNC Symbol;Acc:7512]	ENST00000441003
ch11.g1606147	KRTAP5-1	A	G	SNV	Hom	A	G	SYNONYMOUS_CODING	LOW	tcT/tcC	S111	278	KRTAP5-1	protein_coding	ENSG00000205869	keratin associated protein 5-1 [Source:HGNC Symbol;Acc:23596]	ENST00000382171
ch11.g1651199	KRTAP5-5	A	G	SNV	Hom	CGGCTGTGGA/CGGCTGTGGG	G	SYNONYMOUS_CODING	LOW	ggA/ggG	G43	237	KRTAP5-5	protein_coding	ENSG00000185940	keratin associated protein 5-5 [Source:HGNC Symbol;Acc:23601]	ENST00000399676
ch11.g1651643	KRTAP5-5	C	T	SNV	Het	TTACTGCTGCCAGTCCAGCTGCTGTAAGCCC/T	C/T	SYNONYMOUS_CODING	LOW	ccC/ccT	P191	237	KRTAP5-5	protein_coding	ENSG00000185940	keratin associated protein 5-5 [Source:HGNC Symbol;Acc:23601]	ENST00000399676
ch11.g1857747	SYT8	T	C	SNV	Hom	CCTGG	C	SYNONYMOUS_CODING	LOW	cgT/cgC	R217	401	SYT8	protein_coding	ENSG00000149043	synaptotagmin VIII [Source:HGNC Symbol;Acc:19264]	ENST00000381968
ch11.g3742062	NUP98	C	CA	INS	Het	A	C/CA	SPLICE_SITE_REGION	LOW			1800	NUP98	protein_coding	ENSG00000110713	nucleoporin 98kDa [Source:HGNC Symbol;Acc:8068]	ENST00000324932
ch11.g4976086	OR51A2	C	T	SNV	Het	AC/A	C/T	SYNONYMOUS_CODING	LOW	ccG/ccA	P286	313	OR51A2	protein_coding	ENSG00000205496	olfactory receptor, family 51, subfamily A, member 2 [Source:HGNC Symbol;Acc:14764]	ENST00000380371
ch11.g5068661	OR52J3	A	G	SNV	Het	AC/GC	A/G	SYNONYMOUS_CODING	LOW	gaA/gaG	E302	311	OR52J3	protein_coding	ENSG00000205495	olfactory receptor, family 52, subfamily J, member 3 [Source:HGNC Symbol;Acc:14799]	ENST00000380370
ch11.g5411579	OR51M1	G	A	SNV	Hom	AC	A	SYNONYMOUS_CODING	LOW	aaG/aaA	K317	326	OR51M1	protein_coding	ENSG00000184698	olfactory receptor, family 51, subfamily M, member 1 [Source:HGNC Symbol;Acc:14847]	ENST00000328611
ch11.g6637739	TPP1	ATT	AT,A	DEL,DEL	Het	ATTT/A	ATT/AT	SPLICE_SITE_REGION	LOW			563	TPP1	protein_coding	ENSG00000166340	tripeptidyl peptidase I [Source:HGNC Symbol;Acc:2073]	ENST00000299427
ch11.g34938265	PDHX	C	T	SNV	Hom	TGGCC	T	SYNONYMOUS_CODING	LOW	ccC/ccT	P21	501	PDHX	protein_coding	ENSG00000110435	pyruvate dehydrogenase complex, component X [Source:HGNC Symbol;Acc:21350]	ENST00000227868
ch11.g49076963	TRIM64C	C	CAA	INS	Hom	CAA/CA	CAA	SPLICE_SITE_REGION	LOW			447	TRIM64C	protein_coding	ENSG00000214891	tripartite motif containing 64C [Source:HGNC Symbol;Acc:37148]	ENST00000530230
ch11.g56143570	OR8U1	A	G	SNV	Het	C/G	A/G	SYNONYMOUS_CODING	LOW	ctA/ctG	L157	309	OR8U1	protein_coding	ENSG00000172199	olfactory receptor, family 8, subfamily U, member 1 [Source:HGNC Symbol;Acc:19611]	ENST00000302270
ch11.g57080914	TNKS1BP1	T	C	SNV	Het	TGCG/CGCA	T/C	SYNONYMOUS_CODING	LOW	gcA/gcG	A416	1729	TNKS1BP1	protein_coding	ENSG00000149115	tankyrase 1 binding protein 1, 182kDa [Source:HGNC Symbol;Acc:19081]	ENST00000358252
ch11.g62782278	SLC22A8	C	T	SNV	Het	A/G	C/T	SYNONYMOUS_CODING	LOW	ccG/ccA	P51	542	SLC22A8	protein_coding	ENSG00000149452	solute carrier family 22 (organic anion transporter), member 8 [Source:HGNC Symbol;Acc:10972]	ENST00000336232
ch11.g65629932	MUS81	T	C	SNV	Hom	CCC	C	SYNONYMOUS_CODING	LOW	gcT/gcC	A179	551	MUS81	protein_coding	ENSG00000172732	MUS81 structure-specific endonuclease subunit [Source:HGNC Symbol;Acc:29814]	ENST00000308110
ch11.g67223920	CABP4	C	G	SNV	Hom	GC	G	SPLICE_SITE_REGION	LOW			275	CABP4	protein_coding	ENSG00000175544	calcium binding protein 4 [Source:HGNC Symbol;Acc:1386]	ENST00000325656
ch11.g71238553	KRTAP5-7	C	T	SNV	Het	A/G	C/T	SYNONYMOUS_CODING	LOW	tcC/tcT	S69	165	KRTAP5-7	protein_coding	ENSG00000244411	keratin associated protein 5-7 [Source:HGNC Symbol;Acc:23602]	ENST00000398536
ch11.g73753268	C2CD3	CA	C	DEL	Het	CAA/CA	CA/C	SPLICE_SITE_REGION	LOW			2353	C2CD3	protein_coding	ENSG00000168014	C2 calcium-dependent domain containing 3 [Source:HGNC Symbol;Acc:24564]	ENST00000334126
ch11.g77672189	INTS4	T	TA	INS	Het	TAA/T	T/TA	SPLICE_SITE_REGION	LOW			963	INTS4	protein_coding	ENSG00000149262	integrator complex subunit 4 [Source:HGNC Symbol;Acc:25048]	ENST00000534064
ch11.g77790653	NDUFC2	T	C	SNV	Hom	CAG	C	SYNONYMOUS_CODING	LOW	ctA/ctG	L46	119	NDUFC2	protein_coding	ENSG00000151366	NADH dehydrogenase (ubiquinone) 1, subcomplex unknown, 2, 14.5kDa [Source:HGNC Symbol;Acc:7706]	ENST00000281031
ch11.g118221349	CD3G	T	C	SNV	Het	TG/CT	T/C	SYNONYMOUS_CODING	LOW	gcT/gcC	A130	182	CD3G	protein_coding	ENSG00000160654	CD3g molecule, gamma (CD3-TCR complex) [Source:HGNC Symbol;Acc:1675]	ENST00000532917
ch11.g118255662	UBE4A	TAAA	T,TAA	DEL,DEL	Hom	T/TA	T/TAA	SPLICE_SITE_REGION	LOW			1073	UBE4A	protein_coding	ENSG00000110344	ubiquitination factor E4A [Source:HGNC Symbol;Acc:12499]	ENST00000431736
ch11.g125766204	PUS3	G	C	SNV	Hom	CAAT	C	START_GAINED	LOW			481	PUS3	protein_coding	ENSG00000110060	pseudouridylate synthase 3 [Source:HGNC Symbol;Acc:25461]	ENST00000227474
ch11.g130780270	SNX19	C	A	SNV	Hom	TCA	A	SPLICE_SITE_REGION	LOW			992	SNX19	protein_coding	ENSG00000120451	sorting nexin 19 [Source:HGNC Symbol;Acc:21532]	ENST00000265909
ch12.g7045912	ATN1	G	A	SNV	Het	GCAGCAGCAGCAGCAGCAGCAG/A	G/A	SYNONYMOUS_CODING	LOW	caG/caA	Q494	1190	ATN1	protein_coding	ENSG00000111676	atrophin 1 [Source:HGNC Symbol;Acc:3033]	ENST00000356654
ch12.g9447029	RP11-22B23.1	T	C	SNV	Het	G/C	T/C	SPLICE_SITE_REGION	LOW				RP11-22B23.1	unprocessed_pseudogene	ENSG00000111788		ENST00000341155
ch12.g15081897	ERP27	A	C	SNV	Hom	CA	C	SYNONYMOUS_CODING	LOW	acT/acG	T4	172	ERP27	protein_coding	ENSG00000139055	endoplasmic reticulum protein 27 [Source:HGNC Symbol;Acc:26495]	ENST00000540097
ch12.g26807065	ITPR2	T	TA	INS	Het	G/A	T/TA	SPLICE_SITE_REGION	LOW			2701	ITPR2	protein_coding	ENSG00000123104	inositol 1,4,5-trisphosphate receptor, type 2 [Source:HGNC Symbol;Acc:6181]	ENST00000381340
ch12.g27849795	REP15	C	T	SNV	Hom	TG	T	SYNONYMOUS_CODING	LOW	tcC/tcT	S100	236	REP15	protein_coding	ENSG00000174236	RAB15 effector protein [Source:HGNC Symbol;Acc:33748]	ENST00000310791
ch12.g40876699	MUC19	G	T	SNV	Het	A/T	G/T	SYNONYMOUS_CODING	LOW	ggG/ggT	G2748	3630	MUC19	protein_coding	ENSG00000205592	mucin 19, oligomeric [Source:HGNC Symbol;Acc:14362]	ENST00000454784
ch12.g42854205	PRICKLE1	A	G	SNV	Hom	GGAG	G	SYNONYMOUS_CODING	LOW	tcT/tcC	S634	831	PRICKLE1	protein_coding	ENSG00000139174	prickle homolog 1 (Drosophila) [Source:HGNC Symbol;Acc:17019]	ENST00000345127
ch12.g48722899	H1FNT	G	T	SNV	Het	GG/TT	G/T	START_GAINED	LOW			255	H1FNT	protein_coding	ENSG00000187166	H1 histone family, member N, testis-specific [Source:HGNC Symbol;Acc:24893]	ENST00000335017
ch12.g50745779	FAM186A	C	A	SNV	Het	CCCCTGA/ACCCAGG	C/A	SYNONYMOUS_CODING	LOW	ggG/ggT	G1612	2351	FAM186A	protein_coding	ENSG00000185958	family with sequence similarity 186, member A [Source:HGNC Symbol;Acc:26980]	ENST00000327337
ch12.g52844243	KRT6B	A	G	SNV	Het	ACGA/GCGG	A/G	SYNONYMOUS_CODING	LOW	cgT/cgC	R234	564	KRT6B	protein_coding	ENSG00000185479	keratin 6B [Source:HGNC Symbol;Acc:6444]	ENST00000252252
ch12.g52867339	KRT6C	C	T	SNV	Het	CAGA/TAAG	C/T	SYNONYMOUS_CODING	LOW	ctG/ctA	L61	564	KRT6C	protein_coding	ENSG00000170465	keratin 6C [Source:HGNC Symbol;Acc:20406]	ENST00000252250
ch12.g52912906	KRT5	G	T	SNV	Het	GGTG/TGTT	G/T	SYNONYMOUS_CODING	LOW	acC/acA	T198	590	KRT5	protein_coding	ENSG00000186081	keratin 5 [Source:HGNC Symbol;Acc:6442]	ENST00000252242
ch12.g69758082	YEATS4	A	G	SNV	Het	A	A/G	SPLICE_SITE_REGION	LOW			210	YEATS4	protein_coding	ENSG00000127337	YEATS domain containing 4 [Source:HGNC Symbol;Acc:24859]	ENST00000552955
ch12.g91372042	EPYC	GA	G	DEL	Het	GAA/GA	GA/G	SPLICE_SITE_REGION	LOW			322	EPYC	protein_coding	ENSG00000083782	epiphycan [Source:HGNC Symbol;Acc:3053]	ENST00000261172
ch12.g102295218	DRAM1	T	C	SNV	Het	TC/CT	T/C	SPLICE_SITE_REGION	LOW			238	DRAM1	protein_coding	ENSG00000136048	DNA-damage regulated autophagy modulator 1 [Source:HGNC Symbol;Acc:25645]	ENST00000258534
ch12.g110011229	MMAB	G	T	SNV	Het	GC/TT	G/T	SYNONYMOUS_CODING	LOW	cgC/cgA	R19	250	MMAB	protein_coding	ENSG00000139428	methylmalonic aciduria (cobalamin deficiency) cblB type [Source:HGNC Symbol;Acc:19331]	ENST00000545712
ch12.g110819759	ANAPC7	GA	G	DEL	Het	G/A	GA/G	SPLICE_SITE_REGION	LOW			599	ANAPC7	protein_coding	ENSG00000196510	anaphase promoting complex subunit 7 [Source:HGNC Symbol;Acc:17380]	ENST00000455511
ch12.g110819759	ANAPC7	GAA	GG,GGA	MIXED,SNV	Hom	G/A	GG/GGA	SPLICE_SITE_REGION	LOW			599	ANAPC7	protein_coding	ENSG00000196510	anaphase promoting complex subunit 7 [Source:HGNC Symbol;Acc:17380]	ENST00000455511
ch12.g123351891	VPS37B	T	G	SNV	Het	GC	T/G	SYNONYMOUS_CODING	LOW	ccA/ccC	P210	285	VPS37B	protein_coding	ENSG00000139722	vacuolar protein sorting 37 homolog B (S. cerevisiae) [Source:HGNC Symbol;Acc:25754]	ENST00000267202
ch12.g124359942	DNAH10	A	T	SNV	Het	G	A/T	SYNONYMOUS_CODING	LOW	ccA/ccT	P2583	4471	DNAH10	protein_coding	ENSG00000197653	dynein, axonemal, heavy chain 10 [Source:HGNC Symbol;Acc:2941]	ENST00000409039
ch12.g124887096	NCOR2	T	C	SNV	Het	GGCTGCTGCTGCTGCT/GGCTGCTGCTGCT	T/C	SYNONYMOUS_CODING	LOW	caA/caG	Q498	2521	NCOR2	protein_coding	ENSG00000196498	nuclear receptor corepressor 2 [Source:HGNC Symbol;Acc:7673]	ENST00000356219
ch12.g132682481	GALNT9	T	G	SNV	Het	TCCA/GCCG	T/G	SYNONYMOUS_CODING	LOW	ggA/ggC	G507	603	GALNT9	protein_coding	ENSG00000182870	UDP-N-acetyl-alpha-D-galactosamine:polypeptide N-acetylgalactosaminyltransferase 9 (GalNAc-T9) [Source:HGNC Symbol;Acc:4131]	ENST00000328957
ch13.g21729952	SKA3	T	TA,TAA	INS,INS	Het	TA	T/TA	SPLICE_SITE_REGION	LOW			412	SKA3	protein_coding	ENSG00000165480	spindle and kinetochore associated complex subunit 3 [Source:HGNC Symbol;Acc:20262]	ENST00000314759
ch13.g24243200	TNFRSF19	T	C	SNV	Hom	CGCTG	C	SYNONYMOUS_CODING	LOW	ggT/ggC	G403	423	TNFRSF19	protein_coding	ENSG00000127863	tumor necrosis factor receptor superfamily, member 19 [Source:HGNC Symbol;Acc:11915]	ENST00000382258
ch13.g25016008	PARP4	C	T	SNV	Hom	C/T	T	SYNONYMOUS_CODING	LOW	gaG/gaA	E1214	1724	PARP4	protein_coding	ENSG00000102699	poly (ADP-ribose) polymerase family, member 4 [Source:HGNC Symbol;Acc:271]	ENST00000381989
ch13.g25670873	PABPC3	A	G	SNV	Het	AGAAG/GGAAA	A/G	SYNONYMOUS_CODING	LOW	cgA/cgG	R179	631	PABPC3	protein_coding	ENSG00000151846	poly(A) binding protein, cytoplasmic 3 [Source:HGNC Symbol;Acc:8556]	ENST00000281589
ch13.g25670978	PABPC3	C	T	SNV	Het	CGGGCCCGCCT/TGGCCCTGCCG	C/T	SYNONYMOUS_CODING	LOW	ttC/ttT	F214	631	PABPC3	protein_coding	ENSG00000151846	poly(A) binding protein, cytoplasmic 3 [Source:HGNC Symbol;Acc:8556]	ENST00000281589
ch13.g25671206	PABPC3	A	G	SNV	Het	ATACCAGGT/GTACTAGGG	A/G	SYNONYMOUS_CODING	LOW	agA/agG	R290	631	PABPC3	protein_coding	ENSG00000151846	poly(A) binding protein, cytoplasmic 3 [Source:HGNC Symbol;Acc:8556]	ENST00000281589
ch13.g25671755	PABPC3	G	A	SNV	Het	GCAGC/ACAGT	G/A	SYNONYMOUS_CODING	LOW	acG/acA	T473	631	PABPC3	protein_coding	ENSG00000151846	poly(A) binding protein, cytoplasmic 3 [Source:HGNC Symbol;Acc:8556]	ENST00000281589
ch13.g25671809	PABPC3	T	A	SNV	Het	C/T	T/A	SYNONYMOUS_CODING	LOW	gcT/gcA	A491	631	PABPC3	protein_coding	ENSG00000151846	poly(A) binding protein, cytoplasmic 3 [Source:HGNC Symbol;Acc:8556]	ENST00000281589
ch13.g31722620	HSPH1	TA	T	DEL	Het	TAA/TA	TA/T	SPLICE_SITE_REGION	LOW			860	HSPH1	protein_coding	ENSG00000120694	heat shock 105kDa/110kDa protein 1 [Source:HGNC Symbol;Acc:16969]	ENST00000445273
ch13.g39598698	PROSER1	TA	TAA,T	INS,DEL	Het	TA/T	TA/TAA	SPLICE_SITE_REGION	LOW			944	PROSER1	protein_coding	ENSG00000120685	proline and serine rich 1 [Source:HGNC Symbol;Acc:20291]	ENST00000352251
ch13.g40298638	COG6	TA	T	DEL	Het	T/C	TA/T	SPLICE_SITE_REGION	LOW			657	COG6	protein_coding	ENSG00000133103	component of oligomeric golgi complex 6 [Source:HGNC Symbol;Acc:18621]	ENST00000455146
ch13.g41767338	KBTBD7	A	G	SNV	Hom	GGGG	G	SYNONYMOUS_CODING	LOW	ccT/ccC	P352	684	KBTBD7	protein_coding	ENSG00000120696	kelch repeat and BTB (POZ) domain containing 7 [Source:HGNC Symbol;Acc:25266]	ENST00000379483
ch13.g53603061	OLFM4	C	A	SNV	Hom	G	A	SYNONYMOUS_CODING	LOW	ccC/ccA	P30	510	OLFM4	protein_coding	ENSG00000102837	olfactomedin 4 [Source:HGNC Symbol;Acc:17190]	ENST00000219022
ch13.g64320999	AL445989.1	T	C	SNV	Het	TGGT/CAGC	T/C	SYNONYMOUS_CODING	LOW	tcT/tcC	S22	129	AL445989.1	protein_coding	ENSG00000226974	Uncharacterized protein [Source:UniProtKB/TrEMBL;Acc:F5H8E9]	ENST00000453638
ch13.g78475313	EDNRB	T	C	SNV	Het	G/A	T/C	SYNONYMOUS_CODING	LOW	ctA/ctG	L367	532	EDNRB	protein_coding	ENSG00000136160	endothelin receptor type B [Source:HGNC Symbol;Acc:3180]	ENST00000377211
ch13.g96540141	UGGT2	T	C	SNV	Hom	CTC	C	SPLICE_SITE_REGION	LOW			1516	UGGT2	protein_coding	ENSG00000102595	UDP-glucose glycoprotein glucosyltransferase 2 [Source:HGNC Symbol;Acc:15664]	ENST00000376747
ch13.g111154058	COL4A2	T	A	SNV	Hom	AGGC	A	SYNONYMOUS_CODING	LOW	ccT/ccA	P1268	1712	COL4A2	protein_coding	ENSG00000134871	collagen, type IV, alpha 2 [Source:HGNC Symbol;Acc:2203]	ENST00000360467
ch14.g19553524	POTEG	G	A	SNV	Het	C/T	G/A	SYNONYMOUS_CODING	LOW	agG/agA	R36	508	POTEG	protein_coding	ENSG00000222036	POTE ankyrin domain family, member G [Source:HGNC Symbol;Acc:33896]	ENST00000409832
ch14.g57938124	C14orf105	C	T	SNV	Hom	TCTC/TCTT	T	SYNONYMOUS_CODING	LOW	agG/agA	R320	336	C14orf105	protein_coding	ENSG00000100557	chromosome 14 open reading frame 105 [Source:HGNC Symbol;Acc:20189]	ENST00000422976
ch14.g60587907	PCNXL4	G	T	SNV	Het	C/T	G/T	SPLICE_SITE_REGION	LOW			1172	PCNXL4	protein_coding	ENSG00000126773	pecanex-like 4 (Drosophila) [Source:HGNC Symbol;Acc:20349]	ENST00000404681
ch14.g66456464	CTD-2014B16.3	CA	C	DEL	Het	CT/C	CA/C	SPLICE_SITE_REGION	LOW			86	CTD-2014B16.3	protein_coding	ENSG00000258847	Uncharacterized protein [Source:UniProtKB/TrEMBL;Acc:G3V3P7]	ENST00000554907
ch14.g73465027	ZFYVE1	C	CA	INS	Hom	CAA/CA	CA	SPLICE_SITE_REGION	LOW			789	ZFYVE1	protein_coding	ENSG00000165861	zinc finger, FYVE domain containing 1 [Source:HGNC Symbol;Acc:13180]	ENST00000553891
ch14.g80993330	CEP128	G	GA	INS	Hom	G/GA	GA	SPLICE_SITE_REGION	LOW			1094	CEP128	protein_coding	ENSG00000100629	centrosomal protein 128kDa [Source:HGNC Symbol;Acc:20359]	ENST00000281129
ch14.g94245649	PRIMA1	A	G	SNV	Het	ATGC/GTGT	A/G	SYNONYMOUS_CODING	LOW	caT/caC	H34	153	PRIMA1	protein_coding	ENSG00000175785	proline rich membrane anchor 1 [Source:HGNC Symbol;Acc:18319]	ENST00000393140
ch14.g100069742	CCDC85C	G	A	SNV	Het	A	G/A	SYNONYMOUS_CODING	LOW	agC/agT	S185	419	CCDC85C	protein_coding	ENSG00000205476	coiled-coil domain containing 85C [Source:HGNC Symbol;Acc:35459]	ENST00000380243
ch14.g100835602	WARS	T	G	SNV	Het	C	T/G	SPLICE_SITE_REGION	LOW			471	WARS	protein_coding	ENSG00000140105	tryptophanyl-tRNA synthetase [Source:HGNC Symbol;Acc:12729]	ENST00000355338
ch14.g105417102	AHNAK2	T	C	SNV	Hom	CA	C	SYNONYMOUS_CODING	LOW	ccA/ccG	P1562	5795	AHNAK2	protein_coding	ENSG00000185567	AHNAK nucleoprotein 2 [Source:HGNC Symbol;Acc:20125]	ENST00000333244
ch14.g105417222	AHNAK2	C	T	SNV	Hom	TTTGGGT	T	SYNONYMOUS_CODING	LOW	aaG/aaA	K1522	5795	AHNAK2	protein_coding	ENSG00000185567	AHNAK nucleoprotein 2 [Source:HGNC Symbol;Acc:20125]	ENST00000333244
ch14.g105418260	AHNAK2	T	A	SNV	Hom	AGACA	A	SYNONYMOUS_CODING	LOW	tcA/tcT	S1176	5795	AHNAK2	protein_coding	ENSG00000185567	AHNAK nucleoprotein 2 [Source:HGNC Symbol;Acc:20125]	ENST00000333244
ch14.g106321589	IGHM	G	T	SNV	Het	GA/TA	G/T	SYNONYMOUS_CODING	LOW	ggC/ggA	G215	453	IGHM	IG_C_gene	ENSG00000211899	immunoglobulin heavy constant mu [Source:HGNC Symbol;Acc:5541]	ENST00000390559
ch14.g106329451	IGHJ6	G	A	SNV	Het	GTA/ACC	G/A	SYNONYMOUS_CODING	LOW	taC/taT	Y6	19	IGHJ6	IG_J_gene	ENSG00000211900	immunoglobulin heavy joining 6 [Source:HGNC Symbol;Acc:5540]	ENST00000390560
ch14.g106791200	IGHV3-30	G	A	SNV	Het	GC/AG	G/A	SYNONYMOUS_CODING	LOW	ggC/ggT	G52	116	IGHV3-30	IG_V_gene	ENSG00000211953	immunoglobulin heavy variable 3-30 [Source:HGNC Symbol;Acc:5591]	ENST00000390613
ch14.g106791510	IGHV3-30	T	C	SNV	Het	C/G	T/C	START_GAINED	LOW			116	IGHV3-30	IG_V_gene	ENSG00000211953	immunoglobulin heavy variable 3-30 [Source:HGNC Symbol;Acc:5591]	ENST00000390613
ch14.g107083283	IGHV4-59	C	T	SNV	Het	CGCA/TGCG	C/T	SYNONYMOUS_CODING	LOW	gcG/gcA	A107	126	IGHV4-59	IG_V_gene	ENSG00000224373	immunoglobulin heavy variable 4-59 [Source:HGNC Symbol;Acc:5654]	ENST00000455737
ch14.g107095153	IGHV4-61	CGCA	TGCG	MNV	Hom	T	TGCG	SYNONYMOUS_CODING	LOW	gctgcg/gcCGCA	AA108	117	IGHV4-61	IG_V_gene	ENSG00000211970	immunoglobulin heavy variable 4-61 [Source:HGNC Symbol;Acc:5655]	ENST00000390630
ch14.g107095294	IGHV4-61	T	G	SNV	Het	TGG/GGC	T/G	SYNONYMOUS_CODING	LOW	ccA/ccC	P62	117	IGHV4-61	IG_V_gene	ENSG00000211970	immunoglobulin heavy variable 4-61 [Source:HGNC Symbol;Acc:5655]	ENST00000390630
ch15.g20739884	GOLGA6L6	C	T	SNV	Het	CC/TC	C/T	SYNONYMOUS_CODING	LOW	caG/caA	Q622	750	GOLGA6L6	protein_coding	ENSG00000215405	golgin A6 family-like 6 [Source:HGNC Symbol;Acc:37225]	ENST00000427390
ch15.g20770483	GOLGA8CP	C	T	SNV	Het	G	C/T	SPLICE_SITE_REGION	LOW				GOLGA8CP	unprocessed_pseudogene	ENSG00000181984	golgin A8 family, member C, pseudogene [Source:HGNC Symbol;Acc:32375]	ENST00000446144
ch15.g21071464	POTEB2	A	G	SNV	Het	C/T	A/G	SYNONYMOUS_CODING	LOW	caT/caC	H49	544	POTEB2	protein_coding	ENSG00000230031	POTE ankyrin domain family, member B2 [Source:HGNC Symbol;Acc:48327]	ENST00000454856
ch15.g23259270	GOLGA8I	A	G	SNV	Het	G	A/G	SYNONYMOUS_CODING	LOW	aaA/aaG	K108	632	GOLGA8I	protein_coding	ENSG00000153666	golgin A8 family, member I [Source:HGNC Symbol;Acc:26660]	ENST00000450802
ch15.g23685888	GOLGA6L2	C	T	SNV	Het	A	C/T	SYNONYMOUS_CODING	LOW	gaG/gaA	E578	909	GOLGA6L2	protein_coding	ENSG00000174450	golgin A6 family-like 2 [Source:HGNC Symbol;Acc:26695]	ENST00000567107
ch15.g29418573	FAM189A1	A	G	SNV	Hom	GC	G	SYNONYMOUS_CODING	LOW	caT/caC	H375	539	FAM189A1	protein_coding	ENSG00000104059	family with sequence similarity 189, member A1 [Source:HGNC Symbol;Acc:29075]	ENST00000261275
ch15.g30010328	TJP1	TA	T	DEL	Het	A	TA/T	SPLICE_SITE_REGION	LOW			1768	TJP1	protein_coding	ENSG00000104067	tight junction protein 1 [Source:HGNC Symbol;Acc:11827]	ENST00000356107
ch15.g45427755	DUOX1	C	G	SNV	Het	CA/GG	C/G	SYNONYMOUS_CODING	LOW	tcC/tcG	S193	1551	DUOX1	protein_coding	ENSG00000137857	dual oxidase 1 [Source:HGNC Symbol;Acc:3062]	ENST00000321429
ch15.g72955443	GOLGA6B	C	T	SNV	Het	G/A	C/T	SYNONYMOUS_CODING	LOW	gaC/gaT	D474	693	GOLGA6B	protein_coding	ENSG00000215186	golgin A6 family, member B [Source:HGNC Symbol;Acc:32205]	ENST00000421285
ch15.g74726327	SEMA7A	C	A	SNV	Het	T	C/A	START_GAINED	LOW			666	SEMA7A	protein_coding	ENSG00000138623	semaphorin 7A, GPI membrane anchor (John Milton Hagen blood group) [Source:HGNC Symbol;Acc:10741]	ENST00000261918
ch15.g83013623	GOLGA6L19	C	T	SNV	Hom	C	T	SYNONYMOUS_CODING	LOW	ctG/ctA	L320	550	GOLGA6L19	protein_coding	ENSG00000259243	golgin A6 family-like 19 [Source:HGNC Symbol;Acc:49416]	ENST00000557886
ch15.g83014106	GOLGA6L19	T	C	SNV	Het	C	T/C	SYNONYMOUS_CODING	LOW	gtA/gtG	V159	550	GOLGA6L19	protein_coding	ENSG00000259243	golgin A6 family-like 19 [Source:HGNC Symbol;Acc:49416]	ENST00000557886
ch15.g101109444	LINS	T	C	SNV	Het	C	T/C	SYNONYMOUS_STOP	LOW	tAa/tGa	*758	757	LINS	protein_coding	ENSG00000140471	lines homolog (Drosophila) [Source:HGNC Symbol;Acc:30922]	ENST00000314742
ch16.g1261219	CACNA1H	A	G	SNV	Het	ATCA/GTCG	A/G	SYNONYMOUS_CODING	LOW	tcA/tcG	S1425	2353	CACNA1H	protein_coding	ENSG00000196557	calcium channel, voltage-dependent, T type, alpha 1H subunit [Source:HGNC Symbol;Acc:1395]	ENST00000348261
ch16.g3131895	IL32	T	C	SNV	Hom	T/C	C	SYNONYMOUS_CODING	LOW	Ttg/Ctg	L201	203	IL32	protein_coding	ENSG00000008517	interleukin 32 [Source:HGNC Symbol;Acc:16830]	ENST00000525377
ch16.g3302051	MEFV	TA	T	DEL	Het	TAA/TA	TA/T	SPLICE_SITE_REGION	LOW			601	MEFV	protein_coding	ENSG00000103313	Mediterranean fever [Source:HGNC Symbol;Acc:6998]	ENST00000339854
ch16.g15973653	FOPNL	T	A	SNV	Het	TT/AT	T/A	SPLICE_SITE_REGION	LOW			198	FOPNL	protein_coding	ENSG00000133393	FGFR1OP N-terminal like [Source:HGNC Symbol;Acc:26435]	ENST00000573429
ch16.g15973653	FOPNL	TG	AT,TT	MNV,SNV	Hom	TT/AT	AT/TT	SPLICE_SITE_REGION	LOW			198	FOPNL	protein_coding	ENSG00000133393	FGFR1OP N-terminal like [Source:HGNC Symbol;Acc:26435]	ENST00000573429
ch16.g19619602	C16orf62	CT	C	DEL	Het	CTT/CT	CT/C	SPLICE_SITE_REGION	LOW			1052	C16orf62	protein_coding	ENSG00000103544	chromosome 16 open reading frame 62 [Source:HGNC Symbol;Acc:24641]	ENST00000438132
ch16.g21742179	OTOA	C	T	SNV	Het	T/C	C/T	SYNONYMOUS_CODING	LOW	gcC/gcT	A757	1153	OTOA	protein_coding	ENSG00000155719	otoancorin [Source:HGNC Symbol;Acc:16378]	ENST00000286149
ch16.g21847857	NPIPB4	G	A	SNV	Het	T/G	G/A	SYNONYMOUS_CODING	LOW	aaC/aaT	N617	1138	NPIPB4	protein_coding	ENSG00000185864	nuclear pore complex interacting protein family, member B4 [Source:HGNC Symbol;Acc:41985]	ENST00000415645
ch16.g28507424	APOBR	C	T	SNV	Het	T	C/T	SYNONYMOUS_CODING	LOW	gcC/gcT	A354	1097	APOBR	protein_coding	ENSG00000184730	apolipoprotein B receptor [Source:HGNC Symbol;Acc:24087]	ENST00000564831
ch16.g28607228	SULT1A2	A	G	SNV	Hom	GGAGG	G	SYNONYMOUS_CODING	LOW	tcT/tcC	S8	295	SULT1A2	protein_coding	ENSG00000197165	sulfotransferase family, cytosolic, 1A, phenol-preferring, member 2 [Source:HGNC Symbol;Acc:11454]	ENST00000335715
ch16.g29394594	NPIPB11	C	G	SNV	Het	G/T	C/G	SYNONYMOUS_CODING	LOW	gcG/gcC	A553	1161	NPIPB11	protein_coding	ENSG00000254206	nuclear pore complex interacting protein family, member B11 [Source:HGNC Symbol;Acc:37453]	ENST00000524087
ch16.g30212154	SULT1A3	A	G	SNV	Het	G	A/G	SYNONYMOUS_CODING	LOW	caA/caG	Q35	301	SULT1A3	protein_coding	ENSG00000261052	sulfotransferase family, cytosolic, 1A, phenol-preferring, member 3 [Source:HGNC Symbol;Acc:11455]	ENST00000563322
ch16.g30236852	RP11-347C12.1	A	G	SNV	Hom	A/G	G	SYNONYMOUS_CODING	LOW	ccT/ccC	P305	1138	RP11-347C12.1	protein_coding	ENSG00000198064	Putative NPIP-like protein LOC613037 [Source:UniProtKB/Swiss-Prot;Acc:A6NJU9]	ENST00000520915
ch16.g53656275	RPGRIP1L	CA	C	DEL	Hom	C/T	C	SPLICE_SITE_REGION	LOW			1315	RPGRIP1L	protein_coding	ENSG00000103494	RPGRIP1-like [Source:HGNC Symbol;Acc:29168]	ENST00000379925
ch16.g55862717	CES1	T	C	SNV	Het	TGGT/CGGC	T/C	SYNONYMOUS_CODING	LOW	ccA/ccG	P74	568	CES1	protein_coding	ENSG00000198848	carboxylesterase 1 [Source:HGNC Symbol;Acc:1863]	ENST00000360526
ch16.g59772759	RP11-105C20.2	CA	C	DEL	Het	G/A	CA/C	SPLICE_SITE_REGION	LOW			71	RP11-105C20.2	protein_coding	ENSG00000260240	Uncharacterized protein [Source:UniProtKB/TrEMBL;Acc:H3BUX7]	ENST00000564533
ch16.g67805993	RANBP10	CA	C	DEL	Het	C/A	CA/C	SPLICE_SITE_REGION	LOW			650	RANBP10	protein_coding	ENSG00000141084	RAN binding protein 10 [Source:HGNC Symbol;Acc:29285]	ENST00000602677
ch16.g70866760	HYDIN	C	T	SNV	Het	C	C/T	SYNONYMOUS_CODING	LOW	gcG/gcA	A4630	5121	HYDIN	protein_coding	ENSG00000157423	HYDIN, axonemal central pair apparatus protein [Source:HGNC Symbol;Acc:19368]	ENST00000393567
ch16.g81241098	PKD1L2	C	T	SNV	Hom	TGC	T	SYNONYMOUS_CODING	LOW	ccG/ccA	P301	991	PKD1L2	protein_coding	ENSG00000166473	polycystic kidney disease 1-like 2 [Source:HGNC Symbol;Acc:21715]	ENST00000337114
ch16.g84778690	USP10	C	T	SNV	Het	CCCGTCAG/TCCGCCAC	C/T	SYNONYMOUS_CODING	LOW	ccC/ccT	P205	802	USP10	protein_coding	ENSG00000103194	ubiquitin specific peptidase 10 [Source:HGNC Symbol;Acc:12608]	ENST00000570191
ch17.g4686340	TM4SF5	T	G	SNV	Hom	GG	G	SPLICE_SITE_REGION	LOW			197	TM4SF5	protein_coding	ENSG00000142484	transmembrane 4 L six family member 5 [Source:HGNC Symbol;Acc:11857]	ENST00000270560
ch17.g11887518	ZNF18	GA	G	DEL	Het	GAA/GA	GA/G	SPLICE_SITE_REGION	LOW			549	ZNF18	protein_coding	ENSG00000154957	zinc finger protein 18 [Source:HGNC Symbol;Acc:12969]	ENST00000322748
ch17.g15492409	CDRT1	T	C	SNV	Hom	CA	C	SYNONYMOUS_CODING	LOW	gcA/gcG	A713	752	CDRT1	protein_coding	ENSG00000241322	CMT1A duplicated region transcript 1 [Source:HGNC Symbol;Acc:14379]	ENST00000395906
ch17.g33680807	SLFN11	G	A	SNV	Het	GGTGC/AGTGC	G/A	SYNONYMOUS_CODING	LOW	acC/acT	T490	901	SLFN11	protein_coding	ENSG00000172716	schlafen family member 11 [Source:HGNC Symbol;Acc:26633]	ENST00000308377
ch17.g33769034	SLFN13	G	A	SNV	Het	GGTGC/AGTGC	G/A	SYNONYMOUS_CODING	LOW	acC/acT	T490	897	SLFN13	protein_coding	ENSG00000154760	schlafen family member 13 [Source:HGNC Symbol;Acc:26481]	ENST00000285013
ch17.g39253956	KRTAP4-8	G	A	SNV	Hom	AGGGT	A	SYNONYMOUS_CODING	LOW	ccC/ccT	P127	185	KRTAP4-8	protein_coding	ENSG00000204880	keratin associated protein 4-8 [Source:HGNC Symbol;Acc:17230]	ENST00000333822
ch17.g39274415	KRTAP4-11	C	T	SNV	Het	T/C	C/T	SYNONYMOUS_CODING	LOW	agG/agA	R51	195	KRTAP4-11	protein_coding	ENSG00000212721	keratin associated protein 4-11 [Source:HGNC Symbol;Acc:18911]	ENST00000391413
ch17.g39619093	KRT32	G	A	SNV	Hom	AC	A	SYNONYMOUS_CODING	LOW	aaC/aaT	N402	448	KRT32	protein_coding	ENSG00000108759	keratin 32 [Source:HGNC Symbol;Acc:6449]	ENST00000225899
ch17.g39742894	KRT14	G	A	SNV	Hom	ACCCAT	A	SYNONYMOUS_CODING	LOW	Ctg/Ttg	L65	472	KRT14	protein_coding	ENSG00000186847	keratin 14 [Source:HGNC Symbol;Acc:6416]	ENST00000167586
ch17.g43318778	FMNL1	G	C	SNV	Hom	CG	C	SYNONYMOUS_CODING	LOW	ggG/ggC	G454	1104	FMNL1	protein_coding	ENSG00000184922	formin-like 1 [Source:HGNC Symbol;Acc:1212]	ENST00000328118
ch17.g47219542	B4GALNT2	G	A	SNV	Het	GGGT/AGGT	G/A	SPLICE_SITE_REGION	LOW			566	B4GALNT2	protein_coding	ENSG00000167080	beta-1,4-N-acetyl-galactosaminyl transferase 2 [Source:HGNC Symbol;Acc:24136]	ENST00000300404
ch17.g57663596	DHX40	TAA	T	DEL	Het	TAA/TA	TAA/T	SPLICE_SITE_REGION	LOW			779	DHX40	protein_coding	ENSG00000108406	DEAH (Asp-Glu-Ala-His) box polypeptide 40 [Source:HGNC Symbol;Acc:18018]	ENST00000251241
ch17.g60342552	TBC1D3P2	T	C	SNV	Het	C	T/C	SPLICE_SITE_REGION	LOW				TBC1D3P2	transcribed_unprocessed_pseudogene	ENSG00000188755	TBC1 domain family, member 3 pseudogene 2 [Source:HGNC Symbol;Acc:27783]	ENST00000577902
ch17.g62152611	ERN1	T	TAA,TA	INS,INS	Het	TAA/TA	T/TAA	SPLICE_SITE_REGION	LOW			977	ERN1	protein_coding	ENSG00000178607	endoplasmic reticulum to nucleus signaling 1 [Source:HGNC Symbol;Acc:3449]	ENST00000433197
ch17.g73089677	SLC16A5	T	C	SNV	Het	TCC/CCG	T/C	SPLICE_SITE_REGION	LOW			505	SLC16A5	protein_coding	ENSG00000170190	solute carrier family 16 (monocarboxylate transporter), member 5 [Source:HGNC Symbol;Acc:10926]	ENST00000329783
ch17.g73888423	TRIM65	A	G	SNV	Het	ATGGA/GTGGC	A/G	SYNONYMOUS_CODING	LOW	caT/caC	H223	517	TRIM65	protein_coding	ENSG00000141569	tripartite motif containing 65 [Source:HGNC Symbol;Acc:27316]	ENST00000269383
ch17.g75085226	SEC14L1	TC	T	DEL	Het	TCCC/TCCCG	TC/T	SPLICE_SITE_REGION	LOW			719	SEC14L1	protein_coding	ENSG00000129657	SEC14-like 1 (S. cerevisiae) [Source:HGNC Symbol;Acc:10698]	ENST00000392476
ch17.g76178748	TK1	T	C	SNV	Het	TGCC/CGCC	T/C	SYNONYMOUS_CODING	LOW	gcA/gcG	A75	267	TK1	protein_coding	ENSG00000167900	thymidine kinase 1, soluble [Source:HGNC Symbol;Acc:11830]	ENST00000588734
ch17.g78063964	CCDC40	A	G	SNV	Het	ACA/GCG	A/G	SYNONYMOUS_CODING	LOW	gcA/gcG	A953	1030	CCDC40	protein_coding	ENSG00000141519	coiled-coil domain containing 40 [Source:HGNC Symbol;Acc:26090]	ENST00000374877
ch17.g79031773	BAIAP2	ACCC	A	DEL	Het	A/C	ACCC/A	SPLICE_SITE_REGION	LOW			553	BAIAP2	protein_coding	ENSG00000175866	BAI1-associated protein 2 [Source:HGNC Symbol;Acc:947]	ENST00000575245
ch18.g47738	RP11-683L23.1	T	C	SNV	Het	A	T/C	SYNONYMOUS_CODING	LOW	caA/caG	Q329	444	RP11-683L23.1	protein_coding	ENSG00000173213	Tubulin beta-8 chain-like protein LOC260334 [Source:UniProtKB/Swiss-Prot;Acc:A6NNZ2]	ENST00000308911
ch18.g48398	RP11-683L23.1	G	A	SNV	Het	GC/AA	G/A	SYNONYMOUS_CODING	LOW	ggC/ggT	G109	444	RP11-683L23.1	protein_coding	ENSG00000173213	Tubulin beta-8 chain-like protein LOC260334 [Source:UniProtKB/Swiss-Prot;Acc:A6NNZ2]	ENST00000308911
ch18.g14124343	ZNF519	T	C	SNV	Het	TCTC/CCTT	T/C	SPLICE_SITE_REGION	LOW			540	ZNF519	protein_coding	ENSG00000175322	zinc finger protein 519 [Source:HGNC Symbol;Acc:30574]	ENST00000590202
ch18.g19119974	ESCO1	GATAT	GAT,G	DEL,DEL	Hom	G/GAT	GAT	SPLICE_SITE_REGION	LOW			840	ESCO1	protein_coding	ENSG00000141446	establishment of sister chromatid cohesion N-acetyltransferase 1 [Source:HGNC Symbol;Acc:24645]	ENST00000269214
ch18.g21123536	NPC1	TAA	TA,T	DEL,DEL	Hom	T/TA	TA	SPLICE_SITE_REGION	LOW			1278	NPC1	protein_coding	ENSG00000141458	Niemann-Pick disease, type C1 [Source:HGNC Symbol;Acc:7897]	ENST00000269228
ch18.g23670510	SS18	C	T	SNV	Hom	C/T	T	SYNONYMOUS_CODING	LOW	ccG/ccA	P8	418	SS18	protein_coding	ENSG00000141380	synovial sarcoma translocation, chromosome 18 [Source:HGNC Symbol;Acc:11340]	ENST00000415083
ch19.g1012379	TMEM259	C	G	SNV	Het	CGT/GGC	C/G	SYNONYMOUS_CODING	LOW	acG/acC	T165	212	TMEM259	protein_coding	ENSG00000182087	transmembrane protein 259 [Source:HGNC Symbol;Acc:17039]	ENST00000589055
ch19.g1109213	SBNO2	A	G	SNV	Hom	GGG	G	SPLICE_SITE_REGION	LOW			1366	SBNO2	protein_coding	ENSG00000064932	strawberry notch homolog 2 (Drosophila) [Source:HGNC Symbol;Acc:29158]	ENST00000361757
ch19.g1229778	C19orf26	G	A	SNV	Het	G/T	G/A	SYNONYMOUS_CODING	LOW	gcC/gcT	A526	725	C19orf26	protein_coding	ENSG00000099625	chromosome 19 open reading frame 26 [Source:HGNC Symbol;Acc:28617]	ENST00000382477
ch19.g3157885	GNA15	T	C	SNV	Het	TAA/CAG	T/C	SPLICE_SITE_REGION	LOW			374	GNA15	protein_coding	ENSG00000060558	guanine nucleotide binding protein (G protein), alpha 15 (Gq class) [Source:HGNC Symbol;Acc:4383]	ENST00000262958
ch19.g4511575	PLIN4	C	G	SNV	Het	CACAGCA/GACGGTG	C/G	SYNONYMOUS_CODING	LOW	gtG/gtC	V785	1357	PLIN4	protein_coding	ENSG00000167676	perilipin 4 [Source:HGNC Symbol;Acc:29393]	ENST00000301286
ch19.g4511674	PLIN4	C	T	SNV	Het	CACAGCA/TACGGTG	C/T	SYNONYMOUS_CODING	LOW	gtG/gtA	V752	1357	PLIN4	protein_coding	ENSG00000167676	perilipin 4 [Source:HGNC Symbol;Acc:29393]	ENST00000301286
ch19.g4511920	PLIN4	T	C	SNV	Het	G/A	T/C	SYNONYMOUS_CODING	LOW	acA/acG	T670	1357	PLIN4	protein_coding	ENSG00000167676	perilipin 4 [Source:HGNC Symbol;Acc:29393]	ENST00000301286
ch19.g5455796	ZNRF4	A	G	SNV	Het	AGTGG/GGTGG	A/G	SYNONYMOUS_CODING	LOW	gcA/gcG	A98	429	ZNRF4	protein_coding	ENSG00000105428	zinc and ring finger 4 [Source:HGNC Symbol;Acc:17726]	ENST00000222033
ch19.g5455976	ZNRF4	C	T	SNV	Het	CGT/TGC	C/T	SYNONYMOUS_CODING	LOW	atC/atT	I158	429	ZNRF4	protein_coding	ENSG00000105428	zinc and ring finger 4 [Source:HGNC Symbol;Acc:17726]	ENST00000222033
ch19.g7830961	CLEC4M	T	C	SNV	Het	TTGC/CTTC	T/C	SYNONYMOUS_CODING	LOW	Ttg/Ctg	L218	399	CLEC4M	protein_coding	ENSG00000104938	C-type lectin domain family 4, member M [Source:HGNC Symbol;Acc:13523]	ENST00000327325
ch19.g11221454	LDLR	T	C	SNV	Hom	CCCC/CCCG	C	SPLICE_SITE_REGION	LOW			948	LDLR	protein_coding	ENSG00000130164	low density lipoprotein receptor [Source:HGNC Symbol;Acc:6547]	ENST00000557933
ch19.g14992042	OR7A17	A	G	SNV	Het	ATTC/GTTT	A/G	SYNONYMOUS_CODING	LOW	aaT/aaC	N42	309	OR7A17	protein_coding	ENSG00000185385	olfactory receptor, family 7, subfamily A, member 17 [Source:HGNC Symbol;Acc:8363]	ENST00000327462
ch19.g15769529	CYP4F3	G	T	SNV	Het	GC/TT	G/T	SPLICE_SITE_REGION	LOW			520	CYP4F3	protein_coding	ENSG00000186529	cytochrome P450, family 4, subfamily F, polypeptide 3 [Source:HGNC Symbol;Acc:2646]	ENST00000221307
ch19.g16612365	C19orf44	G	A	SNV	Het	GAGA/AAGAT	G/A	SPLICE_SITE_REGION	LOW			657	C19orf44	protein_coding	ENSG00000105072	chromosome 19 open reading frame 44 [Source:HGNC Symbol;Acc:26141]	ENST00000221671
ch19.g17666642	COLGALT1	G	A	SNV	Het	C/T	G/A	SYNONYMOUS_CODING	LOW	gaG/gaA	E40	622	COLGALT1	protein_coding	ENSG00000130309	collagen beta(1-O)galactosyltransferase 1 [Source:HGNC Symbol;Acc:26182]	ENST00000252599
ch19.g18583696	ELL	TA	T	DEL	Het	T/A	TA/T	SPLICE_SITE_REGION	LOW			621	ELL	protein_coding	ENSG00000105656	elongation factor RNA polymerase II [Source:HGNC Symbol;Acc:23114]	ENST00000262809
ch19.g22363631	ZNF676	G	A	SNV	Het	GAGC/AAGA	G/A	SYNONYMOUS_CODING	LOW	ctC/ctT	L296	588	ZNF676	protein_coding	ENSG00000196109	zinc finger protein 676 [Source:HGNC Symbol;Acc:20429]	ENST00000397121
ch19.g33490487	RHPN2	C	T	SNV	Het	G/A	C/T	SPLICE_SITE_REGION	LOW			686	RHPN2	protein_coding	ENSG00000131941	rhophilin, Rho GTPase binding protein 2 [Source:HGNC Symbol;Acc:19974]	ENST00000254260
ch19.g34972633	WTIP	A	G	SNV	Het	G/C	A/G	SPLICE_SITE_REGION	LOW			654	WTIP	protein_coding	ENSG00000142279	Wilms tumor 1 interacting protein [Source:HGNC Symbol;Acc:20964]	ENST00000270288
ch19.g34972892	WTIP	A	C	SNV	Hom	A/C	C	SYNONYMOUS_CODING	LOW	Agg/Cgg	R229	654	WTIP	protein_coding	ENSG00000142279	Wilms tumor 1 interacting protein [Source:HGNC Symbol;Acc:20964]	ENST00000270288
ch19.g35454604	ZNF792	A	C	SNV	Het	AA/CG	A/C	START_GAINED	LOW			632	ZNF792	protein_coding	ENSG00000180884	zinc finger protein 792 [Source:HGNC Symbol;Acc:24751]	ENST00000404801
ch19.g35491326	GRAMD1A	A	AGCCCT,T	INS,SNV	Hom	AGCCCT/AGCCCTGCCCT	AGCCCT	START_GAINED	LOW			724	GRAMD1A	protein_coding	ENSG00000089351	GRAM domain containing 1A [Source:HGNC Symbol;Acc:29305]	ENST00000317991
ch19.g36018407	SBSN	T	C	SNV	Het	G/C	T/C	SYNONYMOUS_CODING	LOW	agA/agG	R259	590	SBSN	protein_coding	ENSG00000189001	suprabasin [Source:HGNC Symbol;Acc:24950]	ENST00000452271
ch19.g36018413	SBSN	T	A	SNV	Het	G/C	T/A	SYNONYMOUS_CODING	LOW	gcA/gcT	A257	590	SBSN	protein_coding	ENSG00000189001	suprabasin [Source:HGNC Symbol;Acc:24950]	ENST00000452271
ch19.g38702718	DPF1	G	A	SNV	Het	TG/T	G/A	SYNONYMOUS_CODING	LOW	taC/taT	Y410	414	DPF1	protein_coding	ENSG00000011332	D4, zinc and double PHD fingers family 1 [Source:HGNC Symbol;Acc:20225]	ENST00000355526
ch19.g40377034	FCGBP	G	A	SNV	Het	G/C	G/A	SYNONYMOUS_CODING	LOW	aaC/aaT	N3796	5405	FCGBP	protein_coding	ENSG00000090920	Fc fragment of IgG binding protein [Source:HGNC Symbol;Acc:13572]	ENST00000221347
ch19.g40392359	FCGBP	T	C	SNV	Hom	CG	C	SYNONYMOUS_CODING	LOW	gcA/gcG	A2715	5405	FCGBP	protein_coding	ENSG00000090920	Fc fragment of IgG binding protein [Source:HGNC Symbol;Acc:13572]	ENST00000221347
ch19.g41010045	SPTBN4	G	T	SNV	Het	TGG/GGG	G/T	SPLICE_SITE_REGION	LOW			2564	SPTBN4	protein_coding	ENSG00000160460	spectrin, beta, non-erythrocytic 4 [Source:HGNC Symbol;Acc:14896]	ENST00000352632
ch19.g41903671	BCKDHA	A	G,T	SNV,SNV	Hom	GAAGG	G	START_GAINED	LOW			445	BCKDHA	protein_coding	ENSG00000248098	branched chain keto acid dehydrogenase E1, alpha polypeptide [Source:HGNC Symbol;Acc:986]	ENST00000269980
ch19.g44278779	KCNN4	T	G	SNV	Hom	GAA	G	SPLICE_SITE_REGION	LOW			427	KCNN4	protein_coding	ENSG00000104783	potassium intermediate/small conductance calcium-activated channel, subfamily N, member 4 [Source:HGNC Symbol;Acc:6293]	ENST00000262888
ch19.g53391500	ZNF320	G	A	SNV	Hom	AC	A	SYNONYMOUS_CODING	LOW	Ctg/Ttg	L8	509	ZNF320	protein_coding	ENSG00000182986	zinc finger protein 320 [Source:HGNC Symbol;Acc:13842]	ENST00000391781
ch19.g53553326	ERVV-2	C	T	SNV	Hom	T/C	T	SYNONYMOUS_CODING	LOW	acC/acT	T274	535	ERVV-2	protein_coding	ENSG00000268964	endogenous retrovirus group V, member 2 [Source:HGNC Symbol;Acc:39051]	ENST00000601417
ch20.g2819735	PCED1A	A	C	SNV	Het	C/T	A/C	SPLICE_SITE_REGION	LOW			454	PCED1A	protein_coding	ENSG00000132635	PC-esterase domain containing 1A [Source:HGNC Symbol;Acc:16212]	ENST00000360652
ch20.g29628335	FRG1B	A	T	SNV	Het	C/T	A/T	SPLICE_SITE_REGION	LOW			182	FRG1B	protein_coding	ENSG00000149531	FSHD region gene 1 family, member B [Source:HGNC Symbol;Acc:15792]	ENST00000278882
ch20.g31292298	COMMD7	CAA	CA,C	DEL,DEL	Hom	C/CA	CA	SPLICE_SITE_REGION	LOW			200	COMMD7	protein_coding	ENSG00000149600	COMM domain containing 7 [Source:HGNC Symbol;Acc:16223]	ENST00000278980
ch20.g42199704	SGK2	GGTGTGTGTGT	GGTGT,GGTGTGT,GGTGGGG	DEL,DEL,MIXED	Hom	GGTGT/GGTGTGT	GGTGTGT	SPLICE_SITE_REGION	LOW			427	SGK2	protein_coding	ENSG00000101049	serum/glucocorticoid regulated kinase 2 [Source:HGNC Symbol;Acc:13900]	ENST00000341458
ch20.g62200575	HELZ2	T	C	SNV	Hom	CA	C	SYNONYMOUS_CODING	LOW	tcA/tcG	S338	2649	HELZ2	protein_coding	ENSG00000130589	helicase with zinc finger 2, transcriptional coactivator [Source:HGNC Symbol;Acc:30021]	ENST00000467148
ch21.g11049621	BAGE2	G	A	SNV	Het	GCT/ACC	G/A	SPLICE_SITE_REGION	LOW				BAGE2	processed_transcript	ENSG00000187172	B melanoma antigen family, member 2 [Source:HGNC Symbol;Acc:15723]	ENST00000470054
ch21.g15347959	ANKRD20A11P	T	C	SNV	Hom	CAAGAC	C	SPLICE_SITE_REGION	LOW				ANKRD20A11P	transcribed_unprocessed_pseudogene	ENSG00000215559	ankyrin repeat domain 20 family, member A11, pseudogene [Source:HGNC Symbol;Acc:42024]	ENST00000451663
ch21.g36042386	CLIC6	A	G	SNV	Het	TGGGGGACAGCGTAGACGCGGAAGGTCCGGC/T	A/G	SYNONYMOUS_CODING	LOW	gaA/gaG	E233	704	CLIC6	protein_coding	ENSG00000159212	chloride intracellular channel 6 [Source:HGNC Symbol;Acc:2065]	ENST00000360731
ch21.g36042389	CLIC6	T	C	SNV	Het	TGGGGGACAGCGTAGACGCGGAAGGTCCGGC/T	T/C	SYNONYMOUS_CODING	LOW	ggT/ggC	G234	704	CLIC6	protein_coding	ENSG00000159212	chloride intracellular channel 6 [Source:HGNC Symbol;Acc:2065]	ENST00000360731
ch21.g40178042	ETS2	A	G	SNV	Het	AG/GC	A/G	SPLICE_SITE_REGION	LOW			469	ETS2	protein_coding	ENSG00000157557	v-ets avian erythroblastosis virus E26 oncogene homolog 2 [Source:HGNC Symbol;Acc:3489]	ENST00000360214
ch21.g44837551	SIK1	G	A	SNV	Hom	AGGGA	A	SYNONYMOUS_CODING	LOW	ccC/ccT	P616	783	SIK1	protein_coding	ENSG00000142178	salt-inducible kinase 1 [Source:HGNC Symbol;Acc:11142]	ENST00000270162
ch21.g45649494	ICOSLG	A	G	SNV	Hom	A/G	G	SYNONYMOUS_CODING	LOW	agT/agC	S447	473	ICOSLG	protein_coding	ENSG00000160223	inducible T-cell co-stimulator ligand [Source:HGNC Symbol;Acc:17087]	ENST00000400379
ch21.g45649584	ICOSLG	C	T	SNV	Het	G/C	C/T	SYNONYMOUS_CODING	LOW	ccG/ccA	P417	473	ICOSLG	protein_coding	ENSG00000160223	inducible T-cell co-stimulator ligand [Source:HGNC Symbol;Acc:17087]	ENST00000400379
ch21.g46057391	KRTAP10-10	A	G	SNV	Hom	GGA	G	SYNONYMOUS_CODING	LOW	gtA/gtG	V19	251	KRTAP10-10	protein_coding	ENSG00000221859	keratin associated protein 10-10 [Source:HGNC Symbol;Acc:22972]	ENST00000380095
ch21.g47545823	COL6A2	G	A	SNV	Het	GGGC/AGGT	G/A	SYNONYMOUS_CODING	LOW	gcG/gcA	A698	1019	COL6A2	protein_coding	ENSG00000142173	collagen, type VI, alpha 2 [Source:HGNC Symbol;Acc:2212]	ENST00000300527
ch22.g20709228	FAM230A	G	A	SNV	Hom	T	A	SYNONYMOUS_CODING	LOW	gcG/gcA	A320	905	FAM230A	protein_coding	ENSG00000188280	family with sequence similarity 230, member A [Source:HGNC Symbol;Acc:45045]	ENST00000434783
ch22.g22868773	ZNF280A	G	A	SNV	Hom	ATAA	A	SYNONYMOUS_CODING	LOW	taC/taT	Y394	542	ZNF280A	protein_coding	ENSG00000169548	zinc finger protein 280A [Source:HGNC Symbol;Acc:18597]	ENST00000302097
ch22.g23481133	RTDR1	GAA	G,GAAA,GA	DEL,INS,DEL	Hom	GAAAAAAAAAAAAAC	G	SPLICE_SITE_REGION	LOW			348	RTDR1	protein_coding	ENSG00000100218	rhabdoid tumor deletion region gene 1 [Source:HGNC Symbol;Acc:13437]	ENST00000216036
ch22.g32587023	RFPL2	C	G	SNV	Hom	GGTGC	G	SYNONYMOUS_CODING	LOW	acG/acC	T291	378	RFPL2	protein_coding	ENSG00000128253	ret finger protein-like 2 [Source:HGNC Symbol;Acc:9979]	ENST00000400237
ch22.g36597877	APOL4	G	A	SNV	Hom	ATGCG	A	START_GAINED	LOW			347	APOL4	protein_coding	ENSG00000100336	apolipoprotein L, 4 [Source:HGNC Symbol;Acc:14867]	ENST00000332987
ch22.g37699377	CYTH4	T	C	SNV	Hom	CGAGC	C	SYNONYMOUS_CODING	LOW	ttT/ttC	F210	394	CYTH4	protein_coding	ENSG00000100055	cytohesin 4 [Source:HGNC Symbol;Acc:9505]	ENST00000248901
ch22.g38071664	LGALS1	C	T	SNV	Het	T	C/T	START_GAINED	LOW			135	LGALS1	protein_coding	ENSG00000100097	lectin, galactoside-binding, soluble, 1 [Source:HGNC Symbol;Acc:6561]	ENST00000215909
ch22.g50502469	MLC1	A	G	SNV	Het	G	A/G	SYNONYMOUS_CODING	LOW	gcT/gcC	A351	377	MLC1	protein_coding	ENSG00000100427	megalencephalic leukoencephalopathy with subcortical cysts 1 [Source:HGNC Symbol;Acc:17082]	ENST00000311597
ch22.g50515270	MLC1	T	C	SNV	Hom	CGAA	C	SPLICE_SITE_REGION	LOW			377	MLC1	protein_coding	ENSG00000100427	megalencephalic leukoencephalopathy with subcortical cysts 1 [Source:HGNC Symbol;Acc:17082]	ENST00000311597
chX.g54800637	ITIH6	CA	C	DEL	Het	CAA/CA	CA/C	SPLICE_SITE_REGION	LOW			1313	ITIH6	protein_coding	ENSG00000102313	inter-alpha-trypsin inhibitor heavy chain family, member 6 [Source:HGNC Symbol;Acc:28907]	ENST00000218436
chX.g69749852	TEX11	A	G	SNV	Hom	GA	G	SPLICE_SITE_REGION	LOW			940	TEX11	protein_coding	ENSG00000120498	testis expressed 11 [Source:HGNC Symbol;Acc:11733]	ENST00000344304
chX.g69898742	TEX11	GA	G	DEL	Hom	GA	G	SPLICE_SITE_REGION	LOW			940	TEX11	protein_coding	ENSG00000120498	testis expressed 11 [Source:HGNC Symbol;Acc:11733]	ENST00000344304
chX.g82764040	POU3F4	A	G	SNV	Hom	GGC	G	SYNONYMOUS_CODING	LOW	gaA/gaG	E236	361	POU3F4	protein_coding	ENSG00000196767	POU class 3 homeobox 4 [Source:HGNC Symbol;Acc:9217]	ENST00000373200
chX.g102864442	TCEAL3	A	G	SNV	Het	A	A/G	SYNONYMOUS_CODING	LOW	caA/caG	Q150	200	TCEAL3	protein_coding	ENSG00000196507	transcription elongation factor A (SII)-like 3 [Source:HGNC Symbol;Acc:28247]	ENST00000243286
chX.g123654641	TENM1	TAAA	T	DEL	Hom	TA	T	SPLICE_SITE_REGION	LOW			2732	TENM1	protein_coding	ENSG00000009694	teneurin transmembrane protein 1 [Source:HGNC Symbol;Acc:8117]	ENST00000422452
chX.g140993751	MAGEC1	A	G	SNV	Het	AAGTC/GAGTA	A/G	SYNONYMOUS_CODING	LOW	caA/caG	Q187	1142	MAGEC1	protein_coding	ENSG00000155495	melanoma antigen family C, 1 [Source:HGNC Symbol;Acc:6812]	ENST00000285879
chX.g155251984	AJ271736.10	T	C	SNV	Hom	T/C	C	SPLICE_SITE_REGION	LOW				AJ271736.10	processed_transcript	ENSG00000270726		ENST00000285718
ch1.g13116	WASH7P	T	G	SNV	Het	TGA/GGG	T/G	DOWNSTREAM	MODIFIER	1247			WASH7P	unprocessed_pseudogene	ENSG00000227232	WAS protein family homolog 7 pseudogene [Source:HGNC Symbol;Acc:38034]	ENST00000423562
ch1.g14930	WASH7P	A	G	SNV	Het	AAG/GAG	A/G	INTRON	MODIFIER				WASH7P	unprocessed_pseudogene	ENSG00000227232	WAS protein family homolog 7 pseudogene [Source:HGNC Symbol;Acc:38034]	ENST00000423562
ch1.g16682	WASH7P	G	A	SNV	Het	G	G/A	EXON	MODIFIER				WASH7P	unprocessed_pseudogene	ENSG00000227232	WAS protein family homolog 7 pseudogene [Source:HGNC Symbol;Acc:38034]	ENST00000423562
ch1.g121009	RP11-34P13.7	C	T	SNV	Hom	G/A	T	UPSTREAM	MODIFIER	77			RP11-34P13.7	lincRNA	ENSG00000238009		ENST00000466430
ch1.g129285	CICP27	G	A	SNV	Hom	T/G	A	UPSTREAM	MODIFIER	1740			CICP27	processed_pseudogene	ENSG00000233750	capicua transcriptional repressor pseudogene 27 [Source:HGNC Symbol;Acc:48835]	ENST00000442987
ch1.g762589	LINC01128	G	C	SNV	Hom	CGCG	C	UPSTREAM	MODIFIER	4396			LINC01128	lincRNA	ENSG00000228794	long intergenic non-protein coding RNA 1128 [Source:HGNC Symbol;Acc:49377]	ENST00000415295
ch1.g866511	SAMD11	C	CCCCT	INS	Het	A	C/CCCCT	INTRON	MODIFIER			681	SAMD11	protein_coding	ENSG00000187634	sterile alpha motif domain containing 11 [Source:HGNC Symbol;Acc:28706]	ENST00000342066
ch1.g897465	NOC2L	A	C	SNV	Het	C	A/C	UPSTREAM	MODIFIER	2795		749	NOC2L	protein_coding	ENSG00000188976	nucleolar complex associated 2 homolog (S. cerevisiae) [Source:HGNC Symbol;Acc:24517]	ENST00000327044
ch1.g899937	PLEKHN1	G	T	SNV	Hom	TCCGCA	T	UPSTREAM	MODIFIER	1945		663	PLEKHN1	protein_coding	ENSG00000187583	pleckstrin homology domain containing, family N member 1 [Source:HGNC Symbol;Acc:25284]	ENST00000379409
ch1.g900009	PLEKHN1	CG	C,GGC	DEL,MIXED	Hom	C/G	C	UPSTREAM	MODIFIER	1872		663	PLEKHN1	protein_coding	ENSG00000187583	pleckstrin homology domain containing, family N member 1 [Source:HGNC Symbol;Acc:25284]	ENST00000379409
ch1.g900285	PLEKHN1	C	T	SNV	Hom	TG	T	UPSTREAM	MODIFIER	1597		663	PLEKHN1	protein_coding	ENSG00000187583	pleckstrin homology domain containing, family N member 1 [Source:HGNC Symbol;Acc:25284]	ENST00000379409
ch1.g984147	AGRN	CAAAAAAAAAAA	CAAAAAAAAAA,C	DEL,DEL	Het	C/A	CAAAAAAAAAAA/CAAAAAAAAAA	INTRON	MODIFIER			2045	AGRN	protein_coding	ENSG00000188157	agrin [Source:HGNC Symbol;Acc:329]	ENST00000379370
ch1.g985443	AGRN	AG	A	DEL	Het	AGGGGGA	AG/A	INTRON	MODIFIER			2045	AGRN	protein_coding	ENSG00000188157	agrin [Source:HGNC Symbol;Acc:329]	ENST00000379370
ch1.g985443	AGRN	AGGGGGGG	AGGGGGA,AGGGGGAG	MIXED,SNV	Hom	AGGGGGA	AGGGGGA/AGGGGGAG	INTRON	MODIFIER			2045	AGRN	protein_coding	ENSG00000188157	agrin [Source:HGNC Symbol;Acc:329]	ENST00000379370
ch1.g1243929	ACAP3	G	T	SNV	Hom	TGGG	T	UPSTREAM	MODIFIER	531		834	ACAP3	protein_coding	ENSG00000131584	ArfGAP with coiled-coil, ankyrin repeat and PH domains 3 [Source:HGNC Symbol;Acc:16754]	ENST00000354700
ch1.g1243929	ACAP3	GGGGGA	TGGG,TGGGGG	MIXED,MNV	Hom	TGGG	TGGG/TGGGGG	UPSTREAM	MODIFIER	531		834	ACAP3	protein_coding	ENSG00000131584	ArfGAP with coiled-coil, ankyrin repeat and PH domains 3 [Source:HGNC Symbol;Acc:16754]	ENST00000354700
ch1.g1275329	TAS1R3	T	C	SNV	Het	TA/CG	T/C	DOWNSTREAM	MODIFIER	4643		852	TAS1R3	protein_coding	ENSG00000169962	taste receptor, type 1, member 3 [Source:HGNC Symbol;Acc:15661]	ENST00000339381
ch1.g1325493	CCNL2	CA	C	DEL	Het	CAAA/CA	CA/C	INTRON	MODIFIER			520	CCNL2	protein_coding	ENSG00000221978	cyclin L2 [Source:HGNC Symbol;Acc:20570]	ENST00000400809
ch1.g1460793	ATAD3A	C	CT	INS	Het	CT/C	C/CT	INTRON	MODIFIER			634	ATAD3A	protein_coding	ENSG00000197785	ATPase family, AAA domain containing 3A [Source:HGNC Symbol;Acc:25567]	ENST00000378755
ch1.g1469598	ATAD3A	C	G	SNV	Het	CG/GC	C/G	UTR_3_PRIME	MODIFIER	146		634	ATAD3A	protein_coding	ENSG00000197785	ATPase family, AAA domain containing 3A [Source:HGNC Symbol;Acc:25567]	ENST00000378755
ch1.g1566065	MIB2	A	AG	INS	Hom	A	AG	DOWNSTREAM	MODIFIER	81		1070	MIB2	protein_coding	ENSG00000197530	mindbomb E3 ubiquitin protein ligase 2 [Source:HGNC Symbol;Acc:30577]	ENST00000505820
ch1.g1575943	CDK11B	C	G	SNV	Het	CGT/GGC	C/G	INTRON	MODIFIER			785	CDK11B	protein_coding	ENSG00000248333	cyclin-dependent kinase 11B [Source:HGNC Symbol;Acc:1729]	ENST00000407249
ch1.g1577003	CDK11B	C	T	SNV	Hom	C/T	T	INTRON	MODIFIER			785	CDK11B	protein_coding	ENSG00000248333	cyclin-dependent kinase 11B [Source:HGNC Symbol;Acc:1729]	ENST00000407249
ch1.g1582841	CDK11B	A	G	SNV	Het	ATGG/GTGT	A/G	INTRON	MODIFIER			785	CDK11B	protein_coding	ENSG00000248333	cyclin-dependent kinase 11B [Source:HGNC Symbol;Acc:1729]	ENST00000407249
ch1.g1633003	CDK11A	CG	CCGG,CC	INS,SNV	Hom	CC/CCGG	CCGG/CC	DOWNSTREAM	MODIFIER	1316		783	CDK11A	protein_coding	ENSG00000008128	cyclin-dependent kinase 11A [Source:HGNC Symbol;Acc:1730]	ENST00000378633
ch1.g1639153	CDK11A	C	G	SNV	Het	G	C/G	INTRON	MODIFIER			783	CDK11A	protein_coding	ENSG00000008128	cyclin-dependent kinase 11A [Source:HGNC Symbol;Acc:1730]	ENST00000378633
ch1.g1639153	CDK11A	CGT	GGC	MNV	Het	G	CGT/GGC	INTRON	MODIFIER			783	CDK11A	protein_coding	ENSG00000008128	cyclin-dependent kinase 11A [Source:HGNC Symbol;Acc:1730]	ENST00000378633
ch1.g1639155	CDK11A	T	C	SNV	Het	C	T/C	INTRON	MODIFIER			783	CDK11A	protein_coding	ENSG00000008128	cyclin-dependent kinase 11A [Source:HGNC Symbol;Acc:1730]	ENST00000378633
ch1.g1639183	CDK11A	A	G	SNV	Het	G	A/G	INTRON	MODIFIER			783	CDK11A	protein_coding	ENSG00000008128	cyclin-dependent kinase 11A [Source:HGNC Symbol;Acc:1730]	ENST00000378633
ch1.g1666338	SLC35E2	G	A	SNV	Het	T/C	G/A	INTRON	MODIFIER			266	SLC35E2	protein_coding	ENSG00000215790	solute carrier family 35, member E2 [Source:HGNC Symbol;Acc:20863]	ENST00000246421
ch1.g1670570	SLC35E2	T	C	SNV	Het	C/T	T/C	INTRON	MODIFIER			266	SLC35E2	protein_coding	ENSG00000215790	solute carrier family 35, member E2 [Source:HGNC Symbol;Acc:20863]	ENST00000246421
ch1.g1724503	GNB1	C	CA	INS	Het	CA/CAA	C/CA	INTRON	MODIFIER			340	GNB1	protein_coding	ENSG00000078369	guanine nucleotide binding protein (G protein), beta polypeptide 1 [Source:HGNC Symbol;Acc:4396]	ENST00000378609
ch1.g1848355	TMEM52	C	G	SNV	Het	A/G	C/G	DOWNSTREAM	MODIFIER	675		209	TMEM52	protein_coding	ENSG00000178821	transmembrane protein 52 [Source:HGNC Symbol;Acc:27916]	ENST00000310991
ch1.g1873697	C1orf222	G	A	SNV	Het	GAG/AAC	G/A	INTRON	MODIFIER			867	C1orf222	protein_coding	ENSG00000142609	chromosome 1 open reading frame 222 [Source:HGNC Symbol;Acc:27917]	ENST00000493964
ch1.g2524047	MMEL1	G	A	SNV	Het	ACCCCCTCCCCTGCCGCGCTGACG/A	G/A	INTRON	MODIFIER			779	MMEL1	protein_coding	ENSG00000142606	membrane metallo-endopeptidase-like 1 [Source:HGNC Symbol;Acc:14668]	ENST00000378412
ch1.g3350134	PRDM16	T	C	SNV	Hom	T/C	C	INTRON	MODIFIER			1276	PRDM16	protein_coding	ENSG00000142611	PR domain containing 16 [Source:HGNC Symbol;Acc:14000]	ENST00000270722
ch1.g3418613	MEGF6	CCGGCG	CG,CGCG,CACA	DEL,DEL,MIXED	Hom	C/CGC	CG/CGCG	INTRON	MODIFIER			1541	MEGF6	protein_coding	ENSG00000162591	multiple EGF-like-domains 6 [Source:HGNC Symbol;Acc:3232]	ENST00000356575
ch1.g3421962	MEGF6	C	CCCCG	INS	Het	G/C	C/CCCCG	INTRON	MODIFIER			1541	MEGF6	protein_coding	ENSG00000162591	multiple EGF-like-domains 6 [Source:HGNC Symbol;Acc:3232]	ENST00000356575
ch1.g3427298	MEGF6	G	A	SNV	Het	A	G/A	INTRON	MODIFIER			1541	MEGF6	protein_coding	ENSG00000162591	multiple EGF-like-domains 6 [Source:HGNC Symbol;Acc:3232]	ENST00000356575
ch1.g3752868	CEP104	CAA	C	DEL	Het	CAAA/CA	CAA/C	INTRON	MODIFIER			925	CEP104	protein_coding	ENSG00000116198	centrosomal protein 104kDa [Source:HGNC Symbol;Acc:24866]	ENST00000378230
ch1.g3765095	CEP104	CA	C	DEL	Het	T	CA/C	INTRON	MODIFIER			925	CEP104	protein_coding	ENSG00000116198	centrosomal protein 104kDa [Source:HGNC Symbol;Acc:24866]	ENST00000378230
ch1.g3769033	CEP104	A	T	SNV	Hom	TT	T	INTRON	MODIFIER			925	CEP104	protein_coding	ENSG00000116198	centrosomal protein 104kDa [Source:HGNC Symbol;Acc:24866]	ENST00000378230
ch1.g3788933	DFFB	G	C	SNV	Het	GGCCA/CGCCC	G/C	INTRON	MODIFIER			338	DFFB	protein_coding	ENSG00000169598	DNA fragmentation factor, 40kDa, beta polypeptide (caspase-activated DNase) [Source:HGNC Symbol;Acc:2773]	ENST00000378209
ch1.g6100458	KCNAB2	G	A	SNV	Het	GA/AA	G/A	INTRON	MODIFIER			395	KCNAB2	protein_coding	ENSG00000069424	potassium voltage-gated channel, shaker-related subfamily, beta member 2 [Source:HGNC Symbol;Acc:6229]	ENST00000602612
ch1.g6305053	GPR153	C	T	SNV	Het	T	C/T	DOWNSTREAM	MODIFIER	2353		609	GPR153	protein_coding	ENSG00000158292	G protein-coupled receptor 153 [Source:HGNC Symbol;Acc:23618]	ENST00000377893
ch1.g6310704	GPR153	T	G	SNV	Het	C/A	T/G	INTRON	MODIFIER			609	GPR153	protein_coding	ENSG00000158292	G protein-coupled receptor 153 [Source:HGNC Symbol;Acc:23618]	ENST00000377893
ch1.g6694513	DNAJC11	G	T	SNV	Hom	TT	T	UTR_3_PRIME	MODIFIER	1222		559	DNAJC11	protein_coding	ENSG00000007923	DnaJ (Hsp40) homolog, subfamily C, member 11 [Source:HGNC Symbol;Acc:25570]	ENST00000377577
ch1.g6700131	DNAJC11	CA	C	DEL	Het	C/A	CA/C	INTRON	MODIFIER			559	DNAJC11	protein_coding	ENSG00000007923	DnaJ (Hsp40) homolog, subfamily C, member 11 [Source:HGNC Symbol;Acc:25570]	ENST00000377577
ch1.g8424985	RERE	A	G	SNV	Het	GA/G	A/G	INTRON	MODIFIER			1566	RERE	protein_coding	ENSG00000142599	arginine-glutamic acid dipeptide (RE) repeats [Source:HGNC Symbol;Acc:9965]	ENST00000337907
ch1.g8925112	ENO1	T	C	SNV	Het	C	T/C	INTRON	MODIFIER			434	ENO1	protein_coding	ENSG00000074800	enolase 1, (alpha) [Source:HGNC Symbol;Acc:3350]	ENST00000234590
ch1.g9011885	CA6	A	AT	INS	Hom	A/AT	AT	INTRON	MODIFIER			313	CA6	protein_coding	ENSG00000131686	carbonic anhydrase VI [Source:HGNC Symbol;Acc:1380]	ENST00000377436
ch1.g9070485	SLC2A7	T	A	SNV	Hom	T/A	A	INTRON	MODIFIER			512	SLC2A7	protein_coding	ENSG00000197241	solute carrier family 2 (facilitated glucose transporter), member 7 [Source:HGNC Symbol;Acc:13445]	ENST00000400906
ch1.g9671257	TMEM201	CTT	CT,C	DEL,DEL	Hom	CTT/C	CT	INTRON	MODIFIER			666	TMEM201	protein_coding	ENSG00000188807	transmembrane protein 201 [Source:HGNC Symbol;Acc:33719]	ENST00000340381
ch1.g9992159	LZIC	TGGGG	T	DEL	Hom	CT/C	T	INTRON	MODIFIER			211	LZIC	protein_coding	ENSG00000162441	leucine zipper and CTNNBIP1 domain containing [Source:HGNC Symbol;Acc:17497]	ENST00000541052
ch1.g10357406	KIF1B	A	G	SNV	Het	A	A/G	INTRON	MODIFIER			1823	KIF1B	protein_coding	ENSG00000054523	kinesin family member 1B [Source:HGNC Symbol;Acc:16636]	ENST00000377081
ch1.g10402009	KIF1B	CA	C	DEL	Hom	CA/C	C	INTRON	MODIFIER			1823	KIF1B	protein_coding	ENSG00000054523	kinesin family member 1B [Source:HGNC Symbol;Acc:16636]	ENST00000377081
ch1.g10460716	PGD	A	AT	INS	Hom	A/AT	AT	INTRON	MODIFIER			483	PGD	protein_coding	ENSG00000142657	phosphogluconate dehydrogenase [Source:HGNC Symbol;Acc:8891]	ENST00000270776
ch1.g10478830	PGD	CA	CAA,C	INS,DEL	Het	CA/C	CA/CAA	INTRON	MODIFIER			483	PGD	protein_coding	ENSG00000142657	phosphogluconate dehydrogenase [Source:HGNC Symbol;Acc:8891]	ENST00000270776
ch1.g11115177	SRM	C	CT	INS	Het	CT/C	C/CT	INTRON	MODIFIER			302	SRM	protein_coding	ENSG00000116649	spermidine synthase [Source:HGNC Symbol;Acc:11296]	ENST00000376957
ch1.g11133956	EXOSC10	A	AAG,AAAG,AAA	INS,INS,INS	Het	AAAG/AAA	A/AAG	INTRON	MODIFIER			885	EXOSC10	protein_coding	ENSG00000171824	exosome component 10 [Source:HGNC Symbol;Acc:9138]	ENST00000376936
ch1.g11824575	C1orf167	T	C	SNV	Het	TCTC/CCTT	T/C	INTRON	MODIFIER			1473	C1orf167	protein_coding	ENSG00000215910	chromosome 1 open reading frame 167 [Source:HGNC Symbol;Acc:25262]	ENST00000433342
ch1.g11836441	C1orf167	T	C	SNV	Hom	CA/CG	C	INTRON	MODIFIER			1473	C1orf167	protein_coding	ENSG00000215910	chromosome 1 open reading frame 167 [Source:HGNC Symbol;Acc:25262]	ENST00000433342
ch1.g11847334	C1orf167	G	GGAA	INS	Hom	G/GGAA	GGAA	INTRON	MODIFIER			1473	C1orf167	protein_coding	ENSG00000215910	chromosome 1 open reading frame 167 [Source:HGNC Symbol;Acc:25262]	ENST00000433342
ch1.g11860683	MTHFR	T	C	SNV	Hom	CG/CA	C	INTRON	MODIFIER			697	MTHFR	protein_coding	ENSG00000177000	methylenetetrahydrofolate reductase (NAD(P)H) [Source:HGNC Symbol;Acc:7436]	ENST00000376583
ch1.g11860683	MTHFR	TG	CA	MNV	Hom	CG/CA	CA	INTRON	MODIFIER			697	MTHFR	protein_coding	ENSG00000177000	methylenetetrahydrofolate reductase (NAD(P)H) [Source:HGNC Symbol;Acc:7436]	ENST00000376583
ch1.g11886124	CLCN6	C	CT	INS	Het	CT	C/CT	INTRON	MODIFIER			953	CLCN6	protein_coding	ENSG00000011021	chloride channel, voltage-sensitive 6 [Source:HGNC Symbol;Acc:2024]	ENST00000376496
ch1.g11971409		TTCTC	T	DEL	Hom	TTCTC/T	T	INTERGENIC	MODIFIER
ch1.g12853998	PRAMEF1	C	G	SNV	Het	G/T	C/G	INTRON	MODIFIER			474	PRAMEF1	protein_coding	ENSG00000116721	PRAME family member 1 [Source:HGNC Symbol;Acc:28840]	ENST00000332296
ch1.g12854021	PRAMEF1	G	T	SNV	Het	GA/TT	G/T	INTRON	MODIFIER			474	PRAMEF1	protein_coding	ENSG00000116721	PRAME family member 1 [Source:HGNC Symbol;Acc:28840]	ENST00000332296
ch1.g12898775	RP5-845O24.3	C	G	SNV	Hom	GACA	G	EXON	MODIFIER				RP5-845O24.3	unprocessed_pseudogene	ENSG00000231103		ENST00000438176
ch1.g12919422	PRAMEF2	T	C	SNV	Het	TG/CA	T/C	INTRON	MODIFIER			474	PRAMEF2	protein_coding	ENSG00000120952	PRAME family member 2 [Source:HGNC Symbol;Acc:28841]	ENST00000240189
ch1.g12942419	PRAMEF4	G	T	SNV	Het	GTTTTTTTTTTG/GTTTTTTTTTTC	G/T	INTRON	MODIFIER			478	PRAMEF4	protein_coding	ENSG00000243073	PRAME family member 4 [Source:HGNC Symbol;Acc:31971]	ENST00000235349
ch1.g13013308	PRAMEF6	T	C	SNV	Het	C	T/C	INTRON	MODIFIER			476	PRAMEF6	protein_coding	ENSG00000232423	PRAME family member 6 [Source:HGNC Symbol;Acc:30583]	ENST00000376192
ch1.g13013334	PRAMEF6	T	G	SNV	Het	G	T/G	INTRON	MODIFIER			476	PRAMEF6	protein_coding	ENSG00000232423	PRAME family member 6 [Source:HGNC Symbol;Acc:30583]	ENST00000376192
ch1.g13013444	PRAMEF6	A	G	SNV	Hom	A/G	G	INTRON	MODIFIER			476	PRAMEF6	protein_coding	ENSG00000232423	PRAME family member 6 [Source:HGNC Symbol;Acc:30583]	ENST00000376192
ch1.g13123782	RP13-221M14.6	C	T	SNV	Het	CC/TT	C/T	EXON	MODIFIER				RP13-221M14.6	unprocessed_pseudogene	ENSG00000250113		ENST00000512015
ch1.g13497527	PRAMEF16	T	C	SNV	Hom	C/T	C	INTRON	MODIFIER			474	PRAMEF16	protein_coding	ENSG00000204488	PRAME family member 16 [Source:HGNC Symbol;Acc:25767]	ENST00000376121
ch1.g13634866	XX-FW84067D5.2	G	C	SNV	Hom	C/T	C	EXON	MODIFIER				XX-FW84067D5.2	unprocessed_pseudogene	ENSG00000224581		ENST00000447851
ch1.g13634879	XX-FW84067D5.2	T	C	SNV	Hom	C/T	C	EXON	MODIFIER				XX-FW84067D5.2	unprocessed_pseudogene	ENSG00000224581		ENST00000447851
ch1.g15822043	CASP9	T	C	SNV	Het	C/T	T/C	INTRON	MODIFIER			421	CASP9	protein_coding	ENSG00000132906	caspase 9, apoptosis-related cysteine peptidase [Source:HGNC Symbol;Acc:1511]	ENST00000546424
ch1.g15850553	DNAJC16	C	CGGGGGCG	INS	Het	G/A	C/CGGGGGCG	UPSTREAM	MODIFIER	2754		782	DNAJC16	protein_coding	ENSG00000116138	DnaJ (Hsp40) homolog, subfamily C, member 16 [Source:HGNC Symbol;Acc:29157]	ENST00000375847
ch1.g15850792	DNAJC16	GC	G	DEL	Het	G/T	GC/G	UPSTREAM	MODIFIER	2515		782	DNAJC16	protein_coding	ENSG00000116138	DnaJ (Hsp40) homolog, subfamily C, member 16 [Source:HGNC Symbol;Acc:29157]	ENST00000375847
ch1.g15873410	DNAJC16	C	T	SNV	Het	CTTT/CT	C/T	INTRON	MODIFIER			782	DNAJC16	protein_coding	ENSG00000116138	DnaJ (Hsp40) homolog, subfamily C, member 16 [Source:HGNC Symbol;Acc:29157]	ENST00000375847
ch1.g15873410	DNAJC16	CT	C	DEL	Het	CTTT/CT	CT/C	INTRON	MODIFIER			782	DNAJC16	protein_coding	ENSG00000116138	DnaJ (Hsp40) homolog, subfamily C, member 16 [Source:HGNC Symbol;Acc:29157]	ENST00000375847
ch1.g15890342	DNAJC16	CAAAAAAAAAAAAA	CAAAAAAAAAAAA,CAAAAAAAAAAAAAAAAG,CAAAAAAAAAAA	DEL,INS,DEL	Hom	A/G	CAAAAAAAAAAAA/CAAAAAAAAAAAAAAAAG	INTRON	MODIFIER			782	DNAJC16	protein_coding	ENSG00000116138	DnaJ (Hsp40) homolog, subfamily C, member 16 [Source:HGNC Symbol;Acc:29157]	ENST00000375847
ch1.g15906696	DNAJC16	CT	C	DEL	Het	C/T	CT/C	DOWNSTREAM	MODIFIER	4110		655	DNAJC16	protein_coding	ENSG00000116138	DnaJ (Hsp40) homolog, subfamily C, member 16 [Source:HGNC Symbol;Acc:29157]	ENST00000375849
ch1.g16048038	PLEKHM2	T	C	SNV	Het	A/G	T/C	INTRON	MODIFIER			1019	PLEKHM2	protein_coding	ENSG00000116786	pleckstrin homology domain containing, family M (with RUN domain) member 2 [Source:HGNC Symbol;Acc:29131]	ENST00000375799
ch1.g16265060	SPEN	CTT	C,CT	DEL,DEL	Hom	CTT/CTTT	C/CT	INTRON	MODIFIER			3664	SPEN	protein_coding	ENSG00000065526	spen family transcriptional repressor [Source:HGNC Symbol;Acc:17575]	ENST00000375759
ch1.g16359051	CLCNKA	C	A	SNV	Het	CG/AG	C/A	INTRON	MODIFIER			687	CLCNKA	protein_coding	ENSG00000186510	chloride channel, voltage-sensitive Ka [Source:HGNC Symbol;Acc:2026]	ENST00000331433
ch1.g16359051	CLCNKA	CA	AG,CG	MNV,SNV	Hom	CG/AG	AG/CG	INTRON	MODIFIER			687	CLCNKA	protein_coding	ENSG00000186510	chloride channel, voltage-sensitive Ka [Source:HGNC Symbol;Acc:2026]	ENST00000331433
ch1.g16361737	CLCNKA	A	G	SNV	Het	G/A	A/G	DOWNSTREAM	MODIFIER	1192		687	CLCNKA	protein_coding	ENSG00000186510	chloride channel, voltage-sensitive Ka [Source:HGNC Symbol;Acc:2026]	ENST00000331433
ch1.g16370873	CLCNKB	C	T,CACACACACAT	SNV,INS	Hom	CACACACACAT	T	INTRON	MODIFIER			687	CLCNKB	protein_coding	ENSG00000184908	chloride channel, voltage-sensitive Kb [Source:HGNC Symbol;Acc:2027]	ENST00000375679
ch1.g16372283	CLCNKB	T	G	SNV	Hom	GT/G	G	INTRON	MODIFIER			687	CLCNKB	protein_coding	ENSG00000184908	chloride channel, voltage-sensitive Kb [Source:HGNC Symbol;Acc:2027]	ENST00000375679
ch1.g16381718	CLCNKB	T	C	SNV	Hom	CCCTT	C	INTRON	MODIFIER			687	CLCNKB	protein_coding	ENSG00000184908	chloride channel, voltage-sensitive Kb [Source:HGNC Symbol;Acc:2027]	ENST00000375679
ch1.g16385248	CLCNKB	C	T	SNV	Het	CCA/TCG	C/T	DOWNSTREAM	MODIFIER	1445		687	CLCNKB	protein_coding	ENSG00000184908	chloride channel, voltage-sensitive Kb [Source:HGNC Symbol;Acc:2027]	ENST00000375679
ch1.g16385248	CLCNKB	CCA	TCG,CCG	MNV,SNV	Hom	CCA/TCG	TCG/CCG	DOWNSTREAM	MODIFIER	1445		687	CLCNKB	protein_coding	ENSG00000184908	chloride channel, voltage-sensitive Kb [Source:HGNC Symbol;Acc:2027]	ENST00000375679
ch1.g16385797	CLCNKB	C	G	SNV	Hom	C/G	G	DOWNSTREAM	MODIFIER	1994		687	CLCNKB	protein_coding	ENSG00000184908	chloride channel, voltage-sensitive Kb [Source:HGNC Symbol;Acc:2027]	ENST00000375679
ch1.g16388875	FAM131C	GCCC	G	DEL	Hom	C/T	G	INTRON	MODIFIER			280	FAM131C	protein_coding	ENSG00000185519	family with sequence similarity 131, member C [Source:HGNC Symbol;Acc:26717]	ENST00000375662
ch1.g16731646	SPATA21	T	C	SNV	Hom	CC	C	INTRON	MODIFIER			469	SPATA21	protein_coding	ENSG00000187144	spermatogenesis associated 21 [Source:HGNC Symbol;Acc:28026]	ENST00000335496
ch1.g16735364	SPATA21	CAAAA	CA,C	DEL,DEL	Hom	CAAAAA/CA	CA	INTRON	MODIFIER			469	SPATA21	protein_coding	ENSG00000187144	spermatogenesis associated 21 [Source:HGNC Symbol;Acc:28026]	ENST00000335496
ch1.g16891207	NBPF1	T	C	SNV	Het	A/C	T/C	INTRON	MODIFIER			1139	NBPF1	protein_coding	ENSG00000219481	neuroblastoma breakpoint family, member 1 [Source:HGNC Symbol;Acc:26088]	ENST00000430580
ch1.g16892407	NBPF1	A	G	SNV	Het	T/G	A/G	INTRON	MODIFIER			1139	NBPF1	protein_coding	ENSG00000219481	neuroblastoma breakpoint family, member 1 [Source:HGNC Symbol;Acc:26088]	ENST00000430580
ch1.g16892561	NBPF1	CGAAG	TGAAA,TGAAG	MNV,SNV	Hom	T	TGAAA/TGAAG	INTRON	MODIFIER			1139	NBPF1	protein_coding	ENSG00000219481	neuroblastoma breakpoint family, member 1 [Source:HGNC Symbol;Acc:26088]	ENST00000430580
ch1.g16893170	NBPF1	T	C	SNV	Het	T/G	T/C	INTRON	MODIFIER			1139	NBPF1	protein_coding	ENSG00000219481	neuroblastoma breakpoint family, member 1 [Source:HGNC Symbol;Acc:26088]	ENST00000430580
ch1.g16895800	NBPF1	A	G	SNV	Het	C/G	A/G	INTRON	MODIFIER			1139	NBPF1	protein_coding	ENSG00000219481	neuroblastoma breakpoint family, member 1 [Source:HGNC Symbol;Acc:26088]	ENST00000430580
ch1.g16899515	NBPF1	A	G	SNV	Het	G	A/G	INTRON	MODIFIER			1139	NBPF1	protein_coding	ENSG00000219481	neuroblastoma breakpoint family, member 1 [Source:HGNC Symbol;Acc:26088]	ENST00000430580
ch1.g16901247	NBPF1	G	T	SNV	Het	C	G/T	INTRON	MODIFIER			1139	NBPF1	protein_coding	ENSG00000219481	neuroblastoma breakpoint family, member 1 [Source:HGNC Symbol;Acc:26088]	ENST00000430580
ch1.g16901259	NBPF1	T	A	SNV	Het	C	T/A	INTRON	MODIFIER			1139	NBPF1	protein_coding	ENSG00000219481	neuroblastoma breakpoint family, member 1 [Source:HGNC Symbol;Acc:26088]	ENST00000430580
ch1.g16903730	NBPF1	T	C	SNV	Het	C/A	T/C	INTRON	MODIFIER			1139	NBPF1	protein_coding	ENSG00000219481	neuroblastoma breakpoint family, member 1 [Source:HGNC Symbol;Acc:26088]	ENST00000430580
ch1.g16911943	NBPF1	T	A	SNV	Het	TTCG/ATCA	T/A	INTRON	MODIFIER			1139	NBPF1	protein_coding	ENSG00000219481	neuroblastoma breakpoint family, member 1 [Source:HGNC Symbol;Acc:26088]	ENST00000430580
ch1.g16972067		C	T	SNV	Het	CA/TG	C/T	INTERGENIC	MODIFIER
ch1.g16973159	MST1P2	A	T	SNV	Het	C/T	A/T	EXON	MODIFIER				MST1P2	unprocessed_pseudogene	ENSG00000186301	macrophage stimulating 1 (hepatocyte growth factor-like) pseudogene 2 [Source:HGNC Symbol;Acc:7383]	ENST00000334429
ch1.g16974010	MST1P2	G	C	SNV	Het	A/G	G/C	EXON	MODIFIER				MST1P2	unprocessed_pseudogene	ENSG00000186301	macrophage stimulating 1 (hepatocyte growth factor-like) pseudogene 2 [Source:HGNC Symbol;Acc:7383]	ENST00000334429
ch1.g16975831	MST1P2	C	T	SNV	Het	C/G	C/T	INTRON	MODIFIER				MST1P2	unprocessed_pseudogene	ENSG00000186301	macrophage stimulating 1 (hepatocyte growth factor-like) pseudogene 2 [Source:HGNC Symbol;Acc:7383]	ENST00000334429
ch1.g17023509	ESPNP	T	C	SNV	Het	TCC/CCA	T/C	INTRON	MODIFIER				ESPNP	transcribed_unprocessed_pseudogene	ENSG00000268869	espin pseudogene [Source:HGNC Symbol;Acc:23285]	ENST00000270691
ch1.g17085165	CROCC	G	C	SNV	Hom	CTAA	C	INTRON	MODIFIER				CROCC	processed_transcript	ENSG00000058453	ciliary rootlet coiled-coil, rootletin [Source:HGNC Symbol;Acc:21299]	ENST00000466256
ch1.g17085265	CROCC	T	C	SNV	Hom	CAG	C	INTRON	MODIFIER				CROCC	processed_transcript	ENSG00000058453	ciliary rootlet coiled-coil, rootletin [Source:HGNC Symbol;Acc:21299]	ENST00000466256
ch1.g17086538	CROCC	T	G	SNV	Het	GACC	T/G	INTRON	MODIFIER				CROCC	processed_transcript	ENSG00000058453	ciliary rootlet coiled-coil, rootletin [Source:HGNC Symbol;Acc:21299]	ENST00000466256
ch1.g17086541	CROCC	T	C	SNV	Het	GACC	T/C	INTRON	MODIFIER				CROCC	processed_transcript	ENSG00000058453	ciliary rootlet coiled-coil, rootletin [Source:HGNC Symbol;Acc:21299]	ENST00000466256
ch1.g17380195	SDHB	TC	T	DEL	Hom	TC/T	T	INTRON	MODIFIER			280	SDHB	protein_coding	ENSG00000117118	succinate dehydrogenase complex, subunit B, iron sulfur (Ip) [Source:HGNC Symbol;Acc:10681]	ENST00000375499
ch1.g17398066	PADI2	G	C	SNV	Hom	CCCC	C	INTRON	MODIFIER			665	PADI2	protein_coding	ENSG00000117115	peptidyl arginine deiminase, type II [Source:HGNC Symbol;Acc:18341]	ENST00000375486
ch1.g17596980	PADI3	C	CA	INS	Het	T/C	C/CA	INTRON	MODIFIER			664	PADI3	protein_coding	ENSG00000142619	peptidyl arginine deiminase, type III [Source:HGNC Symbol;Acc:18337]	ENST00000375460
ch1.g17660802	PADI4	A	AT	INS	Het	T/C	A/AT	INTRON	MODIFIER			663	PADI4	protein_coding	ENSG00000159339	peptidyl arginine deiminase, type IV [Source:HGNC Symbol;Acc:18368]	ENST00000375448
ch1.g17666547	PADI4	G	A	SNV	Hom	GCGCA/G	A	INTRON	MODIFIER			663	PADI4	protein_coding	ENSG00000159339	peptidyl arginine deiminase, type IV [Source:HGNC Symbol;Acc:18368]	ENST00000375448
ch1.g17721695	PADI6	GTTT	G,GTT	DEL,DEL	Hom	GTTTTTTTTT	G	INTRON	MODIFIER				PADI6	processed_transcript	ENSG00000256049	peptidyl arginine deiminase, type VI [Source:HGNC Symbol;Acc:20449]	ENST00000358481
ch1.g18810484	KLHDC7A	G	A	SNV	Het	GAA/AAC	G/A	UTR_3_PRIME	MODIFIER	675		777	KLHDC7A	protein_coding	ENSG00000179023	kelch domain containing 7A [Source:HGNC Symbol;Acc:26791]	ENST00000400664
ch1.g19168478	TAS1R2	G	GA	INS	Hom	G/A	GA	INTRON	MODIFIER			839	TAS1R2	protein_coding	ENSG00000179002	taste receptor, type 1, member 2 [Source:HGNC Symbol;Acc:14905]	ENST00000375371
ch1.g19211866	ALDH4A1	A	G	SNV	Hom	A/G	G	INTRON	MODIFIER			563	ALDH4A1	protein_coding	ENSG00000159423	aldehyde dehydrogenase 4 family, member A1 [Source:HGNC Symbol;Acc:406]	ENST00000290597
ch1.g19229021	ALDH4A1	G	T	SNV	Het	GGGT/TGGC	G/T	UTR_5_PRIME	MODIFIER	4		563	ALDH4A1	protein_coding	ENSG00000159423	aldehyde dehydrogenase 4 family, member A1 [Source:HGNC Symbol;Acc:406]	ENST00000290597
ch1.g19441685	UBR4	GTGCACATGCA	GTGCG	DEL	Hom	GTGCA	GTGCG	INTRON	MODIFIER			5204	UBR4	protein_coding	ENSG00000127481	ubiquitin protein ligase E3 component n-recognin 4 [Source:HGNC Symbol;Acc:30313]	ENST00000375267
ch1.g19441695	UBR4	A	G	SNV	Het	G	A/G	INTRON	MODIFIER			5204	UBR4	protein_coding	ENSG00000127481	ubiquitin protein ligase E3 component n-recognin 4 [Source:HGNC Symbol;Acc:30313]	ENST00000375267
ch1.g19652132	PQLC2	T	G	SNV	Hom	GG/GGGT	G	INTRON	MODIFIER			291	PQLC2	protein_coding	ENSG00000040487	PQ loop repeat containing 2 [Source:HGNC Symbol;Acc:26001]	ENST00000375153
ch1.g19652132	PQLC2	TG	GGGT	MIXED	Hom	GG/GGGT	GGGT	INTRON	MODIFIER			291	PQLC2	protein_coding	ENSG00000040487	PQ loop repeat containing 2 [Source:HGNC Symbol;Acc:26001]	ENST00000375153
ch1.g19675263	CAPZB	GCG	G,GG	DEL,DEL	Hom	GG	G/GG	INTRON	MODIFIER			301	CAPZB	protein_coding	ENSG00000077549	capping protein (actin filament) muscle Z-line, beta [Source:HGNC Symbol;Acc:1491]	ENST00000433834
ch1.g19684180	CAPZB	C	T	SNV	Hom	C/T	T	INTRON	MODIFIER			301	CAPZB	protein_coding	ENSG00000077549	capping protein (actin filament) muscle Z-line, beta [Source:HGNC Symbol;Acc:1491]	ENST00000433834
ch1.g20250336	PLA2G2E	A	G	SNV	Het	G	A/G	UPSTREAM	MODIFIER	226		142	PLA2G2E	protein_coding	ENSG00000188784	phospholipase A2, group IIE [Source:HGNC Symbol;Acc:13414]	ENST00000375116
ch1.g20250336	PLA2G2E	ATCA	GTCG	MNV	Hom	G	GTCG	UPSTREAM	MODIFIER	226		142	PLA2G2E	protein_coding	ENSG00000188784	phospholipase A2, group IIE [Source:HGNC Symbol;Acc:13414]	ENST00000375116
ch1.g20250339	PLA2G2E	A	G	SNV	Het	G	A/G	UPSTREAM	MODIFIER	229		142	PLA2G2E	protein_coding	ENSG00000188784	phospholipase A2, group IIE [Source:HGNC Symbol;Acc:13414]	ENST00000375116
ch1.g20442583	PLA2G2D	A	G	SNV	Het	GTTGC/ATTGC	A/G	INTRON	MODIFIER			145	PLA2G2D	protein_coding	ENSG00000117215	phospholipase A2, group IID [Source:HGNC Symbol;Acc:9033]	ENST00000375105
ch1.g20663861	VWA5B1	T	A	SNV	Het	A/G	T/A	INTRON	MODIFIER			1220	VWA5B1	protein_coding	ENSG00000158816	von Willebrand factor A domain containing 5B1 [Source:HGNC Symbol;Acc:26538]	ENST00000375079
ch1.g20827031	MUL1	A	G	SNV	Hom	A/G	G	UTR_3_PRIME	MODIFIER	152		352	MUL1	protein_coding	ENSG00000090432	mitochondrial E3 ubiquitin protein ligase 1 [Source:HGNC Symbol;Acc:25762]	ENST00000264198
ch1.g20931774	CDA	A	G	SNV	Het	G	A/G	INTRON	MODIFIER			146	CDA	protein_coding	ENSG00000158825	cytidine deaminase [Source:HGNC Symbol;Acc:1712]	ENST00000375071
ch1.g20971980	PINK1	C	CAA,CA	INS,INS	Hom	CA/CAA	CAA/CA	INTRON	MODIFIER			581	PINK1	protein_coding	ENSG00000158828	PTEN induced putative kinase 1 [Source:HGNC Symbol;Acc:14581]	ENST00000321556
ch1.g21048999	KIF17	G	A	SNV	Hom	G/A	A	UPSTREAM	MODIFIER	4489		1029	KIF17	protein_coding	ENSG00000117245	kinesin family member 17 [Source:HGNC Symbol;Acc:19167]	ENST00000247986
ch1.g21102502	HP1BP3	CA	C	DEL	Het	CAA/C	CA/C	INTRON	MODIFIER			553	HP1BP3	protein_coding	ENSG00000127483	heterochromatin protein 1, binding protein 3 [Source:HGNC Symbol;Acc:24973]	ENST00000312239
ch1.g21206063	EIF4G3	T	C	SNV	Het	C	T/C	INTRON	MODIFIER			1591	EIF4G3	protein_coding	ENSG00000075151	eukaryotic translation initiation factor 4 gamma, 3 [Source:HGNC Symbol;Acc:3298]	ENST00000374937
ch1.g21752830	NBPF2P	C	T	SNV	Het	T/G	C/T	EXON	MODIFIER				NBPF2P	unprocessed_pseudogene	ENSG00000227001	neuroblastoma breakpoint family, member 2, pseudogene [Source:HGNC Symbol;Acc:31987]	ENST00000426482
ch1.g21798320	NBPF3	T	G	SNV	Het	A/G	T/G	INTRON	MODIFIER			633	NBPF3	protein_coding	ENSG00000142794	neuroblastoma breakpoint family, member 3 [Source:HGNC Symbol;Acc:25076]	ENST00000318249
ch1.g21808949	NBPF3	T	G	SNV	Hom	T/C	G	INTRON	MODIFIER			633	NBPF3	protein_coding	ENSG00000142794	neuroblastoma breakpoint family, member 3 [Source:HGNC Symbol;Acc:25076]	ENST00000318249
ch1.g22082967	USP48	CAA	C,CA,CAAA	DEL,DEL,INS	Hom	C/CAA	C/CA	INTRON	MODIFIER			1047	USP48	protein_coding	ENSG00000090686	ubiquitin specific peptidase 48 [Source:HGNC Symbol;Acc:18533]	ENST00000529637
ch1.g22181723	HSPG2	G	C	SNV	Hom	G/C	C	INTRON	MODIFIER			4391	HSPG2	protein_coding	ENSG00000142798	heparan sulfate proteoglycan 2 [Source:HGNC Symbol;Acc:5273]	ENST00000374695
ch1.g22310411	CELA3B	AGA	GGG	MNV	Hom	G	GGG	INTRON	MODIFIER			270	CELA3B	protein_coding	ENSG00000219073	chymotrypsin-like elastase family, member 3B [Source:HGNC Symbol;Acc:15945]	ENST00000337107
ch1.g22315738	CELA3B	C	T	SNV	Het	T	C/T	INTRON	MODIFIER			270	CELA3B	protein_coding	ENSG00000219073	chymotrypsin-like elastase family, member 3B [Source:HGNC Symbol;Acc:15945]	ENST00000337107
ch1.g22327961	CELA3A	C	G	SNV	Hom	GCG/GCA	G	UPSTREAM	MODIFIER	188		270	CELA3A	protein_coding	ENSG00000142789	chymotrypsin-like elastase family, member 3A [Source:HGNC Symbol;Acc:15944]	ENST00000290122
ch1.g22327961	CELA3A	CCA	GCG	MNV	Hom	GCG/GCA	GCG	UPSTREAM	MODIFIER	188		270	CELA3A	protein_coding	ENSG00000142789	chymotrypsin-like elastase family, member 3A [Source:HGNC Symbol;Acc:15944]	ENST00000290122
ch1.g22328059	CELA3A	G	C	SNV	Het	GAG/CAT	G/C	UPSTREAM	MODIFIER	90		270	CELA3A	protein_coding	ENSG00000142789	chymotrypsin-like elastase family, member 3A [Source:HGNC Symbol;Acc:15944]	ENST00000290122
ch1.g22329062	CELA3A	C	G	SNV	Het	CCGG/GTGG	C/G	INTRON	MODIFIER			270	CELA3A	protein_coding	ENSG00000142789	chymotrypsin-like elastase family, member 3A [Source:HGNC Symbol;Acc:15944]	ENST00000290122
ch1.g22837586	ZBTB40	CTT	CT,C	DEL,DEL	Het	C/CT	CTT/CT	INTRON	MODIFIER			1239	ZBTB40	protein_coding	ENSG00000184677	zinc finger and BTB domain containing 40 [Source:HGNC Symbol;Acc:29045]	ENST00000375647
ch1.g23107811	EPHB2	TAA	T,TA	DEL,DEL	Hom	C/T	T/TA	INTRON	MODIFIER			1055	EPHB2	protein_coding	ENSG00000133216	EPH receptor B2 [Source:HGNC Symbol;Acc:3393]	ENST00000400191
ch1.g23758498	ASAP3	TT	TAT,TA	INS,SNV	Hom	G	TAT/TA	INTRON	MODIFIER			903	ASAP3	protein_coding	ENSG00000088280	ArfGAP with SH3 domain, ankyrin repeat and PH domain 3 [Source:HGNC Symbol;Acc:14987]	ENST00000336689
ch1.g23908221	MDS2	CT	CTT,C	INS,DEL	Hom	C/T	CTT/C	INTRON	MODIFIER				MDS2	processed_transcript	ENSG00000197880	myelodysplastic syndrome 2 translocation associated [Source:HGNC Symbol;Acc:29633]	ENST00000477916
ch1.g24082269	TCEB3	CA	C	DEL	Het	CAA/CA	CA/C	INTRON	MODIFIER			798	TCEB3	protein_coding	ENSG00000011007	transcription elongation factor B (SIII), polypeptide 3 (110kDa, elongin A) [Source:HGNC Symbol;Acc:11620]	ENST00000418390
ch1.g24124799	GALE	A	C	SNV	Het	C/T	A/C	INTRON	MODIFIER			348	GALE	protein_coding	ENSG00000117308	UDP-galactose-4-epimerase [Source:HGNC Symbol;Acc:4116]	ENST00000374497
ch1.g24464006	IL22RA1	C	CT	INS	Het	C/T	C/CT	INTRON	MODIFIER			574	IL22RA1	protein_coding	ENSG00000142677	interleukin 22 receptor, alpha 1 [Source:HGNC Symbol;Acc:13700]	ENST00000270800
ch1.g24927727	NCMAP	C	T	SNV	Het	CGTAG/TGTAA	C/T	INTRON	MODIFIER			102	NCMAP	protein_coding	ENSG00000184454	noncompact myelin associated protein [Source:HGNC Symbol;Acc:29332]	ENST00000374392
ch1.g24969973	SRRM1	ACCCCCCCCCC	ACCCCCCCC,ACCCCCCCCA	DEL,MIXED	Hom	A/C	ACCCCCCCC	INTRON	MODIFIER			916	SRRM1	protein_coding	ENSG00000133226	serine/arginine repetitive matrix 1 [Source:HGNC Symbol;Acc:16638]	ENST00000447431
ch1.g24978892	SRRM1	CA	C	DEL	Het	CAA/CA	CA/C	INTRON	MODIFIER			916	SRRM1	protein_coding	ENSG00000133226	serine/arginine repetitive matrix 1 [Source:HGNC Symbol;Acc:16638]	ENST00000447431
ch1.g25350186		G	C	SNV	Hom	G/C	C	INTERGENIC	MODIFIER
ch1.g25880261	LDLRAP1	CAA	C	DEL	Het	CAA/CA	CAA/C	INTRON	MODIFIER			308	LDLRAP1	protein_coding	ENSG00000157978	low density lipoprotein receptor adaptor protein 1 [Source:HGNC Symbol;Acc:18640]	ENST00000374338
ch1.g26128307	SEPN1	C	T	SNV	Het	T	C/T	INTRON	MODIFIER			556	SEPN1	protein_coding	ENSG00000162430	selenoprotein N, 1 [Source:HGNC Symbol;Acc:15999]	ENST00000354177
ch1.g26139055	SEPN1	AAC	A	DEL	Het	A/G	AAC/A	INTRON	MODIFIER			556	SEPN1	protein_coding	ENSG00000162430	selenoprotein N, 1 [Source:HGNC Symbol;Acc:15999]	ENST00000354177
ch1.g26514111	CNKSR1	CT	C	DEL	Het	C/T	CT/C	INTRON	MODIFIER			720	CNKSR1	protein_coding	ENSG00000142675	connector enhancer of kinase suppressor of Ras 1 [Source:HGNC Symbol;Acc:19700]	ENST00000374253
ch1.g26528181	CATSPER4	C	CTT,CT	INS,INS	Het	CT/CTTT	C/CTT	DOWNSTREAM	MODIFIER	88		482	CATSPER4	protein_coding	ENSG00000188782	cation channel, sperm associated 4 [Source:HGNC Symbol;Acc:23220]	ENST00000338855
ch1.g26671575	AIM1L	A	G	SNV	Hom	GACG	G	UPSTREAM	MODIFIER	999		787	AIM1L	protein_coding	ENSG00000176092	absent in melanoma 1-like [Source:HGNC Symbol;Acc:17295]	ENST00000527815
ch1.g26671625	AIM1L	A	G	SNV	Het	G	A/G	UPSTREAM	MODIFIER	1049		787	AIM1L	protein_coding	ENSG00000176092	absent in melanoma 1-like [Source:HGNC Symbol;Acc:17295]	ENST00000527815
ch1.g26671658	AIM1L	G	A	SNV	Het	G	G/A	UPSTREAM	MODIFIER	1082		787	AIM1L	protein_coding	ENSG00000176092	absent in melanoma 1-like [Source:HGNC Symbol;Acc:17295]	ENST00000527815
ch1.g26671690	AIM1L	A	G	SNV	Het	G	A/G	UPSTREAM	MODIFIER	1114		787	AIM1L	protein_coding	ENSG00000176092	absent in melanoma 1-like [Source:HGNC Symbol;Acc:17295]	ENST00000527815
ch1.g26671719	AIM1L	C	T	SNV	Het	G	C/T	UPSTREAM	MODIFIER	1143		787	AIM1L	protein_coding	ENSG00000176092	absent in melanoma 1-like [Source:HGNC Symbol;Acc:17295]	ENST00000527815
ch1.g27220019	GPATCH3	GCT	G	DEL	Het	G/T	GCT/G	INTRON	MODIFIER			525	GPATCH3	protein_coding	ENSG00000198746	G patch domain containing 3 [Source:HGNC Symbol;Acc:25720]	ENST00000361720
ch1.g27333596	FAM46B	A	T	SNV	Het	C	A/T	INTRON	MODIFIER			425	FAM46B	protein_coding	ENSG00000158246	family with sequence similarity 46, member B [Source:HGNC Symbol;Acc:28273]	ENST00000289166
ch1.g27333602	FAM46B	T	G	SNV	Het	C	T/G	INTRON	MODIFIER			425	FAM46B	protein_coding	ENSG00000158246	family with sequence similarity 46, member B [Source:HGNC Symbol;Acc:28273]	ENST00000289166
ch1.g27333608	FAM46B	T	G	SNV	Het	C	T/G	INTRON	MODIFIER			425	FAM46B	protein_coding	ENSG00000158246	family with sequence similarity 46, member B [Source:HGNC Symbol;Acc:28273]	ENST00000289166
ch1.g28817355	PHACTR4	C	CA	INS	Het	C/A	C/CA	INTRON	MODIFIER			712	PHACTR4	protein_coding	ENSG00000204138	phosphatase and actin regulator 4 [Source:HGNC Symbol;Acc:25793]	ENST00000373836
ch1.g28832713	RCC1	CT	C	DEL	Het	A/G	CT/C	INTRON	MODIFIER			421	RCC1	protein_coding	ENSG00000180198	regulator of chromosome condensation 1 [Source:HGNC Symbol;Acc:1913]	ENST00000373833
ch1.g29019731	GMEB1	A	AT	INS	Het	AT/A	A/AT	INTRON	MODIFIER			573	GMEB1	protein_coding	ENSG00000162419	glucocorticoid modulatory element binding protein 1 [Source:HGNC Symbol;Acc:4370]	ENST00000294409
ch1.g29320169	EPB41	CT	C	DEL	Hom	CT/C	C	INTRON	MODIFIER			864	EPB41	protein_coding	ENSG00000159023	erythrocyte membrane protein band 4.1 (elliptocytosis 1, RH-linked) [Source:HGNC Symbol;Acc:3377]	ENST00000343067
ch1.g29842354		C	CT	INS	Het	T	C/CT	INTERGENIC	MODIFIER
ch1.g29845239		A	T	SNV	Het	ACTT/TCTA	A/T	INTERGENIC	MODIFIER
ch1.g31732602	SNRNP40	CA	C,CAA	DEL,INS	Het	CAA/CA	CA/C	DOWNSTREAM	MODIFIER	193		409	SNRNP40	protein_coding	ENSG00000060688	small nuclear ribonucleoprotein 40kDa (U5) [Source:HGNC Symbol;Acc:30857]	ENST00000446633
ch1.g31838551	ZCCHC17	T	TA	INS	Het	TA/T	T/TA	DOWNSTREAM	MODIFIER	1153		243	ZCCHC17	protein_coding	ENSG00000121766	zinc finger, CCHC domain containing 17 [Source:HGNC Symbol;Acc:30246]	ENST00000422613
ch1.g31838909	ZCCHC17	ATGTGTGTGTG	A	DEL	Hom	TA/T	A	DOWNSTREAM	MODIFIER	1511		243	ZCCHC17	protein_coding	ENSG00000121766	zinc finger, CCHC domain containing 17 [Source:HGNC Symbol;Acc:30246]	ENST00000422613
ch1.g32044607	TINAGL1	G	C	SNV	Hom	CTA	C	INTRON	MODIFIER			467	TINAGL1	protein_coding	ENSG00000142910	tubulointerstitial nephritis antigen-like 1 [Source:HGNC Symbol;Acc:19168]	ENST00000271064
ch1.g32260034	SPOCD1	A	G	SNV	Het	G	A/G	INTRON	MODIFIER			1216	SPOCD1	protein_coding	ENSG00000134668	SPOC domain containing 1 [Source:HGNC Symbol;Acc:26338]	ENST00000360482
ch1.g32541464	TMEM39B	T	C	SNV	Hom	T/C	C	INTRON	MODIFIER			492	TMEM39B	protein_coding	ENSG00000121775	transmembrane protein 39B [Source:HGNC Symbol;Acc:25510]	ENST00000336294
ch1.g32692168	EIF3I	ATT	AT,A	DEL,DEL	Hom	ATT/AT	AT/A	INTRON	MODIFIER			325	EIF3I	protein_coding	ENSG00000084623	eukaryotic translation initiation factor 3, subunit I [Source:HGNC Symbol;Acc:3272]	ENST00000373586
ch1.g33139043	RBBP4	C	T	SNV	Hom	CTT/TTCT	T	INTRON	MODIFIER			425	RBBP4	protein_coding	ENSG00000162521	retinoblastoma binding protein 4 [Source:HGNC Symbol;Acc:9887]	ENST00000373493
ch1.g33139043	RBBP4	CTT	TTCT,TTC	MIXED,MNV	Hom	CTT/TTCT	TTCT/TTC	INTRON	MODIFIER			425	RBBP4	protein_coding	ENSG00000162521	retinoblastoma binding protein 4 [Source:HGNC Symbol;Acc:9887]	ENST00000373493
ch1.g33139045	RBBP4	T	C	SNV	Het	TC	T/C	INTRON	MODIFIER			425	RBBP4	protein_coding	ENSG00000162521	retinoblastoma binding protein 4 [Source:HGNC Symbol;Acc:9887]	ENST00000373493
ch1.g34038464	CSMD2	CTTTT	CTTC	MIXED	Het	CTTTT/CTTT	CTTTT/CTTC	INTRON	MODIFIER			3631	CSMD2	protein_coding	ENSG00000121904	CUB and Sushi multiple domains 2 [Source:HGNC Symbol;Acc:19290]	ENST00000373381
ch1.g34254108	CSMD2	CA	CAA,C	INS,DEL	Het	T/C	CA/CAA	INTRON	MODIFIER			3631	CSMD2	protein_coding	ENSG00000121904	CUB and Sushi multiple domains 2 [Source:HGNC Symbol;Acc:19290]	ENST00000373381
ch1.g34286189	CSMD2	A	C	SNV	Hom	AAAC	C	INTRON	MODIFIER			3631	CSMD2	protein_coding	ENSG00000121904	CUB and Sushi multiple domains 2 [Source:HGNC Symbol;Acc:19290]	ENST00000373381
ch1.g36031536	NCDN	AG	A	DEL	Het	A	AG/A	UTR_3_PRIME	MODIFIER	273		729	NCDN	protein_coding	ENSG00000020129	neurochondrin [Source:HGNC Symbol;Acc:17597]	ENST00000356090
ch1.g36203714	CLSPN	AATATATAT	AAA,AAAA	DEL,MIXED	Hom	AAAA	AAA/AAAA	INTRON	MODIFIER			1339	CLSPN	protein_coding	ENSG00000092853	claspin [Source:HGNC Symbol;Acc:19715]	ENST00000318121
ch1.g36282399	AGO4	CAAAAAAAAAAAAA	CAAAAAAAAAAAA,C	DEL,DEL	Het	CAAAAAAAAAAAAAAAAAA/CAAAAAAAAAAAAAAAAA	CAAAAAAAAAAAAA/CAAAAAAAAAAAA	INTRON	MODIFIER			861	AGO4	protein_coding	ENSG00000134698	argonaute RISC catalytic component 4 [Source:HGNC Symbol;Acc:18424]	ENST00000373210
ch1.g36282399	AGO4	CAAAAAAAAAAAAAAAAAAAAAAAG	CAAAAAAAAAAAAAAAAGAAAAAG,CAAAAAAAAAAAAAAAAAGAAAAAG,CAAAAAAAAAAG,CAAAAAAAAAAAAAAAAAAAAAAAA	MIXED,SNV,DEL,SNV	Hom	CAAAAAAAAAAAAAAAAAA/CAAAAAAAAAAAAAAAAA	CAAAAAAAAAAAAAAAAGAAAAAG/CAAAAAAAAAAAAAAAAAGAAAAAG	INTRON	MODIFIER			861	AGO4	protein_coding	ENSG00000134698	argonaute RISC catalytic component 4 [Source:HGNC Symbol;Acc:18424]	ENST00000373210
ch1.g36316381	AGO4	CA	C	DEL	Het	CATAT	CA/C	INTRON	MODIFIER			861	AGO4	protein_coding	ENSG00000134698	argonaute RISC catalytic component 4 [Source:HGNC Symbol;Acc:18424]	ENST00000373210
ch1.g36316418	AGO4	C	CA	INS	Het	CA	C/CA	INTRON	MODIFIER			861	AGO4	protein_coding	ENSG00000134698	argonaute RISC catalytic component 4 [Source:HGNC Symbol;Acc:18424]	ENST00000373210
ch1.g36784499	SH3D21	AAATAATAAT	A	DEL	Hom	A/AAAT	A	INTRON	MODIFIER			756	SH3D21	protein_coding	ENSG00000214193	SH3 domain containing 21 [Source:HGNC Symbol;Acc:26236]	ENST00000453908
ch1.g36809698	STK40	A	C	SNV	Het	G	A/C	INTRON	MODIFIER			440	STK40	protein_coding	ENSG00000196182	serine/threonine kinase 40 [Source:HGNC Symbol;Acc:21373]	ENST00000373130
ch1.g36809705	STK40	G	C	SNV	Het	G	G/C	INTRON	MODIFIER			440	STK40	protein_coding	ENSG00000196182	serine/threonine kinase 40 [Source:HGNC Symbol;Acc:21373]	ENST00000373130
ch1.g36884530	OSCP1	G	A	SNV	Het	GA/G	G/A	INTRON	MODIFIER			389	OSCP1	protein_coding	ENSG00000116885	organic solute carrier partner 1 [Source:HGNC Symbol;Acc:29971]	ENST00000356637
ch1.g36884530	OSCP1	G	GA	INS	Het	GA/G	G/GA	INTRON	MODIFIER			389	OSCP1	protein_coding	ENSG00000116885	organic solute carrier partner 1 [Source:HGNC Symbol;Acc:29971]	ENST00000356637
ch1.g37626981		T	C	SNV	Het	C	T/C	INTERGENIC	MODIFIER
ch1.g37961298	MEAF6	C	A	SNV	Het	AC/AA	C/A	INTRON	MODIFIER			201	MEAF6	protein_coding	ENSG00000163875	MYST/Esa1-associated factor 6 [Source:HGNC Symbol;Acc:25674]	ENST00000373075
ch1.g38052867	GNL2	C	CA	INS	Het	CAAAAAAAAAAAAAC/CAAAAAAAAAAAAAAC	C/CA	INTRON	MODIFIER			731	GNL2	protein_coding	ENSG00000134697	guanine nucleotide binding protein-like 2 (nucleolar) [Source:HGNC Symbol;Acc:29925]	ENST00000373062
ch1.g38187099	EPHA10	CA	C	DEL	Het	C/T	CA/C	INTRON	MODIFIER			1014	EPHA10	protein_coding	ENSG00000183317	EPH receptor A10 [Source:HGNC Symbol;Acc:19987]	ENST00000427468
ch1.g38332057	INPP5B	TTCTCTCTCTCTCTCTCTCTCTCA	TTCTCTCTCTCTCTCTCTCTCTCTCA,TTCTCTCTCTCTCTCTCTCTCTCT,TTCTCTCTCTCTCTCTCTCA	INS,SNV,DEL	Hom	TTCTCTCTCTCTCTCTCTCTCTCA/TTCTCTCTCTCTCTCTCTCTCTCTCA	TTCTCTCTCTCTCTCTCTCTCTCTCA/TTCTCTCTCTCTCTCTCTCTCTCT	INTRON	MODIFIER			993	INPP5B	protein_coding	ENSG00000204084	inositol polyphosphate-5-phosphatase, 75kDa [Source:HGNC Symbol;Acc:6077]	ENST00000373023
ch1.g38333984	INPP5B	CA	C	DEL	Het	TTCTCTCTCTCTCTCTCTCTCTCA/TTCTCTCTCTCTCTCTCTCTCTCTCA	CA/C	INTRON	MODIFIER			993	INPP5B	protein_coding	ENSG00000204084	inositol polyphosphate-5-phosphatase, 75kDa [Source:HGNC Symbol;Acc:6077]	ENST00000373023
ch1.g38356899	INPP5B	C	CA	INS	Hom	C/CA	CA	INTRON	MODIFIER			993	INPP5B	protein_coding	ENSG00000204084	inositol polyphosphate-5-phosphatase, 75kDa [Source:HGNC Symbol;Acc:6077]	ENST00000373023
ch1.g38425629	SF3A3	CAAA	C	DEL	Het	CAA/CA	CAAA/C	INTRON	MODIFIER			501	SF3A3	protein_coding	ENSG00000183431	splicing factor 3a, subunit 3, 60kDa [Source:HGNC Symbol;Acc:10767]	ENST00000373019
ch1.g38484665	UTP11L	G	GT	INS	Het	AT/A	G/GT	INTRON	MODIFIER			253	UTP11L	protein_coding	ENSG00000183520	UTP11-like, U3 small nucleolar ribonucleoprotein, (yeast) [Source:HGNC Symbol;Acc:24329]	ENST00000373014
ch1.g39494666	NDUFS5	C	CT	INS	Het	CT/C	C/CT	INTRON	MODIFIER			106	NDUFS5	protein_coding	ENSG00000168653	NADH dehydrogenase (ubiquinone) Fe-S protein 5, 15kDa (NADH-coenzyme Q reductase) [Source:HGNC Symbol;Acc:7712]	ENST00000372967
ch1.g39751172	MACF1	C	CT	INS	Het	CT/C	C/CT	INTRON	MODIFIER			7592	MACF1	protein_coding	ENSG00000127603	microtubule-actin crosslinking factor 1 [Source:HGNC Symbol;Acc:13664]	ENST00000567887
ch1.g39826391	MACF1	A	ATTAT	INS	Het	C/G	A/ATTAT	INTRON	MODIFIER			7592	MACF1	protein_coding	ENSG00000127603	microtubule-actin crosslinking factor 1 [Source:HGNC Symbol;Acc:13664]	ENST00000567887
ch1.g39982088	BMP8A	G	A	SNV	Het	G	G/A	INTRON	MODIFIER			402	BMP8A	protein_coding	ENSG00000183682	bone morphogenetic protein 8a [Source:HGNC Symbol;Acc:21650]	ENST00000331593
ch1.g39991730	BMP8A	G	GGAGT	INS	Hom	G/GGAGT	GGAGT	DOWNSTREAM	MODIFIER	124		402	BMP8A	protein_coding	ENSG00000183682	bone morphogenetic protein 8a [Source:HGNC Symbol;Acc:21650]	ENST00000331593
ch1.g40149926	HPCAL4	C	T	SNV	Het	CCCCGGGTGCCTCGCCTCCTCCCAT	C/T	INTRON	MODIFIER			191	HPCAL4	protein_coding	ENSG00000116983	hippocalcin like 4 [Source:HGNC Symbol;Acc:18212]	ENST00000372844
ch1.g40149938	HPCAL4	T	C	SNV	Het	CCCCGGGTGCCTCGCCTCCTCCCAT	T/C	INTRON	MODIFIER			191	HPCAL4	protein_coding	ENSG00000116983	hippocalcin like 4 [Source:HGNC Symbol;Acc:18212]	ENST00000372844
ch1.g40349335	TRIT1	C	CT	INS	Het	CT/CTT	C/CT	UPSTREAM	MODIFIER	158		467	TRIT1	protein_coding	ENSG00000043514	tRNA isopentenyltransferase 1 [Source:HGNC Symbol;Acc:20286]	ENST00000316891
ch1.g40557656	PPT1	G	A	SNV	Het	A	G/A	INTRON	MODIFIER			306	PPT1	protein_coding	ENSG00000131238	palmitoyl-protein thioesterase 1 [Source:HGNC Symbol;Acc:9325]	ENST00000433473
ch1.g40840296	SMAP2	T	A	SNV	Hom	T/A	A	INTRON	MODIFIER			429	SMAP2	protein_coding	ENSG00000084070	small ArfGAP2 [Source:HGNC Symbol;Acc:25082]	ENST00000372718
ch1.g41228898	NFYC	G	A	SNV	Het	A	G/A	INTRON	MODIFIER			458	NFYC	protein_coding	ENSG00000066136	nuclear transcription factor Y, gamma [Source:HGNC Symbol;Acc:7806]	ENST00000308733
ch1.g41282919	KCNQ4	C	T	SNV	Het	CTC/TTT	C/T	INTRON	MODIFIER			695	KCNQ4	protein_coding	ENSG00000117013	potassium voltage-gated channel, KQT-like subfamily, member 4 [Source:HGNC Symbol;Acc:6298]	ENST00000347132
ch1.g41288092	KCNQ4	T	G	SNV	Het	A/G	T/G	INTRON	MODIFIER			695	KCNQ4	protein_coding	ENSG00000117013	potassium voltage-gated channel, KQT-like subfamily, member 4 [Source:HGNC Symbol;Acc:6298]	ENST00000347132
ch1.g41289579	KCNQ4	C	T	SNV	Het	T	C/T	INTRON	MODIFIER			695	KCNQ4	protein_coding	ENSG00000117013	potassium voltage-gated channel, KQT-like subfamily, member 4 [Source:HGNC Symbol;Acc:6298]	ENST00000347132
ch1.g41301019	KCNQ4	T	C	SNV	Hom	T/C	C	INTRON	MODIFIER			695	KCNQ4	protein_coding	ENSG00000117013	potassium voltage-gated channel, KQT-like subfamily, member 4 [Source:HGNC Symbol;Acc:6298]	ENST00000347132
ch1.g43681270	WDR65	C	T	SNV	Hom	C/T	T	INTRON	MODIFIER			1250	WDR65	protein_coding	ENSG00000243710	WD repeat domain 65 [Source:HGNC Symbol;Acc:26485]	ENST00000372492
ch1.g44063250	PTPRF	T	C	SNV	Het	C	T/C	INTRON	MODIFIER			1907	PTPRF	protein_coding	ENSG00000142949	protein tyrosine phosphatase, receptor type, F [Source:HGNC Symbol;Acc:9670]	ENST00000359947
ch1.g44160186	KDM4A	CA	C	DEL	Het	CAA/CA	CA/C	INTRON	MODIFIER			1064	KDM4A	protein_coding	ENSG00000066135	lysine (K)-specific demethylase 4A [Source:HGNC Symbol;Acc:22978]	ENST00000372396
ch1.g44443422	DPH2	C	T	SNV	Hom	C/T	T	DOWNSTREAM	MODIFIER	4381		489	DPH2	protein_coding	ENSG00000132768	DPH2 homolog (S. cerevisiae) [Source:HGNC Symbol;Acc:3004]	ENST00000255108
ch1.g46095989	GPBP1L1	T	C	SNV	Het	C	T/C	INTRON	MODIFIER			474	GPBP1L1	protein_coding	ENSG00000159592	GC-rich promoter binding protein 1-like 1 [Source:HGNC Symbol;Acc:28843]	ENST00000290795
ch1.g46347875	MAST2	A	T	SNV	Het	AAAAA	A/T	INTRON	MODIFIER			1798	MAST2	protein_coding	ENSG00000086015	microtubule associated serine/threonine kinase 2 [Source:HGNC Symbol;Acc:19035]	ENST00000361297
ch1.g46347875	MAST2	AAAAT	TAAA,AAAAA,ATAAA	MIXED,SNV,MNV	Hom	AAAAA	TAAA/AAAAA	INTRON	MODIFIER			1798	MAST2	protein_coding	ENSG00000086015	microtubule associated serine/threonine kinase 2 [Source:HGNC Symbol;Acc:19035]	ENST00000361297
ch1.g46598269	PIK3R3	CCCGA	ACCGC,CCCGC	MNV,SNV	Hom	C/A	ACCGC/CCCGC	INTRON	MODIFIER			507	PIK3R3	protein_coding	ENSG00000117461	phosphoinositide-3-kinase, regulatory subunit 3 (gamma) [Source:HGNC Symbol;Acc:8981]	ENST00000540385
ch1.g47548189	CYP4Z1	A	G	SNV	Het	A/T	A/G	INTRON	MODIFIER			505	CYP4Z1	protein_coding	ENSG00000186160	cytochrome P450, family 4, subfamily Z, polypeptide 1 [Source:HGNC Symbol;Acc:20583]	ENST00000334194
ch1.g47652870	PDZK1IP1	CCTTGAG	C	DEL	Hom	CACA	C	INTRON	MODIFIER			114	PDZK1IP1	protein_coding	ENSG00000162366	PDZK1 interacting protein 1 [Source:HGNC Symbol;Acc:16887]	ENST00000294338
ch1.g50163361	AGBL4	A	G	SNV	Het	C/T	A/G	INTRON	MODIFIER			503	AGBL4	protein_coding	ENSG00000186094	ATP/GTP binding protein-like 4 [Source:HGNC Symbol;Acc:25892]	ENST00000371839
ch1.g52213864	OSBPL9	A	C	SNV	Het	C	A/C	INTRON	MODIFIER			754	OSBPL9	protein_coding	ENSG00000117859	oxysterol binding protein-like 9 [Source:HGNC Symbol;Acc:16386]	ENST00000371710
ch1.g52248017	OSBPL9	A	G	SNV	Het	G	A/G	INTRON	MODIFIER			754	OSBPL9	protein_coding	ENSG00000117859	oxysterol binding protein-like 9 [Source:HGNC Symbol;Acc:16386]	ENST00000371710
ch1.g54514223	TMEM59	T	C	SNV	Het	C/A	T/C	INTRON	MODIFIER			323	TMEM59	protein_coding	ENSG00000116209	transmembrane protein 59 [Source:HGNC Symbol;Acc:1239]	ENST00000234831
ch1.g54692854	MRPL37	A	AGG	INS	Het	T/C	A/AGG	DOWNSTREAM	MODIFIER	1718		483	MRPL37	protein_coding	ENSG00000116221	mitochondrial ribosomal protein L37 [Source:HGNC Symbol;Acc:14034]	ENST00000605337
ch1.g54871709	SSBP3	TCGC	T,TCGCCGCCGC	DEL,INS	Het	TCGCCGCCGCCGCCGCCGC/T	TCGC/T	UTR_5_PRIME	MODIFIER	29		388	SSBP3	protein_coding	ENSG00000157216	single stranded DNA binding protein 3 [Source:HGNC Symbol;Acc:15674]	ENST00000371320
ch1.g55080844	ACOT11	C	G	SNV	Het	G	C/G	INTRON	MODIFIER			607	ACOT11	protein_coding	ENSG00000162390	acyl-CoA thioesterase 11 [Source:HGNC Symbol;Acc:18156]	ENST00000371316
ch1.g55129358	MROH7	TA	T	DEL	Het	G	TA/T	INTRON	MODIFIER			1323	MROH7	protein_coding	ENSG00000184313	maestro heat-like repeat family member 7 [Source:HGNC Symbol;Acc:24802]	ENST00000421030
ch1.g55277452	C1orf177	A	C	SNV	Het	A	A/C	INTRON	MODIFIER			418	C1orf177	protein_coding	ENSG00000162398	chromosome 1 open reading frame 177 [Source:HGNC Symbol;Acc:26854]	ENST00000371273
ch1.g55277458	C1orf177	G	C	SNV	Het	A	G/C	INTRON	MODIFIER			418	C1orf177	protein_coding	ENSG00000162398	chromosome 1 open reading frame 177 [Source:HGNC Symbol;Acc:26854]	ENST00000371273
ch1.g55518190	PCSK9	AC	A	DEL	Het	ACCCCCCCC/ACCCCCCC	AC/A	INTRON	MODIFIER			692	PCSK9	protein_coding	ENSG00000169174	proprotein convertase subtilisin/kexin type 9 [Source:HGNC Symbol;Acc:20001]	ENST00000302118
ch1.g55541338	USP24	ACACCACCACC	AC,AA	DEL,DEL	Hom	AC/ACACC	AC	INTRON	MODIFIER			2620	USP24	protein_coding	ENSG00000162402	ubiquitin specific peptidase 24 [Source:HGNC Symbol;Acc:12623]	ENST00000294383
ch1.g55545475	USP24	A	T	SNV	Het	ACT/A	A/T	INTRON	MODIFIER			2620	USP24	protein_coding	ENSG00000162402	ubiquitin specific peptidase 24 [Source:HGNC Symbol;Acc:12623]	ENST00000294383
ch1.g55555285	USP24	G	A	SNV	Het	T/C	G/A	INTRON	MODIFIER			2620	USP24	protein_coding	ENSG00000162402	ubiquitin specific peptidase 24 [Source:HGNC Symbol;Acc:12623]	ENST00000294383
ch1.g55567143	USP24	T	C	SNV	Het	C	T/C	INTRON	MODIFIER			2620	USP24	protein_coding	ENSG00000162402	ubiquitin specific peptidase 24 [Source:HGNC Symbol;Acc:12623]	ENST00000294383
ch1.g55619422	USP24	G	A	SNV	Het	A	G/A	INTRON	MODIFIER			2620	USP24	protein_coding	ENSG00000162402	ubiquitin specific peptidase 24 [Source:HGNC Symbol;Acc:12623]	ENST00000294383
ch1.g57221553	C1orf168	G	T	SNV	Het	GAAAGA/TGAAGA	G/T	INTRON	MODIFIER			728	C1orf168	protein_coding	ENSG00000187889	chromosome 1 open reading frame 168 [Source:HGNC Symbol;Acc:27295]	ENST00000343433
ch1.g57340475	C8A	A	T	SNV	Het	T	A/T	INTRON	MODIFIER			584	C8A	protein_coding	ENSG00000157131	complement component 8, alpha polypeptide [Source:HGNC Symbol;Acc:1352]	ENST00000361249
ch1.g59160724	MYSM1	TA	T	DEL	Het	TAAAAAAAAAAG	TA/T	INTRON	MODIFIER			828	MYSM1	protein_coding	ENSG00000162601	Myb-like, SWIRM and MPN domains 1 [Source:HGNC Symbol;Acc:29401]	ENST00000472487
ch1.g59160724	MYSM1	TAAAAAAAAAAA	TAAAAAAAAAA,TAAAAAAAAAAG	DEL,SNV	Hom	TAAAAAAAAAAG	TAAAAAAAAAA/TAAAAAAAAAAG	INTRON	MODIFIER			828	MYSM1	protein_coding	ENSG00000162601	Myb-like, SWIRM and MPN domains 1 [Source:HGNC Symbol;Acc:29401]	ENST00000472487
ch1.g59160735	MYSM1	A	G	SNV	Het	G	A/G	INTRON	MODIFIER			828	MYSM1	protein_coding	ENSG00000162601	Myb-like, SWIRM and MPN domains 1 [Source:HGNC Symbol;Acc:29401]	ENST00000472487
ch1.g60199110	FGGY	G	GTTGTT	INS	Het	GTTGTTTTGTTTTGTTTTGTTTTGT/GTTGTTTTGTTTTGTTTTGTTTTGTTTTGT	G/GTTGTT	INTRON	MODIFIER			575	FGGY	protein_coding	ENSG00000172456	FGGY carbohydrate kinase domain containing [Source:HGNC Symbol;Acc:25610]	ENST00000371218
ch1.g61818428	NFIA	TACACACAC	TACACACACAC,TACACAC,T	INS,DEL,DEL	Hom	G	TACACACACAC	INTRON	MODIFIER			554	NFIA	protein_coding	ENSG00000162599	nuclear factor I/A [Source:HGNC Symbol;Acc:7784]	ENST00000371189
ch1.g62341157	INADL	T	C	SNV	Het	C	T/C	INTRON	MODIFIER			1801	INADL	protein_coding	ENSG00000132849	InaD-like (Drosophila) [Source:HGNC Symbol;Acc:28881]	ENST00000371158
ch1.g62350123	INADL	GTTTTTT	GT,G,GTT	DEL,DEL,DEL	Het	G/GT	GTTTTTT/GT	INTRON	MODIFIER			1801	INADL	protein_coding	ENSG00000132849	InaD-like (Drosophila) [Source:HGNC Symbol;Acc:28881]	ENST00000371158
ch1.g62545085	INADL	C	T	SNV	Het	C	C/T	INTRON	MODIFIER			1801	INADL	protein_coding	ENSG00000132849	InaD-like (Drosophila) [Source:HGNC Symbol;Acc:28881]	ENST00000371158
ch1.g62587014	INADL	T	TA,TAA,TAAA	INS,INS,INS	Hom	T/TA	TA	INTRON	MODIFIER			1801	INADL	protein_coding	ENSG00000132849	InaD-like (Drosophila) [Source:HGNC Symbol;Acc:28881]	ENST00000371158
ch1.g63044388	DOCK7	CA	C	DEL	Hom	A	C	INTRON	MODIFIER			2129	DOCK7	protein_coding	ENSG00000116641	dedicator of cytokinesis 7 [Source:HGNC Symbol;Acc:19190]	ENST00000251157
ch1.g64022708	EFCAB7	C	CA	INS	Hom	C	CA	INTRON	MODIFIER			629	EFCAB7	protein_coding	ENSG00000203965	EF-hand calcium binding domain 7 [Source:HGNC Symbol;Acc:29379]	ENST00000371088
ch1.g65129233	CACHD1	GA	G	DEL	Het	GAA/GA	GA/G	INTRON	MODIFIER			1274	CACHD1	protein_coding	ENSG00000158966	cache domain containing 1 [Source:HGNC Symbol;Acc:29314]	ENST00000371073
ch1.g65141676	CACHD1	TTAATAATAATAATAATAATAA	TTAATAATAA,T,TTAATAATAATAA,TTAATAATAATAATAA	DEL,DEL,DEL,DEL	Het	TTAATAATAA/TTAATAATAATAATAATAA	TTAATAATAATAATAATAATAA/TTAATAATAA	INTRON	MODIFIER			1274	CACHD1	protein_coding	ENSG00000158966	cache domain containing 1 [Source:HGNC Symbol;Acc:29314]	ENST00000371073
ch1.g65830297	DNAJC6	G	T	SNV	Het	GTT/TTG	G/T	INTRON	MODIFIER			970	DNAJC6	protein_coding	ENSG00000116675	DnaJ (Hsp40) homolog, subfamily C, member 6 [Source:HGNC Symbol;Acc:15469]	ENST00000371069
ch1.g65852310	DNAJC6	A	G	SNV	Het	G	A/G	INTRON	MODIFIER			970	DNAJC6	protein_coding	ENSG00000116675	DnaJ (Hsp40) homolog, subfamily C, member 6 [Source:HGNC Symbol;Acc:15469]	ENST00000371069
ch1.g65874626	DNAJC6	A	AT	INS	Het	AT	A/AT	INTRON	MODIFIER			970	DNAJC6	protein_coding	ENSG00000116675	DnaJ (Hsp40) homolog, subfamily C, member 6 [Source:HGNC Symbol;Acc:15469]	ENST00000371069
ch1.g67099488	SGIP1	G	GA	INS	Het	C	G/GA	INTRON	MODIFIER			859	SGIP1	protein_coding	ENSG00000118473	SH3-domain GRB2-like (endophilin) interacting protein 1 [Source:HGNC Symbol;Acc:25412]	ENST00000237247
ch1.g67101802	SGIP1	A	G	SNV	Het	C	A/G	INTRON	MODIFIER			859	SGIP1	protein_coding	ENSG00000118473	SH3-domain GRB2-like (endophilin) interacting protein 1 [Source:HGNC Symbol;Acc:25412]	ENST00000237247
ch1.g67154730	SGIP1	CAAA	CAA,CA,C	DEL,DEL,DEL	Het	CAAAA/CAAA	CAAA/CAA	INTRON	MODIFIER			859	SGIP1	protein_coding	ENSG00000118473	SH3-domain GRB2-like (endophilin) interacting protein 1 [Source:HGNC Symbol;Acc:25412]	ENST00000237247
ch1.g67160938	SGIP1	T	TAA,TA	INS,INS	Het	A/G	T/TAA	INTRON	MODIFIER			859	SGIP1	protein_coding	ENSG00000118473	SH3-domain GRB2-like (endophilin) interacting protein 1 [Source:HGNC Symbol;Acc:25412]	ENST00000237247
ch1.g67425494	MIER1	A	AT	INS	Het	AT	A/AT	INTRON	MODIFIER			565	MIER1	protein_coding	ENSG00000198160	mesoderm induction early response 1, transcriptional regulator [Source:HGNC Symbol;Acc:29657]	ENST00000401041
ch1.g67487376	SLC35D1	C	A	SNV	Het	TCCAACACAGACACAGACACAGACA/T	C/A	INTRON	MODIFIER			355	SLC35D1	protein_coding	ENSG00000116704	solute carrier family 35 (UDP-GlcA/UDP-GalNAc transporter), member D1 [Source:HGNC Symbol;Acc:20800]	ENST00000235345
ch1.g67487376	SLC35D1	CA	AG	MNV	Het	TCCAACACAGACACAGACACAGACA/T	CA/AG	INTRON	MODIFIER			355	SLC35D1	protein_coding	ENSG00000116704	solute carrier family 35 (UDP-GlcA/UDP-GalNAc transporter), member D1 [Source:HGNC Symbol;Acc:20800]	ENST00000235345
ch1.g67487377	SLC35D1	A	G	SNV	Het	TCCAACACAGACACAGACACAGACA/T	A/G	INTRON	MODIFIER			355	SLC35D1	protein_coding	ENSG00000116704	solute carrier family 35 (UDP-GlcA/UDP-GalNAc transporter), member D1 [Source:HGNC Symbol;Acc:20800]	ENST00000235345
ch1.g67487395	SLC35D1	G	C	SNV	Het	TCCAACACAGACACAGACACAGACA/T	G/C	INTRON	MODIFIER			355	SLC35D1	protein_coding	ENSG00000116704	solute carrier family 35 (UDP-GlcA/UDP-GalNAc transporter), member D1 [Source:HGNC Symbol;Acc:20800]	ENST00000235345
ch1.g67487407	SLC35D1	G	C	SNV	Het	CAC	G/C	INTRON	MODIFIER			355	SLC35D1	protein_coding	ENSG00000116704	solute carrier family 35 (UDP-GlcA/UDP-GalNAc transporter), member D1 [Source:HGNC Symbol;Acc:20800]	ENST00000235345
ch1.g67516316	SLC35D1	T	A	SNV	Hom	T/A	A	INTRON	MODIFIER			355	SLC35D1	protein_coding	ENSG00000116704	solute carrier family 35 (UDP-GlcA/UDP-GalNAc transporter), member D1 [Source:HGNC Symbol;Acc:20800]	ENST00000235345
ch1.g67591611	C1orf141	GAA	GA,G	DEL,DEL	Het	G/GA	GAA/GA	INTRON	MODIFIER			400	C1orf141	protein_coding	ENSG00000203963	chromosome 1 open reading frame 141 [Source:HGNC Symbol;Acc:32044]	ENST00000371006
ch1.g67685443	IL23R	G	A	SNV	Het	T/C	G/A	INTRON	MODIFIER			629	IL23R	protein_coding	ENSG00000162594	interleukin 23 receptor [Source:HGNC Symbol;Acc:19100]	ENST00000347310
ch1.g67891029	SERBP1	A	C	SNV	Het	C/A	A/C	INTRON	MODIFIER			408	SERBP1	protein_coding	ENSG00000142864	SERPINE1 mRNA binding protein 1 [Source:HGNC Symbol;Acc:17860]	ENST00000370995
ch1.g68152386	GADD45A	T	C	SNV	Het	TGC/CGC	T/C	INTRON	MODIFIER			165	GADD45A	protein_coding	ENSG00000116717	growth arrest and DNA-damage-inducible, alpha [Source:HGNC Symbol;Acc:4095]	ENST00000370986
ch1.g68152386	GADD45A	TGT	CGC	MNV	Hom	TGC/CGC	CGC	INTRON	MODIFIER			165	GADD45A	protein_coding	ENSG00000116717	growth arrest and DNA-damage-inducible, alpha [Source:HGNC Symbol;Acc:4095]	ENST00000370986
ch1.g70654981	LRRC40	GAA	G	DEL	Het	GAAA/GAA	GAA/G	INTRON	MODIFIER			602	LRRC40	protein_coding	ENSG00000066557	leucine rich repeat containing 40 [Source:HGNC Symbol;Acc:26004]	ENST00000370952
ch1.g71327936	PTGER3	T	TA	INS	Het	TAAAAAA/TAAAAAAA	T/TA	INTRON	MODIFIER			419	PTGER3	protein_coding	ENSG00000050628	prostaglandin E receptor 3 (subtype EP3) [Source:HGNC Symbol;Acc:9595]	ENST00000351052
ch1.g71331220	PTGER3	G	A	SNV	Het	A/G	G/A	INTRON	MODIFIER			419	PTGER3	protein_coding	ENSG00000050628	prostaglandin E receptor 3 (subtype EP3) [Source:HGNC Symbol;Acc:9595]	ENST00000351052
ch1.g74575049	LRRIQ3	A	T	SNV	Het	G	A/T	INTRON	MODIFIER			624	LRRIQ3	protein_coding	ENSG00000162620	leucine-rich repeats and IQ motif containing 3 [Source:HGNC Symbol;Acc:28318]	ENST00000354431
ch1.g74671519	FPGT-TNNI3K	A	G	SNV	Het	G	A/G	INTRON	MODIFIER			949	FPGT-TNNI3K	protein_coding	ENSG00000259030	FPGT-TNNI3K readthrough [Source:HGNC Symbol;Acc:42952]	ENST00000557284
ch1.g74901739	FPGT-TNNI3K	CTT	C,CT	DEL,DEL	Hom	CTTT/CT	C/CT	INTRON	MODIFIER			949	FPGT-TNNI3K	protein_coding	ENSG00000259030	FPGT-TNNI3K readthrough [Source:HGNC Symbol;Acc:42952]	ENST00000557284
ch1.g75680565	SLC44A5	G	A	SNV	Hom	G/A	A	INTRON	MODIFIER			719	SLC44A5	protein_coding	ENSG00000137968	solute carrier family 44, member 5 [Source:HGNC Symbol;Acc:28524]	ENST00000370855
ch1.g75685293	SLC44A5	A	C	SNV	Het	T/C	A/C	INTRON	MODIFIER			719	SLC44A5	protein_coding	ENSG00000137968	solute carrier family 44, member 5 [Source:HGNC Symbol;Acc:28524]	ENST00000370855
ch1.g76194306	ACADM	A	G	SNV	Het	G	A/G	INTRON	MODIFIER			454	ACADM	protein_coding	ENSG00000117054	acyl-CoA dehydrogenase, C-4 to C-12 straight chain [Source:HGNC Symbol;Acc:89]	ENST00000370834
ch1.g76255196	RABGGTB	TA	T	DEL	Het	T/C	TA/T	INTRON	MODIFIER			331	RABGGTB	protein_coding	ENSG00000137955	Rab geranylgeranyltransferase, beta subunit [Source:HGNC Symbol;Acc:9796]	ENST00000319942
ch1.g77093010	ST6GALNAC3	CT	TG	MNV	Het	C/T	CT/TG	INTRON	MODIFIER			305	ST6GALNAC3	protein_coding	ENSG00000184005	ST6 (alpha-N-acetyl-neuraminyl-2,3-beta-galactosyl-1,3)-N-acetylgalactosaminide alpha-2,6-sialyltransferase 3 [Source:HGNC Symbol;Acc:19343]	ENST00000328299
ch1.g77093011	ST6GALNAC3	T	G	SNV	Het	C/T	T/G	INTRON	MODIFIER			305	ST6GALNAC3	protein_coding	ENSG00000184005	ST6 (alpha-N-acetyl-neuraminyl-2,3-beta-galactosyl-1,3)-N-acetylgalactosaminide alpha-2,6-sialyltransferase 3 [Source:HGNC Symbol;Acc:19343]	ENST00000328299
ch1.g78033981	ZZZ3	AAAATG	A	DEL	Het	A/G	AAAATG/A	INTRON	MODIFIER			903	ZZZ3	protein_coding	ENSG00000036549	zinc finger, ZZ-type containing 3 [Source:HGNC Symbol;Acc:24523]	ENST00000370801
ch1.g78200005	USP33	T	C	SNV	Het	C	T/C	INTRON	MODIFIER			942	USP33	protein_coding	ENSG00000077254	ubiquitin specific peptidase 33 [Source:HGNC Symbol;Acc:20059]	ENST00000357428
ch1.g78414310	FUBP1	CAAAAAAA	C,CAAAAAA	DEL,DEL	Het	G	CAAAAAAA/C	DOWNSTREAM	MODIFIER	57		665	FUBP1	protein_coding	ENSG00000162613	far upstream element (FUSE) binding protein 1 [Source:HGNC Symbol;Acc:4004]	ENST00000436586
ch1.g79106967	IFI44L	C	T	SNV	Het	G	C/T	INTRON	MODIFIER			452	IFI44L	protein_coding	ENSG00000137959	interferon-induced protein 44-like [Source:HGNC Symbol;Acc:17817]	ENST00000370751
ch1.g79383300	ELTD1	CA	C	DEL	Het	G/C	CA/C	INTRON	MODIFIER			690	ELTD1	protein_coding	ENSG00000162618	EGF, latrophilin and seven transmembrane domain containing 1 [Source:HGNC Symbol;Acc:20822]	ENST00000370742
ch1.g79383458	ELTD1	A	T	SNV	Het	G/C	A/T	INTRON	MODIFIER			690	ELTD1	protein_coding	ENSG00000162618	EGF, latrophilin and seven transmembrane domain containing 1 [Source:HGNC Symbol;Acc:20822]	ENST00000370742
ch1.g79403751	ELTD1	T	G	SNV	Het	A/G	T/G	INTRON	MODIFIER			690	ELTD1	protein_coding	ENSG00000162618	EGF, latrophilin and seven transmembrane domain containing 1 [Source:HGNC Symbol;Acc:20822]	ENST00000370742
ch1.g81970883	LPHN2	CCA	C	DEL	Hom	CCA/CCACA	C	INTRON	MODIFIER			1474	LPHN2	protein_coding	ENSG00000117114	latrophilin 2 [Source:HGNC Symbol;Acc:18582]	ENST00000370725
ch1.g82402364	LPHN2	TAATC	T	DEL	Het	T	TAATC/T	INTRON	MODIFIER			1474	LPHN2	protein_coding	ENSG00000117114	latrophilin 2 [Source:HGNC Symbol;Acc:18582]	ENST00000370717
ch1.g82450758	LPHN2	C	T	SNV	Het	C/A	C/T	INTRON	MODIFIER			1474	LPHN2	protein_coding	ENSG00000117114	latrophilin 2 [Source:HGNC Symbol;Acc:18582]	ENST00000370717
ch1.g84641304	PRKACB	A	C	SNV	Het	G	A/C	INTRON	MODIFIER			398	PRKACB	protein_coding	ENSG00000142875	protein kinase, cAMP-dependent, catalytic, beta [Source:HGNC Symbol;Acc:9381]	ENST00000370685
ch1.g84764993	SAMD13	C	T	SNV	Hom	C	T	UPSTREAM	MODIFIER	248		122	SAMD13	protein_coding	ENSG00000203943	sterile alpha motif domain containing 13 [Source:HGNC Symbol;Acc:24582]	ENST00000370671
ch1.g84765340	SAMD13	G	GTATA	INS	Hom	GTA	GTATA	INTRON	MODIFIER			122	SAMD13	protein_coding	ENSG00000203943	sterile alpha motif domain containing 13 [Source:HGNC Symbol;Acc:24582]	ENST00000370671
ch1.g85123819	SSX2IP	A	G	SNV	Het	G	A/G	INTRON	MODIFIER			614	SSX2IP	protein_coding	ENSG00000117155	synovial sarcoma, X breakpoint 2 interacting protein [Source:HGNC Symbol;Acc:16509]	ENST00000342203
ch1.g85131982	SSX2IP	T	G	SNV	Het	G	T/G	INTRON	MODIFIER			614	SSX2IP	protein_coding	ENSG00000117155	synovial sarcoma, X breakpoint 2 interacting protein [Source:HGNC Symbol;Acc:16509]	ENST00000342203
ch1.g86246849	COL24A1	A	C	SNV	Het	A	A/C	INTRON	MODIFIER			1714	COL24A1	protein_coding	ENSG00000171502	collagen, type XXIV, alpha 1 [Source:HGNC Symbol;Acc:20821]	ENST00000370571
ch1.g86249735	COL24A1	A	C	SNV	Het	T	A/C	INTRON	MODIFIER			1714	COL24A1	protein_coding	ENSG00000171502	collagen, type XXIV, alpha 1 [Source:HGNC Symbol;Acc:20821]	ENST00000370571
ch1.g86334070	COL24A1	T	A	SNV	Het	A	T/A	INTRON	MODIFIER			1714	COL24A1	protein_coding	ENSG00000171502	collagen, type XXIV, alpha 1 [Source:HGNC Symbol;Acc:20821]	ENST00000370571
ch1.g86340523	COL24A1	T	C	SNV	Het	TG/CG	T/C	INTRON	MODIFIER			1714	COL24A1	protein_coding	ENSG00000171502	collagen, type XXIV, alpha 1 [Source:HGNC Symbol;Acc:20821]	ENST00000370571
ch1.g86340794	COL24A1	T	C	SNV	Het	TG/CG	T/C	INTRON	MODIFIER			1714	COL24A1	protein_coding	ENSG00000171502	collagen, type XXIV, alpha 1 [Source:HGNC Symbol;Acc:20821]	ENST00000370571
ch1.g86361384	COL24A1	C	T	SNV	Het	T	C/T	INTRON	MODIFIER			1714	COL24A1	protein_coding	ENSG00000171502	collagen, type XXIV, alpha 1 [Source:HGNC Symbol;Acc:20821]	ENST00000370571
ch1.g86499401	COL24A1	T	C	SNV	Het	G	T/C	INTRON	MODIFIER			1714	COL24A1	protein_coding	ENSG00000171502	collagen, type XXIV, alpha 1 [Source:HGNC Symbol;Acc:20821]	ENST00000370571
ch1.g86554813	COL24A1	G	A	SNV	Het	G/GA	G/A	INTRON	MODIFIER			1714	COL24A1	protein_coding	ENSG00000171502	collagen, type XXIV, alpha 1 [Source:HGNC Symbol;Acc:20821]	ENST00000370571
ch1.g86897970	CLCA2	T	A	SNV	Hom	AAAC	A	INTRON	MODIFIER			943	CLCA2	protein_coding	ENSG00000137975	chloride channel accessory 2 [Source:HGNC Symbol;Acc:2016]	ENST00000370565
ch1.g86904993	CLCA2	T	A	SNV	Hom	T/A	A	INTRON	MODIFIER			943	CLCA2	protein_coding	ENSG00000137975	chloride channel accessory 2 [Source:HGNC Symbol;Acc:2016]	ENST00000370565
ch1.g87181604	SH3GLB1	T	TA	INS	Het	TA	T/TA	INTRON	MODIFIER			386	SH3GLB1	protein_coding	ENSG00000097033	SH3-domain GRB2-like endophilin B1 [Source:HGNC Symbol;Acc:10833]	ENST00000482504
ch1.g87716433		C	T	SNV	Het	G/C	C/T	INTERGENIC	MODIFIER
ch1.g89888585	GBP1P1	C	G	SNV	Hom	GGGT	G	EXON	MODIFIER				GBP1P1	transcribed_unprocessed_pseudogene	ENSG00000225492	guanylate binding protein 1, interferon-inducible pseudogene 1 [Source:HGNC Symbol;Acc:39561]	ENST00000394662
ch1.g90058242	LRRC8B	G	GT	INS	Het	GT/GTT	G/GT	INTRON	MODIFIER			803	LRRC8B	protein_coding	ENSG00000197147	leucine rich repeat containing 8 family, member B [Source:HGNC Symbol;Acc:30692]	ENST00000330947
ch1.g91402917	ZNF644	T	TA	INS	Het	TA	T/TA	INTRON	MODIFIER			1327	ZNF644	protein_coding	ENSG00000122482	zinc finger protein 644 [Source:HGNC Symbol;Acc:29222]	ENST00000337393
ch1.g92181557	TGFBR3	G	T	SNV	Het	T	G/T	INTRON	MODIFIER			851	TGFBR3	protein_coding	ENSG00000069702	transforming growth factor, beta receptor III [Source:HGNC Symbol;Acc:11774]	ENST00000212355
ch1.g92457969	BRDT	CAA	CA,C	DEL,DEL	Het	CA/C	CAA/CA	INTRON	MODIFIER			947	BRDT	protein_coding	ENSG00000137948	bromodomain, testis-specific [Source:HGNC Symbol;Acc:1105]	ENST00000362005
ch1.g92979681	EVI5	TTA	T	DEL	Het	A/G	TTA/T	INTRON	MODIFIER			821	EVI5	protein_coding	ENSG00000067208	ecotropic viral integration site 5 [Source:HGNC Symbol;Acc:3501]	ENST00000543509
ch1.g93029453	EVI5	A	G	SNV	Hom	A/G	G	INTRON	MODIFIER			821	EVI5	protein_coding	ENSG00000067208	ecotropic viral integration site 5 [Source:HGNC Symbol;Acc:3501]	ENST00000543509
ch1.g93163633	EVI5	C	T	SNV	Hom	C/T	T	INTRON	MODIFIER			821	EVI5	protein_coding	ENSG00000067208	ecotropic viral integration site 5 [Source:HGNC Symbol;Acc:3501]	ENST00000543509
ch1.g93426866	FAM69A	T	C	SNV	Hom	CGCC	C	INTRON	MODIFIER			428	FAM69A	protein_coding	ENSG00000154511	family with sequence similarity 69, member A [Source:HGNC Symbol;Acc:32213]	ENST00000370310
ch1.g94312543	BCAR3	CG	CCGC	INS	Hom	CCGG/C	CCGC	INTRON	MODIFIER			825	BCAR3	protein_coding	ENSG00000137936	breast cancer anti-estrogen resistance 3 [Source:HGNC Symbol;Acc:973]	ENST00000370244
ch1.g94336498	DNTTIP2	C	CA	INS	Hom	C/CA	CA	INTRON	MODIFIER			756	DNTTIP2	protein_coding	ENSG00000067334	deoxynucleotidyltransferase, terminal, interacting protein 2 [Source:HGNC Symbol;Acc:24013]	ENST00000436063
ch1.g95367108	CNN3	ACC	AC,A	DEL,DEL	Hom	A	AC	INTRON	MODIFIER			329	CNN3	protein_coding	ENSG00000117519	calponin 3, acidic [Source:HGNC Symbol;Acc:2157]	ENST00000370206
ch1.g95369251	CNN3	TAAC	T	DEL	Het	T/G	TAAC/T	INTRON	MODIFIER			329	CNN3	protein_coding	ENSG00000117519	calponin 3, acidic [Source:HGNC Symbol;Acc:2157]	ENST00000370206
ch1.g95427041	RP4-639F20.1	ATT	AT,A	DEL,DEL	Hom	A/AT	AT	INTRON	MODIFIER				RP4-639F20.1	antisense	ENSG00000235501		ENST00000438509
ch1.g97839016	DPYD	A	G	SNV	Het	G	A/G	INTRON	MODIFIER			1025	DPYD	protein_coding	ENSG00000188641	dihydropyrimidine dehydrogenase [Source:HGNC Symbol;Acc:3012]	ENST00000370192
ch1.g98349390	DPYD	C	CA	INS	Het	C/A	C/CA	INTRON	MODIFIER			1025	DPYD	protein_coding	ENSG00000188641	dihydropyrimidine dehydrogenase [Source:HGNC Symbol;Acc:3012]	ENST00000370192
ch1.g100184963	FRRS1	CA	C	DEL	Het	C/T	CA/C	INTRON	MODIFIER			626	FRRS1	protein_coding	ENSG00000156869	ferric-chelate reductase 1 [Source:HGNC Symbol;Acc:27622]	ENST00000287474
ch1.g100318092	AGL	AT	A	DEL	Het	C/T	AT/A	INTRON	MODIFIER			1532	AGL	protein_coding	ENSG00000162688	amylo-alpha-1, 6-glucosidase, 4-alpha-glucanotransferase [Source:HGNC Symbol;Acc:321]	ENST00000294724
ch1.g100345409	AGL	C	G	SNV	Het	A/G	C/G	INTRON	MODIFIER			1532	AGL	protein_coding	ENSG00000162688	amylo-alpha-1, 6-glucosidase, 4-alpha-glucanotransferase [Source:HGNC Symbol;Acc:321]	ENST00000294724
ch1.g100588090	SASS6	G	T	SNV	Hom	G/A	T	INTRON	MODIFIER			657	SASS6	protein_coding	ENSG00000156876	spindle assembly 6 homolog (C. elegans) [Source:HGNC Symbol;Acc:25403]	ENST00000287482
ch1.g100588095	SASS6	G	T	SNV	Hom	G/A	T	INTRON	MODIFIER			657	SASS6	protein_coding	ENSG00000156876	spindle assembly 6 homolog (C. elegans) [Source:HGNC Symbol;Acc:25403]	ENST00000287482
ch1.g100671628	DBT	TA	T	DEL	Het	TAAAAAAAAAAAAAAAAAG/TAAAAAAAAAAAAAAAAAAA	TA/T	INTRON	MODIFIER			482	DBT	protein_coding	ENSG00000137992	dihydrolipoamide branched chain transacylase E2 [Source:HGNC Symbol;Acc:2698]	ENST00000370132
ch1.g100680593	DBT	C	CT	INS	Hom	C/CT	CT	INTRON	MODIFIER			482	DBT	protein_coding	ENSG00000137992	dihydrolipoamide branched chain transacylase E2 [Source:HGNC Symbol;Acc:2698]	ENST00000370132
ch1.g100908678	CDC14A	G	T	SNV	Het	A/T	G/T	INTRON	MODIFIER			623	CDC14A	protein_coding	ENSG00000079335	cell division cycle 14A [Source:HGNC Symbol;Acc:1718]	ENST00000361544
ch1.g101340134	EXTL2	C	T	SNV	Het	T	C/T	INTRON	MODIFIER			330	EXTL2	protein_coding	ENSG00000162694	exostosin-like glycosyltransferase 2 [Source:HGNC Symbol;Acc:3516]	ENST00000370113
ch1.g101342497	EXTL2	T	C	SNV	Het	C	T/C	INTRON	MODIFIER			330	EXTL2	protein_coding	ENSG00000162694	exostosin-like glycosyltransferase 2 [Source:HGNC Symbol;Acc:3516]	ENST00000370113
ch1.g103354939	COL11A1	C	CTGTGTGTGTG,CTG,CTGTGTG	INS,INS,INS	Het	G	C/CTGTGTGTGTG	INTRON	MODIFIER			1818	COL11A1	protein_coding	ENSG00000060718	collagen, type XI, alpha 1 [Source:HGNC Symbol;Acc:2186]	ENST00000358392
ch1.g103400491	COL11A1	G	A	SNV	Hom	AT	A	INTRON	MODIFIER			1818	COL11A1	protein_coding	ENSG00000060718	collagen, type XI, alpha 1 [Source:HGNC Symbol;Acc:2186]	ENST00000358392
ch1.g108299807	VAV3	GTG	GTATG,GTATA	INS,MIXED	Het	G/GTA	GTG/GTATG	INTRON	MODIFIER			875	VAV3	protein_coding	ENSG00000134215	vav 3 guanine nucleotide exchange factor [Source:HGNC Symbol;Acc:12659]	ENST00000527011
ch1.g109158746	FAM102B	CTT	CT,C	DEL,DEL	Hom	C	CT/C	INTRON	MODIFIER			360	FAM102B	protein_coding	ENSG00000162636	family with sequence similarity 102, member B [Source:HGNC Symbol;Acc:27637]	ENST00000370035
ch1.g109339414	STXBP3	GT	G	DEL	Hom	GT/G	G	INTRON	MODIFIER			592	STXBP3	protein_coding	ENSG00000116266	syntaxin binding protein 3 [Source:HGNC Symbol;Acc:11446]	ENST00000370008
ch1.g109342716	STXBP3	A	G	SNV	Het	G	A/G	INTRON	MODIFIER			592	STXBP3	protein_coding	ENSG00000116266	syntaxin binding protein 3 [Source:HGNC Symbol;Acc:11446]	ENST00000370008
ch1.g109505917	CLCC1	G	T	SNV	Hom	G/T	T	INTRON	MODIFIER			551	CLCC1	protein_coding	ENSG00000121940	chloride channel CLIC-like 1 [Source:HGNC Symbol;Acc:29675]	ENST00000356970
ch1.g109648503	C1orf194	CA	C	DEL	Het	G/A	CA/C	DOWNSTREAM	MODIFIER	69		169	C1orf194	protein_coding	ENSG00000179902	chromosome 1 open reading frame 194 [Source:HGNC Symbol;Acc:32331]	ENST00000369948
ch1.g109656038	KIAA1324	A	AAGAG	INS	Hom	CAG/C	AAGAG	UPSTREAM	MODIFIER	584		1013	KIAA1324	protein_coding	ENSG00000116299	KIAA1324 [Source:HGNC Symbol;Acc:29618]	ENST00000369939
ch1.g109856842	SORT1	T	TG	INS	Het	TG/TGG	T/TG	INTRON	MODIFIER			831	SORT1	protein_coding	ENSG00000134243	sortilin 1 [Source:HGNC Symbol;Acc:11186]	ENST00000256637
ch1.g109867853	SORT1	CT	C	DEL	Hom	CT/C	C	INTRON	MODIFIER			831	SORT1	protein_coding	ENSG00000134243	sortilin 1 [Source:HGNC Symbol;Acc:11186]	ENST00000256637
ch1.g110592048	STRIP1	CTT	C	DEL	Het	CTT/CT	CTT/C	INTRON	MODIFIER			837	STRIP1	protein_coding	ENSG00000143093	striatin interacting protein 1 [Source:HGNC Symbol;Acc:25916]	ENST00000369795
ch1.g110949164	LAMTOR5	G	A	SNV	Het	G/GA	G/A	INTRON	MODIFIER			173	LAMTOR5	protein_coding	ENSG00000134248	late endosomal/lysosomal adaptor, MAPK and MTOR activator 5 [Source:HGNC Symbol;Acc:17955]	ENST00000256644
ch1.g111059812	KCNA10	C	CGA	INS	Het	CGAGAGAGAGAGAGAG/CGAGAGAGAGAGAA	C/CGA	DOWNSTREAM	MODIFIER	26		511	KCNA10	protein_coding	ENSG00000143105	potassium voltage-gated channel, shaker-related subfamily, member 10 [Source:HGNC Symbol;Acc:6219]	ENST00000369771
ch1.g111391381	NRBF2P3	A	G	SNV	Het	G	A/G	EXON	MODIFIER				NRBF2P3	processed_pseudogene	ENSG00000237415	nuclear receptor binding factor 2 pseudogene 3 [Source:HGNC Symbol;Acc:44606]	ENST00000432731
ch1.g111436857	CD53	T	G	SNV	Het	TC/GT	T/G	INTRON	MODIFIER			219	CD53	protein_coding	ENSG00000143119	CD53 molecule [Source:HGNC Symbol;Acc:1686]	ENST00000271324
ch1.g111726288	DENND2D	T	G	SNV	Het	G	T/G	DOWNSTREAM	MODIFIER	3508		471	DENND2D	protein_coding	ENSG00000162777	DENN/MADD domain containing 2D [Source:HGNC Symbol;Acc:26192]	ENST00000357640
ch1.g111742838	DENND2D	G	C	SNV	Hom	CAGA/CAGG	C	INTRON	MODIFIER			471	DENND2D	protein_coding	ENSG00000162777	DENN/MADD domain containing 2D [Source:HGNC Symbol;Acc:26192]	ENST00000357640
ch1.g111742838	DENND2D	GAGA	CAGG,CAGA	MNV,SNV	Hom	CAGA/CAGG	CAGG/CAGA	INTRON	MODIFIER			471	DENND2D	protein_coding	ENSG00000162777	DENN/MADD domain containing 2D [Source:HGNC Symbol;Acc:26192]	ENST00000357640
ch1.g111770644	CHI3L2	C	A	SNV	Het	A/G	C/A	INTRON	MODIFIER			390	CHI3L2	protein_coding	ENSG00000064886	chitinase 3-like 2 [Source:HGNC Symbol;Acc:1933]	ENST00000369748
ch1.g111890240	PIFO	C	CT,CTT	INS,INS	Het	CTTTC/CTTTTC	C/CT	INTRON	MODIFIER			191	PIFO	protein_coding	ENSG00000173947	primary cilia formation [Source:HGNC Symbol;Acc:27009]	ENST00000369738
ch1.g111970431	OVGP1	TACACAC	T	DEL	Hom	C/T	T	UPSTREAM	MODIFIER	33		678	OVGP1	protein_coding	ENSG00000085465	oviductal glycoprotein 1, 120kDa [Source:HGNC Symbol;Acc:8524]	ENST00000369732
ch1.g112033515	ADORA3	T	C	SNV	Het	TACCA/CACCG	T/C	INTRON	MODIFIER			347	ADORA3	protein_coding	ENSG00000121933	adenosine A3 receptor [Source:HGNC Symbol;Acc:268]	ENST00000369716
ch1.g112240038	RAP1A	CTT	C,CT,CTTT	DEL,DEL,INS	Het	CTT/CTTT	CTT/C	INTRON	MODIFIER			184	RAP1A	protein_coding	ENSG00000116473	RAP1A, member of RAS oncogene family [Source:HGNC Symbol;Acc:9855]	ENST00000356415
ch1.g113196196	CAPZA1	TA	T,TT	DEL,SNV	Hom	TA/T	T	INTRON	MODIFIER			286	CAPZA1	protein_coding	ENSG00000116489	capping protein (actin filament) muscle Z-line, alpha 1 [Source:HGNC Symbol;Acc:1488]	ENST00000263168
ch1.g113460676	SLC16A1	CAATA	C	DEL	Hom	CAATAAAT	C	INTRON	MODIFIER			500	SLC16A1	protein_coding	ENSG00000155380	solute carrier family 16 (monocarboxylate transporter), member 1 [Source:HGNC Symbol;Acc:10922]	ENST00000369626
ch1.g114224782	MAGI3	AT	ATT,A	INS,DEL	Het	AT/A	AT/ATT	INTRON	MODIFIER			1481	MAGI3	protein_coding	ENSG00000081026	membrane associated guanylate kinase, WW and PDZ domain containing 3 [Source:HGNC Symbol;Acc:29647]	ENST00000307546
ch1.g114367588	PTPN22	CA	C	DEL	Hom	G/A	C	INTRON	MODIFIER			807	PTPN22	protein_coding	ENSG00000134242	protein tyrosine phosphatase, non-receptor type 22 (lymphoid) [Source:HGNC Symbol;Acc:9652]	ENST00000359785
ch1.g114940246	TRIM33	C	A	SNV	Het	GT/GTT	C/A	UTR_3_PRIME	MODIFIER	24		1127	TRIM33	protein_coding	ENSG00000197323	tripartite motif containing 33 [Source:HGNC Symbol;Acc:16290]	ENST00000358465
ch1.g114940632	TRIM33	CA	C	DEL	Het	CA	CA/C	INTRON	MODIFIER			1127	TRIM33	protein_coding	ENSG00000197323	tripartite motif containing 33 [Source:HGNC Symbol;Acc:16290]	ENST00000358465
ch1.g116234083	VANGL1	T	A	SNV	Het	A	T/A	UTR_3_PRIME	MODIFIER	83		524	VANGL1	protein_coding	ENSG00000173218	VANGL planar cell polarity protein 1 [Source:HGNC Symbol;Acc:15512]	ENST00000310260
ch1.g116534952	SLC22A15	G	T	SNV	Het	GC/TT	G/T	INTRON	MODIFIER			547	SLC22A15	protein_coding	ENSG00000163393	solute carrier family 22, member 15 [Source:HGNC Symbol;Acc:20301]	ENST00000369503
ch1.g117078462	CD58	CAA	C	DEL	Hom	G/A	C	INTRON	MODIFIER			250	CD58	protein_coding	ENSG00000116815	CD58 molecule [Source:HGNC Symbol;Acc:1688]	ENST00000369489
ch1.g117633366	TTF2	T	C	SNV	Hom	T/C	C	INTRON	MODIFIER			1162	TTF2	protein_coding	ENSG00000116830	transcription termination factor, RNA polymerase II [Source:HGNC Symbol;Acc:12398]	ENST00000369466
ch1.g117639828	TTF2	TA	T,TAA	DEL,INS	Het	T	TA/T	INTRON	MODIFIER			1162	TTF2	protein_coding	ENSG00000116830	transcription termination factor, RNA polymerase II [Source:HGNC Symbol;Acc:12398]	ENST00000369466
ch1.g118045747	MAN1A2	A	G	SNV	Het	G	A/G	INTRON	MODIFIER			641	MAN1A2	protein_coding	ENSG00000198162	mannosidase, alpha, class 1A, member 2 [Source:HGNC Symbol;Acc:6822]	ENST00000356554
ch1.g118429438	GDAP2	G	GACA	INS	Hom	G/GACA	GACA	INTRON	MODIFIER			497	GDAP2	protein_coding	ENSG00000196505	ganglioside induced differentiation associated protein 2 [Source:HGNC Symbol;Acc:18010]	ENST00000369443
ch1.g118501390	SPAG17	C	CT	INS	Het	CTTTTTTTTTTTTTTTTT	C/CT	INTRON	MODIFIER			2223	SPAG17	protein_coding	ENSG00000155761	sperm associated antigen 17 [Source:HGNC Symbol;Acc:26620]	ENST00000336338
ch1.g118623681	SPAG17	TACACAC	T,TAC,TACAC	DEL,DEL,DEL	Hom	TACACAC/T	T	INTRON	MODIFIER			2223	SPAG17	protein_coding	ENSG00000155761	sperm associated antigen 17 [Source:HGNC Symbol;Acc:26620]	ENST00000336338
ch1.g119466275	TBX15	A	G	SNV	Hom	A/G	G	INTRON	MODIFIER			602	TBX15	protein_coding	ENSG00000092607	T-box 15 [Source:HGNC Symbol;Acc:11594]	ENST00000369429
ch1.g120267282	PHGDH	AT	A	DEL	Het	AT/ATT	AT/A	INTRON	MODIFIER			533	PHGDH	protein_coding	ENSG00000092621	phosphoglycerate dehydrogenase [Source:HGNC Symbol;Acc:8923]	ENST00000369409
ch1.g120379737	NBPF7	G	A	SNV	Het	C/T	G/A	INTRON	MODIFIER				NBPF7	unprocessed_pseudogene	ENSG00000215864	neuroblastoma breakpoint family, member 7 [Source:HGNC Symbol;Acc:31989]	ENST00000401014
ch1.g120611554	NOTCH2	T	C	SNV	Het	TT/CG	T/C	INTRON	MODIFIER			2471	NOTCH2	protein_coding	ENSG00000134250	notch 2 [Source:HGNC Symbol;Acc:7882]	ENST00000256646
ch1.g120612265	NOTCH2	A	G	SNV	Het	G/C	A/G	UPSTREAM	MODIFIER	25		2471	NOTCH2	protein_coding	ENSG00000134250	notch 2 [Source:HGNC Symbol;Acc:7882]	ENST00000256646
ch1.g143163799	RP11-782C8.2	G	A	SNV	Het	A/C	G/A	INTRON	MODIFIER				RP11-782C8.2	lincRNA	ENSG00000232274		ENST00000412204
ch1.g144615102	RP11-640M9.2	A	G	SNV	Het	G	A/G	UPSTREAM	MODIFIER	29			RP11-640M9.2	transcribed_unprocessed_pseudogene	ENSG00000225241		ENST00000334866
ch1.g144615102	RP11-640M9.2	ACT	GCC	MNV	Het	G	ACT/GCC	UPSTREAM	MODIFIER	29			RP11-640M9.2	transcribed_unprocessed_pseudogene	ENSG00000225241		ENST00000334866
ch1.g144615104	RP11-640M9.2	T	C	SNV	Het	C	T/C	UPSTREAM	MODIFIER	27			RP11-640M9.2	transcribed_unprocessed_pseudogene	ENSG00000225241		ENST00000334866
ch1.g144615237	RP11-640M9.2	T	G	SNV	Het	G/A	T/G	EXON	MODIFIER				RP11-640M9.2	transcribed_unprocessed_pseudogene	ENSG00000225241		ENST00000334866
ch1.g144617976	RP11-640M9.2	C	T	SNV	Het	CTTG/TTTC	C/T	INTRON	MODIFIER				RP11-640M9.2	transcribed_unprocessed_pseudogene	ENSG00000225241		ENST00000334866
ch1.g144617992	RP11-640M9.2	T	A	SNV	Het	TGA/AGG	T/A	INTRON	MODIFIER				RP11-640M9.2	transcribed_unprocessed_pseudogene	ENSG00000225241		ENST00000334866
ch1.g144620009	RP11-640M9.2	T	C	SNV	Het	C	T/C	EXON	MODIFIER				RP11-640M9.2	transcribed_unprocessed_pseudogene	ENSG00000225241		ENST00000334866
ch1.g144813909	NBPF9	G	A	SNV	Het	A/G	G/A	INTRON	MODIFIER			207	NBPF9	protein_coding	ENSG00000168614	neuroblastoma breakpoint family, member 9 [Source:HGNC Symbol;Acc:31991]	ENST00000281815
ch1.g144821873	NBPF9	G	C	SNV	Het	G/A	G/C	INTRON	MODIFIER			207	NBPF9	protein_coding	ENSG00000168614	neuroblastoma breakpoint family, member 9 [Source:HGNC Symbol;Acc:31991]	ENST00000281815
ch1.g144854376	PDE4DIP	C	A	SNV	Het	CTGGT/ATGGC	C/A	INTRON	MODIFIER			2482	PDE4DIP	protein_coding	ENSG00000178104	phosphodiesterase 4D interacting protein [Source:HGNC Symbol;Acc:15580]	ENST00000369359
ch1.g144854452	PDE4DIP	T	A	SNV	Het	TGA/TGC	T/A	INTRON	MODIFIER			2482	PDE4DIP	protein_coding	ENSG00000178104	phosphodiesterase 4D interacting protein [Source:HGNC Symbol;Acc:15580]	ENST00000369359
ch1.g144855935	PDE4DIP	A	G	SNV	Hom	A/G	G	INTRON	MODIFIER			2482	PDE4DIP	protein_coding	ENSG00000178104	phosphodiesterase 4D interacting protein [Source:HGNC Symbol;Acc:15580]	ENST00000369359
ch1.g144856780	PDE4DIP	G	A	SNV	Het	A/G	G/A	INTRON	MODIFIER			2482	PDE4DIP	protein_coding	ENSG00000178104	phosphodiesterase 4D interacting protein [Source:HGNC Symbol;Acc:15580]	ENST00000369359
ch1.g144911702	PDE4DIP	C	A	SNV	Het	CAG/AAC	C/A	INTRON	MODIFIER			2482	PDE4DIP	protein_coding	ENSG00000178104	phosphodiesterase 4D interacting protein [Source:HGNC Symbol;Acc:15580]	ENST00000369359
ch1.g144951959	PDE4DIP	T	C	SNV	Het	A/T	T/C	INTRON	MODIFIER			2482	PDE4DIP	protein_coding	ENSG00000178104	phosphodiesterase 4D interacting protein [Source:HGNC Symbol;Acc:15580]	ENST00000369359
ch1.g145017784	PDE4DIP	CTT	C,CT	DEL,DEL	Hom	CT	C	INTRON	MODIFIER			2482	PDE4DIP	protein_coding	ENSG00000178104	phosphodiesterase 4D interacting protein [Source:HGNC Symbol;Acc:15580]	ENST00000369359
ch1.g145109493	SEC22B	C	T	SNV	Het	G	C/T	INTRON	MODIFIER				SEC22B	processed_transcript	ENSG00000223380	SEC22 vesicle trafficking protein homolog B (S. cerevisiae) (gene/pseudogene) [Source:HGNC Symbol;Acc:10700]	ENST00000453618
ch1.g145109549	SEC22B	G	T	SNV	Het	G	G/T	EXON	MODIFIER				SEC22B	processed_transcript	ENSG00000223380	SEC22 vesicle trafficking protein homolog B (S. cerevisiae) (gene/pseudogene) [Source:HGNC Symbol;Acc:10700]	ENST00000453618
ch1.g145112285	SEC22B	C	T	SNV	Het	CGTG/TGCA	C/T	INTRON	MODIFIER				SEC22B	processed_transcript	ENSG00000223380	SEC22 vesicle trafficking protein homolog B (S. cerevisiae) (gene/pseudogene) [Source:HGNC Symbol;Acc:10700]	ENST00000453618
ch1.g145112285	SEC22B	CGT	CGC	SNV	Het	CGTG/TGCA	CGT/CGC	INTRON	MODIFIER				SEC22B	processed_transcript	ENSG00000223380	SEC22 vesicle trafficking protein homolog B (S. cerevisiae) (gene/pseudogene) [Source:HGNC Symbol;Acc:10700]	ENST00000453618
ch1.g145209869	NOTCH2NL	A	C	SNV	Het	AA/CG	A/C	INTRON	MODIFIER			236	NOTCH2NL	protein_coding	ENSG00000213240	notch 2 N-terminal like [Source:HGNC Symbol;Acc:31862]	ENST00000362074
ch1.g145295539	NBPF10	A	G	SNV	Het	ATA/GTG	A/G	INTRON	MODIFIER			3553	NBPF10	protein_coding	ENSG00000163386	neuroblastoma breakpoint family, member 10 [Source:HGNC Symbol;Acc:31992]	ENST00000342960
ch1.g145297400	NBPF10	G	A	SNV	Het	G/T	G/A	INTRON	MODIFIER			3553	NBPF10	protein_coding	ENSG00000163386	neuroblastoma breakpoint family, member 10 [Source:HGNC Symbol;Acc:31992]	ENST00000342960
ch1.g145304787	NBPF10	G	T	SNV	Het	T/C	G/T	INTRON	MODIFIER			3553	NBPF10	protein_coding	ENSG00000163386	neuroblastoma breakpoint family, member 10 [Source:HGNC Symbol;Acc:31992]	ENST00000342960
ch1.g145332551	NBPF10	T	C	SNV	Het	A/C	T/C	INTRON	MODIFIER			3553	NBPF10	protein_coding	ENSG00000163386	neuroblastoma breakpoint family, member 10 [Source:HGNC Symbol;Acc:31992]	ENST00000342960
ch1.g145367466	NBPF10	C	G	SNV	Het	G	C/G	INTRON	MODIFIER			3553	NBPF10	protein_coding	ENSG00000163386	neuroblastoma breakpoint family, member 10 [Source:HGNC Symbol;Acc:31992]	ENST00000342960
ch1.g145368432	NBPF10	C	A	SNV	Het	T/G	C/A	INTRON	MODIFIER			3553	NBPF10	protein_coding	ENSG00000163386	neuroblastoma breakpoint family, member 10 [Source:HGNC Symbol;Acc:31992]	ENST00000342960
ch1.g145706564	CD160	C	CA	INS	Het	G/A	C/CA	INTRON	MODIFIER			181	CD160	protein_coding	ENSG00000117281	CD160 molecule [Source:HGNC Symbol;Acc:17013]	ENST00000235933
ch1.g146055196	NBPF11	T	A	SNV	Het	G/A	T/A	INTRON	MODIFIER			919	NBPF11	protein_coding	ENSG00000152042	neuroblastoma breakpoint family, member 11 [Source:HGNC Symbol;Acc:31993]	ENST00000605317
ch1.g146055226	NBPF11	C	T	SNV	Het	G/A	C/T	INTRON	MODIFIER			919	NBPF11	protein_coding	ENSG00000152042	neuroblastoma breakpoint family, member 11 [Source:HGNC Symbol;Acc:31993]	ENST00000605317
ch1.g146055315	NBPF11	T	C	SNV	Het	C	T/C	INTRON	MODIFIER			919	NBPF11	protein_coding	ENSG00000152042	neuroblastoma breakpoint family, member 11 [Source:HGNC Symbol;Acc:31993]	ENST00000605317
ch1.g146055318	NBPF11	CTGT	C	DEL	Hom	CTGC	C	INTRON	MODIFIER			919	NBPF11	protein_coding	ENSG00000152042	neuroblastoma breakpoint family, member 11 [Source:HGNC Symbol;Acc:31993]	ENST00000605317
ch1.g146215111	WI2-3658N16.1	G	A	SNV	Hom	ATA	A	EXON	MODIFIER				WI2-3658N16.1	transcribed_unprocessed_pseudogene	ENSG00000232637		ENST00000436832
ch1.g146216713	WI2-3658N16.1	T	C	SNV	Hom	T/C	C	UPSTREAM	MODIFIER	727			WI2-3658N16.1	transcribed_unprocessed_pseudogene	ENSG00000232637		ENST00000436832
ch1.g146219032	WI2-3658N16.1	G	T	SNV	Hom	A	T	UPSTREAM	MODIFIER	3046			WI2-3658N16.1	transcribed_unprocessed_pseudogene	ENSG00000232637		ENST00000436832
ch1.g146234176	WI2-3658N16.1	G	A	SNV	Hom	G/A	A	DOWNSTREAM	MODIFIER	273			WI2-3658N16.1	transcribed_unprocessed_pseudogene	ENSG00000232637		ENST00000423459
ch1.g146234191	WI2-3658N16.1	GCA	TCC	MNV	Hom	G/A	TCC	DOWNSTREAM	MODIFIER	258			WI2-3658N16.1	transcribed_unprocessed_pseudogene	ENSG00000232637		ENST00000423459
ch1.g146252937	WI2-3658N16.1	A	G	SNV	Hom	GATGC	G	UPSTREAM	MODIFIER	1928			WI2-3658N16.1	transcribed_unprocessed_pseudogene	ENSG00000232637		ENST00000429672
ch1.g146493279	NBPF13P	C	T	SNV	Hom	TG	T	EXON	MODIFIER				NBPF13P	unprocessed_pseudogene	ENSG00000227242	neuroblastoma breakpoint family, member 13, pseudogene [Source:HGNC Symbol;Acc:31995]	ENST00000444082
ch1.g146494510	NBPF13P	T	C	SNV	Hom	CG/CA	C	EXON	MODIFIER				NBPF13P	unprocessed_pseudogene	ENSG00000227242	neuroblastoma breakpoint family, member 13, pseudogene [Source:HGNC Symbol;Acc:31995]	ENST00000444082
ch1.g146494510	NBPF13P	TG	CA,CG	MNV,SNV	Hom	CG/CA	CA/CG	EXON	MODIFIER				NBPF13P	unprocessed_pseudogene	ENSG00000227242	neuroblastoma breakpoint family, member 13, pseudogene [Source:HGNC Symbol;Acc:31995]	ENST00000444082
ch1.g146586610	NBPF13P	C	G	SNV	Het	GAGC	C/G	INTRON	MODIFIER				NBPF13P	unprocessed_pseudogene	ENSG00000227242	neuroblastoma breakpoint family, member 13, pseudogene [Source:HGNC Symbol;Acc:31995]	ENST00000444082
ch1.g146586613	NBPF13P	T	C	SNV	Het	C	T/C	INTRON	MODIFIER				NBPF13P	unprocessed_pseudogene	ENSG00000227242	neuroblastoma breakpoint family, member 13, pseudogene [Source:HGNC Symbol;Acc:31995]	ENST00000444082
ch1.g146586676	NBPF13P	T	C	SNV	Het	TG/CA	T/C	INTRON	MODIFIER				NBPF13P	unprocessed_pseudogene	ENSG00000227242	neuroblastoma breakpoint family, member 13, pseudogene [Source:HGNC Symbol;Acc:31995]	ENST00000444082
ch1.g146586703	NBPF13P	G	T	SNV	Het	GCA/TCC	G/T	INTRON	MODIFIER				NBPF13P	unprocessed_pseudogene	ENSG00000227242	neuroblastoma breakpoint family, member 13, pseudogene [Source:HGNC Symbol;Acc:31995]	ENST00000444082
ch1.g148004422	NBPF14	T	A	SNV	Het	A	T/A	UTR_3_PRIME	MODIFIER	126		921	NBPF14	protein_coding	ENSG00000122497	neuroblastoma breakpoint family, member 14 [Source:HGNC Symbol;Acc:25232]	ENST00000369219
ch1.g148004472	NBPF14	G	A	SNV	Het	GTAC/GTAG	G/A	UTR_3_PRIME	MODIFIER	76		921	NBPF14	protein_coding	ENSG00000122497	neuroblastoma breakpoint family, member 14 [Source:HGNC Symbol;Acc:25232]	ENST00000369219
ch1.g148004472	NBPF14	GTAC	ATAG,GTAG	MNV,SNV	Hom	GTAC/GTAG	ATAG/GTAG	UTR_3_PRIME	MODIFIER	73		921	NBPF14	protein_coding	ENSG00000122497	neuroblastoma breakpoint family, member 14 [Source:HGNC Symbol;Acc:25232]	ENST00000369219
ch1.g148004795	NBPF14	C	G	SNV	Hom	T	G	INTRON	MODIFIER			921	NBPF14	protein_coding	ENSG00000122497	neuroblastoma breakpoint family, member 14 [Source:HGNC Symbol;Acc:25232]	ENST00000369219
ch1.g148004834	NBPF14	G	A	SNV	Hom	AA/AG	A	INTRON	MODIFIER			921	NBPF14	protein_coding	ENSG00000122497	neuroblastoma breakpoint family, member 14 [Source:HGNC Symbol;Acc:25232]	ENST00000369219
ch1.g148005330	NBPF14	A	G	SNV	Hom	T/A	G	INTRON	MODIFIER			921	NBPF14	protein_coding	ENSG00000122497	neuroblastoma breakpoint family, member 14 [Source:HGNC Symbol;Acc:25232]	ENST00000369219
ch1.g148005563	NBPF14	C	T	SNV	Hom	T/A	T	INTRON	MODIFIER			921	NBPF14	protein_coding	ENSG00000122497	neuroblastoma breakpoint family, member 14 [Source:HGNC Symbol;Acc:25232]	ENST00000369219
ch1.g148005681	NBPF14	G	A	SNV	Het	T/A	G/A	INTRON	MODIFIER			921	NBPF14	protein_coding	ENSG00000122497	neuroblastoma breakpoint family, member 14 [Source:HGNC Symbol;Acc:25232]	ENST00000369219
ch1.g148005747	NBPF14	T	G	SNV	Hom	T/A	G	INTRON	MODIFIER			921	NBPF14	protein_coding	ENSG00000122497	neuroblastoma breakpoint family, member 14 [Source:HGNC Symbol;Acc:25232]	ENST00000369219
ch1.g148008449	NBPF14	A	C	SNV	Hom	A/C	C	INTRON	MODIFIER			921	NBPF14	protein_coding	ENSG00000122497	neuroblastoma breakpoint family, member 14 [Source:HGNC Symbol;Acc:25232]	ENST00000369219
ch1.g148008656	NBPF14	T	G	SNV	Hom	T/G	G	INTRON	MODIFIER			921	NBPF14	protein_coding	ENSG00000122497	neuroblastoma breakpoint family, member 14 [Source:HGNC Symbol;Acc:25232]	ENST00000369219
ch1.g148014711	NBPF14	C	T	SNV	Hom	A/T	T	INTRON	MODIFIER			921	NBPF14	protein_coding	ENSG00000122497	neuroblastoma breakpoint family, member 14 [Source:HGNC Symbol;Acc:25232]	ENST00000369219
ch1.g148014730	NBPF14	A	C	SNV	Hom	A/C	C	INTRON	MODIFIER			921	NBPF14	protein_coding	ENSG00000122497	neuroblastoma breakpoint family, member 14 [Source:HGNC Symbol;Acc:25232]	ENST00000369219
ch1.g148016291	NBPF14	A	G	SNV	Het	G	A/G	INTRON	MODIFIER			921	NBPF14	protein_coding	ENSG00000122497	neuroblastoma breakpoint family, member 14 [Source:HGNC Symbol;Acc:25232]	ENST00000369219
ch1.g148017408	NBPF14	A	C	SNV	Het	C/T	A/C	INTRON	MODIFIER			921	NBPF14	protein_coding	ENSG00000122497	neuroblastoma breakpoint family, member 14 [Source:HGNC Symbol;Acc:25232]	ENST00000369219
ch1.g148017421	NBPF14	A	C	SNV	Het	C/T	A/C	INTRON	MODIFIER			921	NBPF14	protein_coding	ENSG00000122497	neuroblastoma breakpoint family, member 14 [Source:HGNC Symbol;Acc:25232]	ENST00000369219
ch1.g148017693	NBPF14	C	T	SNV	Hom	C/T	T	INTRON	MODIFIER			921	NBPF14	protein_coding	ENSG00000122497	neuroblastoma breakpoint family, member 14 [Source:HGNC Symbol;Acc:25232]	ENST00000369219
ch1.g148022792	NBPF14	A	AC	INS	Hom	A/AC	AC	INTRON	MODIFIER			921	NBPF14	protein_coding	ENSG00000122497	neuroblastoma breakpoint family, member 14 [Source:HGNC Symbol;Acc:25232]	ENST00000369219
ch1.g148024958	NBPF14	A	G	SNV	Hom	C/T	G	INTRON	MODIFIER			921	NBPF14	protein_coding	ENSG00000122497	neuroblastoma breakpoint family, member 14 [Source:HGNC Symbol;Acc:25232]	ENST00000369219
ch1.g148025027	NBPF14	C	T	SNV	Het	CGAAG/TGAAA	C/T	INTRON	MODIFIER			921	NBPF14	protein_coding	ENSG00000122497	neuroblastoma breakpoint family, member 14 [Source:HGNC Symbol;Acc:25232]	ENST00000369219
ch1.g148025050	NBPF14	TT	GG,TG	MNV,SNV	Hom	T/G	GG/TG	INTRON	MODIFIER			921	NBPF14	protein_coding	ENSG00000122497	neuroblastoma breakpoint family, member 14 [Source:HGNC Symbol;Acc:25232]	ENST00000369219
ch1.g148344491	NBPF20	T	A	SNV	Het	T/C	T/A	INTRON	MODIFIER			4621	NBPF20	protein_coding	ENSG00000203832	neuroblastoma breakpoint family, member 20 [Source:HGNC Symbol;Acc:32000]	ENST00000369202
ch1.g148344521	NBPF20	C	T	SNV	Het	T/C	C/T	INTRON	MODIFIER			4621	NBPF20	protein_coding	ENSG00000203832	neuroblastoma breakpoint family, member 20 [Source:HGNC Symbol;Acc:32000]	ENST00000369202
ch1.g148579434	NBPF15	C	T	SNV	Het	A/G	C/T	INTRON	MODIFIER			670	NBPF15	protein_coding	ENSG00000243452	neuroblastoma breakpoint family, member 15 [Source:HGNC Symbol;Acc:28791]	ENST00000369187
ch1.g148756363	NBPF16	A	G	SNV	Hom	GTG/GTT	G	INTRON	MODIFIER			670	NBPF16	protein_coding	ENSG00000203827	neuroblastoma breakpoint family, member 16 [Source:HGNC Symbol;Acc:31996]	ENST00000417839
ch1.g148889543	RP11-763B22.9	AT	A	DEL	Het	ATTTTTTT/ATTTTTTTA	AT/A	INTRON	MODIFIER				RP11-763B22.9	unprocessed_pseudogene	ENSG00000231448		ENST00000444424
ch1.g148889778	RP11-763B22.9	T	C	SNV	Het	A/G	T/C	INTRON	MODIFIER				RP11-763B22.9	unprocessed_pseudogene	ENSG00000231448		ENST00000444424
ch1.g149900985	MTMR11	C	CA	INS	Het	CAAAAAAAAAAAAAAAAG/CAAAAAAAAAAAAAAAG	C/CA	UTR_3_PRIME	MODIFIER	35		709	MTMR11	protein_coding	ENSG00000014914	myotubularin related protein 11 [Source:HGNC Symbol;Acc:24307]	ENST00000439741
ch1.g150432870	RPRD2	GGTT	GGTTGTT,G	INS,DEL	Hom	GGTT/GGTTGTT	GGTTGTT	INTRON	MODIFIER			1461	RPRD2	protein_coding	ENSG00000163125	regulation of nuclear pre-mRNA domain containing 2 [Source:HGNC Symbol;Acc:29039]	ENST00000369068
ch1.g150804401	ARNT	GA	G,GAA	DEL,INS	Het	GAA/GA	GA/G	INTRON	MODIFIER			789	ARNT	protein_coding	ENSG00000143437	aryl hydrocarbon receptor nuclear translocator [Source:HGNC Symbol;Acc:700]	ENST00000358595
ch1.g150849071	ARNT	ACC	AC,A	DEL,DEL	Hom	A	AC	UTR_5_PRIME	MODIFIER	30		789	ARNT	protein_coding	ENSG00000143437	aryl hydrocarbon receptor nuclear translocator [Source:HGNC Symbol;Acc:700]	ENST00000358595
ch1.g150932953	SETDB1	GA	G	DEL	Het	GAA/GA	GA/G	INTRON	MODIFIER			1291	SETDB1	protein_coding	ENSG00000143379	SET domain, bifurcated 1 [Source:HGNC Symbol;Acc:10761]	ENST00000271640
ch1.g150972538	FAM63A	G	A	SNV	Hom	AT/AG	A	INTRON	MODIFIER			517	FAM63A	protein_coding	ENSG00000143409	family with sequence similarity 63, member A [Source:HGNC Symbol;Acc:25648]	ENST00000361738
ch1.g150972538	FAM63A	GT	AG,AT	MNV,SNV	Hom	AT/AG	AG/AT	INTRON	MODIFIER			517	FAM63A	protein_coding	ENSG00000143409	family with sequence similarity 63, member A [Source:HGNC Symbol;Acc:25648]	ENST00000361738
ch1.g151070252	GABPB2	CAA	C,CA	DEL,DEL	Hom	C	C/CA	INTRON	MODIFIER			448	GABPB2	protein_coding	ENSG00000143458	GA binding protein transcription factor, beta subunit 2 [Source:HGNC Symbol;Acc:28441]	ENST00000368918
ch1.g151237086	PSMD4	C	CA	INS	Het	G	C/CA	INTRON	MODIFIER			380	PSMD4	protein_coding	ENSG00000159352	proteasome (prosome, macropain) 26S subunit, non-ATPase, 4 [Source:HGNC Symbol;Acc:9561]	ENST00000368881
ch1.g151535020	TUFT1	A	ATC	INS	Het	ATC	A/ATC	INTRON	MODIFIER			409	TUFT1	protein_coding	ENSG00000143367	tuftelin 1 [Source:HGNC Symbol;Acc:12422]	ENST00000538902
ch1.g152692948	C1orf68	T	A	SNV	Het	TTTCG/ATTCA	T/A	DOWNSTREAM	MODIFIER	43		250	C1orf68	protein_coding	ENSG00000198854	chromosome 1 open reading frame 68 [Source:HGNC Symbol;Acc:29468]	ENST00000368775
ch1.g153617510	CHTOP	CT	C	DEL	Het	T/C	CT/C	INTRON	MODIFIER			248	CHTOP	protein_coding	ENSG00000160679	chromatin target of PRMT1 [Source:HGNC Symbol;Acc:24511]	ENST00000368694
ch1.g153742535	INTS3	GTGT	G,GGT	DEL,DEL	Het	GT/G	GTGT/G	INTRON	MODIFIER			1042	INTS3	protein_coding	ENSG00000143624	integrator complex subunit 3 [Source:HGNC Symbol;Acc:26153]	ENST00000318967
ch1.g153784666	GATAD2B	CT	CTT,C	INS,DEL	Het	CTT/C	CT/CTT	INTRON	MODIFIER			593	GATAD2B	protein_coding	ENSG00000143614	GATA zinc finger domain containing 2B [Source:HGNC Symbol;Acc:30778]	ENST00000368655
ch1.g153790790	GATAD2B	CT	C	DEL	Het	CTT/C	CT/C	INTRON	MODIFIER			593	GATAD2B	protein_coding	ENSG00000143614	GATA zinc finger domain containing 2B [Source:HGNC Symbol;Acc:30778]	ENST00000368655
ch1.g154112163	NUP210L	CAAAAA	CAAAC,CAAACA	MIXED,SNV	Hom	CAAACA	CAAAC/CAAACA	INTRON	MODIFIER			1888	NUP210L	protein_coding	ENSG00000143552	nucleoporin 210kDa-like [Source:HGNC Symbol;Acc:29915]	ENST00000368559
ch1.g154112167	NUP210L	A	C	SNV	Het	C	A/C	INTRON	MODIFIER			1888	NUP210L	protein_coding	ENSG00000143552	nucleoporin 210kDa-like [Source:HGNC Symbol;Acc:29915]	ENST00000368559
ch1.g154113834	NUP210L	C	A	SNV	Het	CTTGT/ATTGC	C/A	INTRON	MODIFIER			1888	NUP210L	protein_coding	ENSG00000143552	nucleoporin 210kDa-like [Source:HGNC Symbol;Acc:29915]	ENST00000368559
ch1.g154223323	UBAP2L	CA	C	DEL	Het	CAAAAAAAAAAAAAAAAAAAAG/CAAAAAAAAAAAAAAAAAAAAA	CA/C	INTRON	MODIFIER			1087	UBAP2L	protein_coding	ENSG00000143569	ubiquitin associated protein 2-like [Source:HGNC Symbol;Acc:29877]	ENST00000361546
ch1.g154245626	UBAP2L	TA	T	DEL	Het	G/T	TA/T	DOWNSTREAM	MODIFIER	2298		1087	UBAP2L	protein_coding	ENSG00000143569	ubiquitin associated protein 2-like [Source:HGNC Symbol;Acc:29877]	ENST00000361546
ch1.g154319349	ATP8B2	T	TTTTA	INS	Het	TTTTA	T/TTTTA	INTRON	MODIFIER			1223	ATP8B2	protein_coding	ENSG00000143515	ATPase, aminophospholipid transporter, class I, type 8B, member 2 [Source:HGNC Symbol;Acc:13534]	ENST00000368489
ch1.g154841415	KCNN3	TCTCTCTCTCTCACA	T	DEL	Hom	TCTCTCTCTCTCACA/T	T	INTRON	MODIFIER			731	KCNN3	protein_coding	ENSG00000143603	potassium intermediate/small conductance calcium-activated channel, subfamily N, member 3 [Source:HGNC Symbol;Acc:6292]	ENST00000271915
ch1.g155012778	DCST1	CAA	C	DEL	Het	CAA/CA	CAA/C	INTRON	MODIFIER			706	DCST1	protein_coding	ENSG00000163357	DC-STAMP domain containing 1 [Source:HGNC Symbol;Acc:26539]	ENST00000295542
ch1.g155695904	DAP3	CT	C	DEL	Het	CTTTT/TTTTT	CT/C	INTRON	MODIFIER			398	DAP3	protein_coding	ENSG00000132676	death associated protein 3 [Source:HGNC Symbol;Acc:2673]	ENST00000343043
ch1.g155701055	DAP3	CA	C	DEL	Het	CTTTT/TTTTT	CA/C	INTRON	MODIFIER			398	DAP3	protein_coding	ENSG00000132676	death associated protein 3 [Source:HGNC Symbol;Acc:2673]	ENST00000343043
ch1.g155724315	GON4L	GTT	G	DEL	Het	G/T	GTT/G	INTRON	MODIFIER			2241	GON4L	protein_coding	ENSG00000116580	gon-4-like (C. elegans) [Source:HGNC Symbol;Acc:25973]	ENST00000368331
ch1.g155737425	GON4L	AACACAC	A,AAC	DEL,DEL	Hom	A	A/AAC	INTRON	MODIFIER			2241	GON4L	protein_coding	ENSG00000116580	gon-4-like (C. elegans) [Source:HGNC Symbol;Acc:25973]	ENST00000368331
ch1.g155934683	ARHGEF2	CAA	CA,C	DEL,DEL	Het	CAAAAAAAAAAAAAAAAAG/CAAAAAAAAAAAAAAAAG	CAA/CA	INTRON	MODIFIER			1031	ARHGEF2	protein_coding	ENSG00000116584	Rho/Rac guanine nucleotide exchange factor (GEF) 2 [Source:HGNC Symbol;Acc:682]	ENST00000462460
ch1.g156932670	ARHGEF11	C	CA	INS	Hom	C/T	CA	INTRON	MODIFIER			1562	ARHGEF11	protein_coding	ENSG00000132694	Rho guanine nucleotide exchange factor (GEF) 11 [Source:HGNC Symbol;Acc:14580]	ENST00000368194
ch1.g158507157		A	T	SNV	Het	ATGT/TTGG	A/T	INTERGENIC	MODIFIER
ch1.g158580921	SPTA1	GCACACA	GCACA,GCA,G,GCACACACA	DEL,DEL,DEL,INS	Hom	GCACA	GCACA/GCA	UTR_3_PRIME	MODIFIER	127		2419	SPTA1	protein_coding	ENSG00000163554	spectrin, alpha, erythrocytic 1 (elliptocytosis 2) [Source:HGNC Symbol;Acc:11272]	ENST00000368147
ch1.g158943295	PYHIN1	T	TCA,TCACA	INS,INS	Het	TCACACACACACACACACACACACACACACACACACAT	T/TCA	INTRON	MODIFIER			492	PYHIN1	protein_coding	ENSG00000163564	pyrin and HIN domain family, member 1 [Source:HGNC Symbol;Acc:28894]	ENST00000368140
ch1.g158946658	PYHIN1	CTATATATATATATATATATA	C	DEL	Hom	AATATATGTAT	C	UTR_3_PRIME	MODIFIER	3103		492	PYHIN1	protein_coding	ENSG00000163564	pyrin and HIN domain family, member 1 [Source:HGNC Symbol;Acc:28894]	ENST00000368140
ch1.g159684047	CRP	CCACACACA	C,CCACACACACA	DEL,INS	Het	CCACACACACA/CCA	CCACACACA/C	INTRON	MODIFIER			224	CRP	protein_coding	ENSG00000132693	C-reactive protein, pentraxin-related [Source:HGNC Symbol;Acc:2367]	ENST00000255030
ch1.g159684121	CRP	CT	C	DEL	Het	CCACACACACA/CCA	CT/C	INTRON	MODIFIER			224	CRP	protein_coding	ENSG00000132693	C-reactive protein, pentraxin-related [Source:HGNC Symbol;Acc:2367]	ENST00000255030
ch1.g159827365	VSIG8	C	CAA	INS	Het	CAAAAAAAAAAAAAAAAAT/CAAAAAAAAAAAAAAAAT	C/CAA	INTRON	MODIFIER			414	VSIG8	protein_coding	ENSG00000243284	V-set and immunoglobulin domain containing 8 [Source:HGNC Symbol;Acc:32063]	ENST00000368100
ch1.g159860547	CCDC19	C	T,CT	SNV,INS	Het	CTT/CTTT	C/T	INTRON	MODIFIER			551	CCDC19	protein_coding	ENSG00000213085	coiled-coil domain containing 19 [Source:HGNC Symbol;Acc:17229]	ENST00000368099
ch1.g160141285	ATP1A4	C	T	SNV	Het	CC/TG	C/T	INTRON	MODIFIER			1029	ATP1A4	protein_coding	ENSG00000132681	ATPase, Na+/K+ transporting, alpha 4 polypeptide [Source:HGNC Symbol;Acc:14073]	ENST00000368081
ch1.g160395211	VANGL2	A	G	SNV	Het	A/C	A/G	UTR_3_PRIME	MODIFIER	43		521	VANGL2	protein_coding	ENSG00000162738	VANGL planar cell polarity protein 2 [Source:HGNC Symbol;Acc:15511]	ENST00000368061
ch1.g160395276	VANGL2	C	CT	INS	Het	CT	C/CT	UTR_3_PRIME	MODIFIER	109		521	VANGL2	protein_coding	ENSG00000162738	VANGL planar cell polarity protein 2 [Source:HGNC Symbol;Acc:15511]	ENST00000368061
ch1.g160851594	ITLN1	GAAAAAAAA	G,GA	DEL,DEL	Hom	GA	G/GA	INTRON	MODIFIER			313	ITLN1	protein_coding	ENSG00000179914	intelectin 1 (galactofuranose binding) [Source:HGNC Symbol;Acc:18259]	ENST00000326245
ch1.g160920809	ITLN2	A	G	SNV	Hom	GAGTG	G	INTRON	MODIFIER			325	ITLN2	protein_coding	ENSG00000158764	intelectin 2 [Source:HGNC Symbol;Acc:20599]	ENST00000368029
ch1.g160990875	F11R	T	C	SNV	Het	TCCC/CACT	T/C	UTR_5_PRIME	MODIFIER	12		299	F11R	protein_coding	ENSG00000158769	F11 receptor [Source:HGNC Symbol;Acc:14685]	ENST00000368026
ch1.g161093425	DEDD	CA	C	DEL	Het	CAA/CA	CA/C	INTRON	MODIFIER			348	DEDD	protein_coding	ENSG00000158796	death effector domain containing [Source:HGNC Symbol;Acc:2755]	ENST00000368005
ch1.g161140119	USP21	A	C	SNV	Het	C/A	A/C	DOWNSTREAM	MODIFIER	4606		565	USP21	protein_coding	ENSG00000143258	ubiquitin specific peptidase 21 [Source:HGNC Symbol;Acc:12620]	ENST00000289865
ch1.g161191450	TOMM40L	C	T	SNV	Het	TTTTTTTTTTTTTT	C/T	UPSTREAM	MODIFIER	4644		308	TOMM40L	protein_coding	ENSG00000158882	translocase of outer mitochondrial membrane 40 homolog (yeast)-like [Source:HGNC Symbol;Acc:25756]	ENST00000367987
ch1.g161594525	FCGR2B	G	C	SNV	Hom	CG	C	INTRON	MODIFIER			310	FCGR2B	protein_coding	ENSG00000072694	Fc fragment of IgG, low affinity IIb, receptor (CD32) [Source:HGNC Symbol;Acc:3618]	ENST00000367962
ch1.g161722779	DUSP12	C	CAAA	INS	Hom	CAA/CAAA	CAAA	INTRON	MODIFIER			340	DUSP12	protein_coding	ENSG00000081721	dual specificity phosphatase 12 [Source:HGNC Symbol;Acc:3067]	ENST00000367943
ch1.g161976272	OLFML2B	G	GA	INS	Hom	G/GA	GA	INTRON	MODIFIER			751	OLFML2B	protein_coding	ENSG00000162745	olfactomedin-like 2B [Source:HGNC Symbol;Acc:24558]	ENST00000367940
ch1.g162473401	UHMK1	CAAA	CA,C	DEL,DEL	Hom	C	CA/C	INTRON	MODIFIER			419	UHMK1	protein_coding	ENSG00000152332	U2AF homology motif (UHM) kinase 1 [Source:HGNC Symbol;Acc:19683]	ENST00000489294
ch1.g162760551	DDR2	C	T	SNV	Hom	TGGC	T	DOWNSTREAM	MODIFIER	3361		855	DDR2	protein_coding	ENSG00000162733	discoidin domain receptor tyrosine kinase 2 [Source:HGNC Symbol;Acc:2731]	ENST00000367922
ch1.g162768784	HSD17B7	CA	C	DEL	Hom	CAAA/CA	C	INTRON	MODIFIER			341	HSD17B7	protein_coding	ENSG00000132196	hydroxysteroid (17-beta) dehydrogenase 7 [Source:HGNC Symbol;Acc:5215]	ENST00000254521
ch1.g163298768	NUF2	T	TA	INS	Het	TAA/T	T/TA	INTRON	MODIFIER			464	NUF2	protein_coding	ENSG00000143228	NUF2, NDC80 kinetochore complex component [Source:HGNC Symbol;Acc:14621]	ENST00000271452
ch1.g165376228	RXRG	T	C	SNV	Hom	CGTCTC	C	INTRON	MODIFIER			463	RXRG	protein_coding	ENSG00000143171	retinoid X receptor, gamma [Source:HGNC Symbol;Acc:10479]	ENST00000359842
ch1.g165621129	MGST3	C	CAAAAAAA	INS	Hom	T	CAAAAAAA	INTRON	MODIFIER			166	MGST3	protein_coding	ENSG00000143198	microsomal glutathione S-transferase 3 [Source:HGNC Symbol;Acc:7064]	ENST00000367883
ch1.g165621158	MGST3	C	T	SNV	Het	T	C/T	INTRON	MODIFIER			166	MGST3	protein_coding	ENSG00000143198	microsomal glutathione S-transferase 3 [Source:HGNC Symbol;Acc:7064]	ENST00000367883
ch1.g165636749	ALDH9A1	A	G	SNV	Hom	A/G	G	INTRON	MODIFIER			518	ALDH9A1	protein_coding	ENSG00000143149	aldehyde dehydrogenase 9 family, member A1 [Source:HGNC Symbol;Acc:412]	ENST00000354775
ch1.g166944273	ILDR2	T	A	SNV	Het	A	T/A	INTRON	MODIFIER			639	ILDR2	protein_coding	ENSG00000143195	immunoglobulin-like domain containing receptor 2 [Source:HGNC Symbol;Acc:18131]	ENST00000271417
ch1.g167307677	POU2F1	A	G	SNV	Het	G	A/G	INTRON	MODIFIER			766	POU2F1	protein_coding	ENSG00000143190	POU class 2 homeobox 1 [Source:HGNC Symbol;Acc:9212]	ENST00000367866
ch1.g167382399	POU2F1	AGTGT	AGT,A	DEL,DEL	Het	AGTGTGT/AGTGT	AGTGT/AGT	INTRON	MODIFIER			766	POU2F1	protein_coding	ENSG00000143190	POU class 2 homeobox 1 [Source:HGNC Symbol;Acc:9212]	ENST00000367866
ch1.g167971979	DCAF6	G	T	SNV	Het	GC/TG	G/T	INTRON	MODIFIER			951	DCAF6	protein_coding	ENSG00000143164	DDB1 and CUL4 associated factor 6 [Source:HGNC Symbol;Acc:30002]	ENST00000367840
ch1.g169079805	ATP1B1	CTT	C	DEL	Het	CTTTTTTTTTTTTTTTTTTTT/CTTTTTTTTTTTTTTTTTTG	CTT/C	INTRON	MODIFIER			303	ATP1B1	protein_coding	ENSG00000143153	ATPase, Na+/K+ transporting, beta 1 polypeptide [Source:HGNC Symbol;Acc:804]	ENST00000367815
ch1.g169101257	NME7	A	AT	INS	Het	ATTTTTTTTTTTTTTTTTTTTTTTTT/ATTTTTTTTTTTTTTTTTTTTTTT	A/AT	DOWNSTREAM	MODIFIER	511		376	NME7	protein_coding	ENSG00000143156	NME/NM23 family member 7 [Source:HGNC Symbol;Acc:20461]	ENST00000367811
ch1.g169272451	NME7	A	T	SNV	Het	AGG/TGA	A/T	INTRON	MODIFIER			376	NME7	protein_coding	ENSG00000143156	NME/NM23 family member 7 [Source:HGNC Symbol;Acc:20461]	ENST00000367811
ch1.g169498834	F5	T	C	SNV	Het	TG/CG	T/C	INTRON	MODIFIER			2229	F5	protein_coding	ENSG00000198734	coagulation factor V (proaccelerin, labile factor) [Source:HGNC Symbol;Acc:3542]	ENST00000367796
ch1.g169572545	SELP	C	G	SNV	Het	CTCTCTGTGTGTG/CTCTGTGTGTGTG	C/G	INTRON	MODIFIER			830	SELP	protein_coding	ENSG00000174175	selectin P (granule membrane protein 140kDa, antigen CD62) [Source:HGNC Symbol;Acc:10721]	ENST00000263686
ch1.g169572547	SELP	G	C	SNV	Het	CTCTCTGTGTGTG/CTCTGTGTGTGTG	G/C	INTRON	MODIFIER			830	SELP	protein_coding	ENSG00000174175	selectin P (granule membrane protein 140kDa, antigen CD62) [Source:HGNC Symbol;Acc:10721]	ENST00000263686
ch1.g169580974	SELP	G	T	SNV	Het	CAT	G/T	INTRON	MODIFIER			830	SELP	protein_coding	ENSG00000174175	selectin P (granule membrane protein 140kDa, antigen CD62) [Source:HGNC Symbol;Acc:10721]	ENST00000263686
ch1.g170633186	PRRX1	AT	A,ATT	DEL,INS	Hom	AT/A	A	UTR_5_PRIME	MODIFIER	173		245	PRRX1	protein_coding	ENSG00000116132	paired related homeobox 1 [Source:HGNC Symbol;Acc:9142]	ENST00000239461
ch1.g171069982	FMO3	A	G	SNV	Het	G	A/G	INTRON	MODIFIER			532	FMO3	protein_coding	ENSG00000007933	flavin containing monooxygenase 3 [Source:HGNC Symbol;Acc:3771]	ENST00000367755
ch1.g173478648	SLC9C2	T	C	SNV	Het	C	T/C	INTRON	MODIFIER			1124	SLC9C2	protein_coding	ENSG00000162753	solute carrier family 9, member C2 (putative) [Source:HGNC Symbol;Acc:28664]	ENST00000367714
ch1.g173569176	SLC9C2	T	C	SNV	Het	C	T/C	INTRON	MODIFIER			1124	SLC9C2	protein_coding	ENSG00000162753	solute carrier family 9, member C2 (putative) [Source:HGNC Symbol;Acc:28664]	ENST00000367714
ch1.g173819421	DARS2	CA	CAA,C	INS,DEL	Het	CA/C	CA/CAA	INTRON	MODIFIER			645	DARS2	protein_coding	ENSG00000117593	aspartyl-tRNA synthetase 2, mitochondrial [Source:HGNC Symbol;Acc:25538]	ENST00000361951
ch1.g175329083	TNR	A	C	SNV	Hom	C/T	C	INTRON	MODIFIER			1358	TNR	protein_coding	ENSG00000116147	tenascin R [Source:HGNC Symbol;Acc:11953]	ENST00000263525
ch1.g175916506	RFWD2	AT	A	DEL	Het	ATT/AT	AT/A	INTRON	MODIFIER			731	RFWD2	protein_coding	ENSG00000143207	ring finger and WD repeat domain 2, E3 ubiquitin protein ligase [Source:HGNC Symbol;Acc:17440]	ENST00000367669
ch1.g176153658	RFWD2	T	C	SNV	Hom	T/C	C	INTRON	MODIFIER			731	RFWD2	protein_coding	ENSG00000143207	ring finger and WD repeat domain 2, E3 ubiquitin protein ligase [Source:HGNC Symbol;Acc:17440]	ENST00000367669
ch1.g177916889	SEC16B	A	G	SNV	Het	AA/GG	A/G	INTRON	MODIFIER			1060	SEC16B	protein_coding	ENSG00000120341	SEC16 homolog B (S. cerevisiae) [Source:HGNC Symbol;Acc:30301]	ENST00000308284
ch1.g177916889	SEC16B	AA	GG	MNV	Hom	AA/GG	GG	INTRON	MODIFIER			1060	SEC16B	protein_coding	ENSG00000120341	SEC16 homolog B (S. cerevisiae) [Source:HGNC Symbol;Acc:30301]	ENST00000308284
ch1.g178646748		A	T	SNV	Het	TACTC/AACTC	A/T	INTERGENIC	MODIFIER
ch1.g179080115	ABL2	CTTTT	C,CTT	DEL,DEL	Hom	CTTTT/CT	C/CTT	INTRON	MODIFIER			1182	ABL2	protein_coding	ENSG00000143322	c-abl oncogene 2, non-receptor tyrosine kinase [Source:HGNC Symbol;Acc:77]	ENST00000502732
ch1.g179494612	AXDND1	CTACA	C	DEL	Hom	G	C	INTRON	MODIFIER			1012	AXDND1	protein_coding	ENSG00000162779	axonemal dynein light chain domain containing 1 [Source:HGNC Symbol;Acc:26564]	ENST00000367618
ch1.g180471040	ACBD6	CA	C	DEL	Het	CAAAAAAAAAAAAAC/CAAAAAAAAAAAAC	CA/C	INTRON	MODIFIER			282	ACBD6	protein_coding	ENSG00000135847	acyl-CoA binding domain containing 6 [Source:HGNC Symbol;Acc:23339]	ENST00000367595
ch1.g181022517	MR1	CA	C	DEL	Het	CAA/CA	CA/C	INTRON	MODIFIER			341	MR1	protein_coding	ENSG00000153029	major histocompatibility complex, class I-related [Source:HGNC Symbol;Acc:4975]	ENST00000367580
ch1.g181685432	CACNA1E	T	TA	INS	Het	TA/T	T/TA	INTRON	MODIFIER			2313	CACNA1E	protein_coding	ENSG00000198216	calcium channel, voltage-dependent, R type, alpha 1E subunit [Source:HGNC Symbol;Acc:1392]	ENST00000367573
ch1.g182368630	TEDDM1	CA	CAA,C	INS,DEL	Het	CA/C	CA/CAA	UTR_3_PRIME	MODIFIER	167		273	TEDDM1	protein_coding	ENSG00000203730	transmembrane epididymal protein 1 [Source:HGNC Symbol;Acc:30233]	ENST00000367565
ch1.g182491107	RGSL1	A	C	SNV	Hom	CGTGT/CGTGC	C	INTRON	MODIFIER			1076	RGSL1	protein_coding	ENSG00000121446	regulator of G-protein signaling like 1 [Source:HGNC Symbol;Acc:18636]	ENST00000294854
ch1.g182491107	RGSL1	AGTGT	CGTGC,CGTGT	MNV,SNV	Hom	CGTGT/CGTGC	CGTGC/CGTGT	INTRON	MODIFIER			1076	RGSL1	protein_coding	ENSG00000121446	regulator of G-protein signaling like 1 [Source:HGNC Symbol;Acc:18636]	ENST00000294854
ch1.g182550608	RNASEL	C	T	SNV	Het	T	C/T	INTRON	MODIFIER			741	RNASEL	protein_coding	ENSG00000135828	ribonuclease L (2',5'-oligoisoadenylate synthetase-dependent) [Source:HGNC Symbol;Acc:10050]	ENST00000367559
ch1.g182778094	NPL	TAA	T	DEL	Het	C	TAA/T	INTRON	MODIFIER			320	NPL	protein_coding	ENSG00000135838	N-acetylneuraminate pyruvate lyase (dihydrodipicolinate synthase) [Source:HGNC Symbol;Acc:16781]	ENST00000258317
ch1.g182778116	NPL	T	G	SNV	Het	C	T/G	INTRON	MODIFIER			320	NPL	protein_coding	ENSG00000135838	N-acetylneuraminate pyruvate lyase (dihydrodipicolinate synthase) [Source:HGNC Symbol;Acc:16781]	ENST00000258317
ch1.g183077615	LAMC1	C	T	SNV	Het	CAAC/TAAT	C/T	INTRON	MODIFIER			1609	LAMC1	protein_coding	ENSG00000135862	laminin, gamma 1 (formerly LAMB2) [Source:HGNC Symbol;Acc:6492]	ENST00000258341
ch1.g183084607	LAMC1	A	G	SNV	Het	AC/GA	A/G	INTRON	MODIFIER			1609	LAMC1	protein_coding	ENSG00000135862	laminin, gamma 1 (formerly LAMB2) [Source:HGNC Symbol;Acc:6492]	ENST00000258341
ch1.g183100563	LAMC1	G	T	SNV	Het	GGT	G/T	INTRON	MODIFIER			1609	LAMC1	protein_coding	ENSG00000135862	laminin, gamma 1 (formerly LAMB2) [Source:HGNC Symbol;Acc:6492]	ENST00000258341
ch1.g183101427	LAMC1	AAATAATAATAATAATAATAATAAT	AAATAATAATAATACTAATAAG	MIXED	Hom	AAATAATAATAATAATAATAATAAT/AAATAATAATAATAATAATAAT	AAATAATAATAATACTAATAAG	INTRON	MODIFIER			1609	LAMC1	protein_coding	ENSG00000135862	laminin, gamma 1 (formerly LAMB2) [Source:HGNC Symbol;Acc:6492]	ENST00000258341
ch1.g183229954	NMNAT2	CA	C	DEL	Het	CAAA/C	CA/C	INTRON	MODIFIER			307	NMNAT2	protein_coding	ENSG00000157064	nicotinamide nucleotide adenylyltransferase 2 [Source:HGNC Symbol;Acc:16789]	ENST00000287713
ch1.g183481943	SMG7	CT	C	DEL	Het	T	CT/C	INTRON	MODIFIER			1178	SMG7	protein_coding	ENSG00000116698	SMG7 nonsense mediated mRNA decay factor [Source:HGNC Symbol;Acc:16792]	ENST00000507469
ch1.g184692999	EDEM3	TA	T,TAA	DEL,INS	Het	TA/TAA	TA/T	INTRON	MODIFIER			932	EDEM3	protein_coding	ENSG00000116406	ER degradation enhancer, mannosidase alpha-like 3 [Source:HGNC Symbol;Acc:16787]	ENST00000318130
ch1.g186925168	PLA2G4A	A	G	SNV	Hom	GG	G	INTRON	MODIFIER			749	PLA2G4A	protein_coding	ENSG00000116711	phospholipase A2, group IVA (cytosolic, calcium-dependent) [Source:HGNC Symbol;Acc:9035]	ENST00000367466
ch1.g186946638	PLA2G4A	C	T	SNV	Het	CACC/TACG	C/T	INTRON	MODIFIER			749	PLA2G4A	protein_coding	ENSG00000116711	phospholipase A2, group IVA (cytosolic, calcium-dependent) [Source:HGNC Symbol;Acc:9035]	ENST00000367466
ch1.g193051893	TROVE2	AT	A	DEL	Het	ATT/AT	AT/A	INTRON	MODIFIER			538	TROVE2	protein_coding	ENSG00000116747	TROVE domain family, member 2 [Source:HGNC Symbol;Acc:11313]	ENST00000367441
ch1.g196311513	KCNT2	G	A	SNV	Het	T	G/A	INTRON	MODIFIER			1135	KCNT2	protein_coding	ENSG00000162687	potassium channel, subfamily T, member 2 [Source:HGNC Symbol;Acc:18866]	ENST00000294725
ch1.g197053296	ASPM	A	G	SNV	Het	G	A/G	UTR_3_PRIME	MODIFIER	158		3477	ASPM	protein_coding	ENSG00000066279	asp (abnormal spindle) homolog, microcephaly associated (Drosophila) [Source:HGNC Symbol;Acc:19048]	ENST00000367409
ch1.g197898023	LHX9	C	CA,CAA	INS,INS	Het	CA	C/CA	INTRON	MODIFIER			397	LHX9	protein_coding	ENSG00000143355	LIM homeobox 9 [Source:HGNC Symbol;Acc:14222]	ENST00000367387
ch1.g198663455	PTPRC	T	G	SNV	Het	G/A	T/G	INTRON	MODIFIER			1306	PTPRC	protein_coding	ENSG00000081237	protein tyrosine phosphatase, receptor type, C [Source:HGNC Symbol;Acc:9666]	ENST00000442510
ch1.g198663464	PTPRC	T	G	SNV	Het	G/A	T/G	INTRON	MODIFIER			1306	PTPRC	protein_coding	ENSG00000081237	protein tyrosine phosphatase, receptor type, C [Source:HGNC Symbol;Acc:9666]	ENST00000442510
ch1.g200080464	NR5A2	CA	C	DEL	Het	C/T	CA/C	INTRON	MODIFIER			541	NR5A2	protein_coding	ENSG00000116833	nuclear receptor subfamily 5, group A, member 2 [Source:HGNC Symbol;Acc:7984]	ENST00000367362
ch1.g200143064	NR5A2	CTTTT	CTTT,C,CT	DEL,DEL,DEL	Het	CTTTTT/CTTTT	CTTTT/CTTT	INTRON	MODIFIER			541	NR5A2	protein_coding	ENSG00000116833	nuclear receptor subfamily 5, group A, member 2 [Source:HGNC Symbol;Acc:7984]	ENST00000367362
ch1.g200312546	LINC00862	CAA	CA,C	DEL,DEL	Het	CA	CAA/CA	INTRON	MODIFIER				LINC00862	lincRNA	ENSG00000203721	long intergenic non-protein coding RNA 862 [Source:HGNC Symbol;Acc:21901]	ENST00000367355
ch1.g200550243	KIF14	GAAAAAAA	G	DEL	Hom	GAAAAAAAAAAAG/GAAAAAAAAAAAAAAAAAAA	G	INTRON	MODIFIER			1648	KIF14	protein_coding	ENSG00000118193	kinesin family member 14 [Source:HGNC Symbol;Acc:19181]	ENST00000367350
ch1.g200816521	CAMSAP2	G	T	SNV	Hom	TTTTG	T	INTRON	MODIFIER			1489	CAMSAP2	protein_coding	ENSG00000118200	calmodulin regulated spectrin-associated protein family, member 2 [Source:HGNC Symbol;Acc:29188]	ENST00000236925
ch1.g201773707	NAV1	TA	T	DEL	Het	TG	TA/T	INTRON	MODIFIER			1877	NAV1	protein_coding	ENSG00000134369	neuron navigator 1 [Source:HGNC Symbol;Acc:15989]	ENST00000367296
ch1.g201837934	IPO9	CGTGT	C,CGT	DEL,DEL	Hom	C	C/CGT	INTRON	MODIFIER			1041	IPO9	protein_coding	ENSG00000198700	importin 9 [Source:HGNC Symbol;Acc:19425]	ENST00000361565
ch1.g201981354	ELF3	T	C	SNV	Het	TG/CC	T/C	INTRON	MODIFIER			371	ELF3	protein_coding	ENSG00000163435	E74-like factor 3 (ets domain transcription factor, epithelial-specific ) [Source:HGNC Symbol;Acc:3318]	ENST00000359651
ch1.g202156135	PTPRVP	C	CCCTCGCT	INS	Het	CCCTCGCT/CCCTCGCTCCTCGCT	C/CCCTCGCT	EXON	MODIFIER				PTPRVP	processed_transcript	ENSG00000243323	protein tyrosine phosphatase, receptor type, V, pseudogene [Source:HGNC Symbol;Acc:13421]	ENST00000482597
ch1.g202934764	CYB5R1	TCT	T,TT	DEL,DEL	Hom	TT	T/TT	INTRON	MODIFIER			305	CYB5R1	protein_coding	ENSG00000159348	cytochrome b5 reductase 1 [Source:HGNC Symbol;Acc:13397]	ENST00000367249
ch1.g202934764	CYB5R1	TC	T,TT	DEL,SNV	Hom	TT	T/TT	INTRON	MODIFIER			305	CYB5R1	protein_coding	ENSG00000159348	cytochrome b5 reductase 1 [Source:HGNC Symbol;Acc:13397]	ENST00000367249
ch1.g202990155	TMEM183A	C	CT	INS	Het	CTT/CT	C/CT	INTRON	MODIFIER			376	TMEM183A	protein_coding	ENSG00000163444	transmembrane protein 183A [Source:HGNC Symbol;Acc:20173]	ENST00000367242
ch1.g203821146	ZC3H11A	G	A	SNV	Het	T/C	G/A	INTRON	MODIFIER			810	ZC3H11A	protein_coding	ENSG00000058673	zinc finger CCCH-type containing 11A [Source:HGNC Symbol;Acc:29093]	ENST00000332127
ch1.g204081655	SOX13	A	T,ACACACT,ACACACACACT	SNV,INS,INS	Het	ACACACT/ACACACACACT	A/T	INTRON	MODIFIER			622	SOX13	protein_coding	ENSG00000143842	SRY (sex determining region Y)-box 13 [Source:HGNC Symbol;Acc:11192]	ENST00000367204
ch1.g204159549	KISS1	G	C	SNV	Het	C	G/C	UTR_3_PRIME	MODIFIER	63		138	KISS1	protein_coding	ENSG00000170498	KiSS-1 metastasis-suppressor [Source:HGNC Symbol;Acc:6341]	ENST00000367194
ch1.g204214975	PLEKHA6	TACACAC	T	DEL	Hom	T/TAC	T	INTRON	MODIFIER			1068	PLEKHA6	protein_coding	ENSG00000143850	pleckstrin homology domain containing, family A member 6 [Source:HGNC Symbol;Acc:17053]	ENST00000414478
ch1.g204234196	PLEKHA6	GGT	GGTGT,G	INS,DEL	Hom	GGT/GGTGT	GGTGT	INTRON	MODIFIER			1068	PLEKHA6	protein_coding	ENSG00000143850	pleckstrin homology domain containing, family A member 6 [Source:HGNC Symbol;Acc:17053]	ENST00000414478
ch1.g204234222	PLEKHA6	T	C	SNV	Hom	CGCA	C	INTRON	MODIFIER			1068	PLEKHA6	protein_coding	ENSG00000143850	pleckstrin homology domain containing, family A member 6 [Source:HGNC Symbol;Acc:17053]	ENST00000414478
ch1.g204398073	PIK3C2B	CGAGC	TGAGT	MNV	Het	C/T	CGAGC/TGAGT	INTRON	MODIFIER			1634	PIK3C2B	protein_coding	ENSG00000133056	phosphatidylinositol-4-phosphate 3-kinase, catalytic subunit type 2 beta [Source:HGNC Symbol;Acc:8972]	ENST00000367187
ch1.g204429212	PIK3C2B	A	T	SNV	Hom	TGAAG	T	INTRON	MODIFIER			1634	PIK3C2B	protein_coding	ENSG00000133056	phosphatidylinositol-4-phosphate 3-kinase, catalytic subunit type 2 beta [Source:HGNC Symbol;Acc:8972]	ENST00000367187
ch1.g204495595	MDM4	G	GT	INS	Het	G/T	G/GT	INTRON	MODIFIER			490	MDM4	protein_coding	ENSG00000198625	Mdm4 p53 binding protein homolog (mouse) [Source:HGNC Symbol;Acc:6974]	ENST00000367182
ch1.g204889555	NFASC	CT	C	DEL	Hom	G/A	C	INTRON	MODIFIER			1347	NFASC	protein_coding	ENSG00000163531	neurofascin [Source:HGNC Symbol;Acc:29866]	ENST00000367172
ch1.g205131059	DSTYK	G	GAC	INS	Hom	G	GAC	INTRON	MODIFIER			929	DSTYK	protein_coding	ENSG00000133059	dual serine/threonine and tyrosine protein kinase [Source:HGNC Symbol;Acc:29043]	ENST00000367162
ch1.g205240141	TMCC2	G	T	SNV	Het	GGGGA/TGGGG	G/T	INTRON	MODIFIER			709	TMCC2	protein_coding	ENSG00000133069	transmembrane and coiled-coil domain family 2 [Source:HGNC Symbol;Acc:24239]	ENST00000358024
ch1.g205275206	NUAK2	A	T	SNV	Hom	TT	T	INTRON	MODIFIER			628	NUAK2	protein_coding	ENSG00000163545	NUAK family, SNF1-like kinase, 2 [Source:HGNC Symbol;Acc:29558]	ENST00000367157
ch1.g205553346	MFSD4	AT	A	DEL	Het	ATTT/ATT	AT/A	INTRON	MODIFIER			514	MFSD4	protein_coding	ENSG00000174514	major facilitator superfamily domain containing 4 [Source:HGNC Symbol;Acc:25433]	ENST00000367147
ch1.g206239667	C1orf186	G	A	SNV	Het	GA/AG	G/A	INTRON	MODIFIER			172	C1orf186	protein_coding	ENSG00000196533	chromosome 1 open reading frame 186 [Source:HGNC Symbol;Acc:25341]	ENST00000331555
ch1.g206766857	EIF2D	C	T	SNV	Hom	AGTGTGTGTGTGC/A	T	INTRON	MODIFIER			584	EIF2D	protein_coding	ENSG00000143486	eukaryotic translation initiation factor 2D [Source:HGNC Symbol;Acc:6583]	ENST00000271764
ch1.g206776200	EIF2D	C	T	SNV	Hom	TCCC	T	INTRON	MODIFIER			584	EIF2D	protein_coding	ENSG00000143486	eukaryotic translation initiation factor 2D [Source:HGNC Symbol;Acc:6583]	ENST00000271764
ch1.g207237233	PFKFB2	G	GGGGTGTGTGTGT	INS	Het	GGT/GGGGTGTGTGTGT	G/GGGGTGTGTGTGT	INTRON	MODIFIER			505	PFKFB2	protein_coding	ENSG00000123836	6-phosphofructo-2-kinase/fructose-2,6-biphosphatase 2 [Source:HGNC Symbol;Acc:8873]	ENST00000367080
ch1.g207850589	CR1L	A	C	SNV	Het	C	A/C	INTRON	MODIFIER			569	CR1L	protein_coding	ENSG00000197721	complement component (3b/4b) receptor 1-like [Source:HGNC Symbol;Acc:2335]	ENST00000508064
ch1.g207850652	CR1L	CAAAAAA	C	DEL	Het	C	CAAAAAA/C	INTRON	MODIFIER			569	CR1L	protein_coding	ENSG00000197721	complement component (3b/4b) receptor 1-like [Source:HGNC Symbol;Acc:2335]	ENST00000508064
ch1.g207881489	CR1L	T	G	SNV	Het	TAC/GAA	T/G	INTRON	MODIFIER			569	CR1L	protein_coding	ENSG00000197721	complement component (3b/4b) receptor 1-like [Source:HGNC Symbol;Acc:2335]	ENST00000508064
ch1.g207959122	CD46	CTTTTTTTTTTTTTT	CTTTTTTTTTTTT,CTTTTTTTTTTTTT,CTTTTTTTTTTAAA,CTTTTTTTTTTTAA,CTTTTTTTTTTT,CTTTTTTTTTTAA	DEL,DEL,MIXED,MIXED,DEL,MIXED	Hom	CTTTTTTTTTTTT	CTTTTTTTTTTTTT	INTRON	MODIFIER			399	CD46	protein_coding	ENSG00000117335	CD46 molecule, complement regulatory protein [Source:HGNC Symbol;Acc:6953]	ENST00000322875
ch1.g208224955	PLXNA2	G	C	SNV	Het	GGT/CGT	G/C	INTRON	MODIFIER			1894	PLXNA2	protein_coding	ENSG00000076356	plexin A2 [Source:HGNC Symbol;Acc:9100]	ENST00000367033
ch1.g208224955	PLXNA2	GGC	CGT,GGT	MNV,SNV	Hom	GGT/CGT	CGT/GGT	INTRON	MODIFIER			1894	PLXNA2	protein_coding	ENSG00000076356	plexin A2 [Source:HGNC Symbol;Acc:9100]	ENST00000367033
ch1.g209936060	TRAF3IP3	A	G	SNV	Het	ACTGT/GCTGC	A/G	INTRON	MODIFIER			551	TRAF3IP3	protein_coding	ENSG00000009790	TRAF3 interacting protein 3 [Source:HGNC Symbol;Acc:30766]	ENST00000367024
ch1.g209974528	IRF6	CA	C	DEL	Het	G/C	CA/C	INTRON	MODIFIER			467	IRF6	protein_coding	ENSG00000117595	interferon regulatory factor 6 [Source:HGNC Symbol;Acc:6121]	ENST00000367021
ch1.g210006437	DIEXF	G	A	SNV	Het	GC/AT	G/A	INTRON	MODIFIER			756	DIEXF	protein_coding	ENSG00000117597	digestive organ expansion factor homolog (zebrafish) [Source:HGNC Symbol;Acc:28440]	ENST00000491415
ch1.g210411266	SERTAD4	GT	G	DEL	Het	GTTTTTTTTTTTTTTC/GTTTTTTTTTTTTTC	GT/G	INTRON	MODIFIER			356	SERTAD4	protein_coding	ENSG00000082497	SERTA domain containing 4 [Source:HGNC Symbol;Acc:25236]	ENST00000367012
ch1.g210414879	SERTAD4	CT	C	DEL	Het	GTTTTTTTTTTTTTTC/GTTTTTTTTTTTTTC	CT/C	INTRON	MODIFIER			356	SERTAD4	protein_coding	ENSG00000082497	SERTA domain containing 4 [Source:HGNC Symbol;Acc:25236]	ENST00000367012
ch1.g211280724	KCNH1	TAAAAAAAAAAAAA	TAAAAAAAAAAA,TAAAAAAAAAAAAAA,TAAAAAAAAAAAA,TAAAAAAAAAAAAAC	DEL,INS,DEL,INS	Het	TAAAAAAAAAAAAAA/TAAAAAAAAAAA	TAAAAAAAAAAAAA/TAAAAAAAAAAA	INTRON	MODIFIER			989	KCNH1	protein_coding	ENSG00000143473	potassium voltage-gated channel, subfamily H (eag-related), member 1 [Source:HGNC Symbol;Acc:6250]	ENST00000271751
ch1.g211452529	RCOR3	TA	T	DEL	Hom	T/TA	T	INTRON	MODIFIER			553	RCOR3	protein_coding	ENSG00000117625	REST corepressor 3 [Source:HGNC Symbol;Acc:25594]	ENST00000419091
ch1.g211545442	TRAF5	CTT	C,CT	DEL,DEL	Hom	CTT/CT	C/CT	INTRON	MODIFIER			557	TRAF5	protein_coding	ENSG00000082512	TNF receptor-associated factor 5 [Source:HGNC Symbol;Acc:12035]	ENST00000261464
ch1.g211960831	LPGAT1	CA	C	DEL	Het	C/CA	CA/C	INTRON	MODIFIER			370	LPGAT1	protein_coding	ENSG00000123684	lysophosphatidylglycerol acyltransferase 1 [Source:HGNC Symbol;Acc:28985]	ENST00000366996
ch1.g212969842	NSL1	C	CT	INS	Het	CT/CTT	C/CT	UPSTREAM	MODIFIER	4719		281	NSL1	protein_coding	ENSG00000117697	NSL1, MIS12 kinetochore complex component [Source:HGNC Symbol;Acc:24548]	ENST00000366977
ch1.g212985466	TATDN3	C	T	SNV	Het	T/G	C/T	INTRON	MODIFIER			281	TATDN3	protein_coding	ENSG00000203705	TatD DNase domain containing 3 [Source:HGNC Symbol;Acc:27010]	ENST00000532324
ch1.g213036924	FLVCR1	CA	CAAAA,CAAA,C	INS,INS,DEL	Hom	CAAA/CAA	CAAA/CAAAA	INTRON	MODIFIER			555	FLVCR1	protein_coding	ENSG00000162769	feline leukemia virus subgroup C cellular receptor 1 [Source:HGNC Symbol;Acc:24682]	ENST00000366971
ch1.g213178207	ANGEL2	CA	C	DEL	Hom	C/T	C	INTRON	MODIFIER			544	ANGEL2	protein_coding	ENSG00000174606	angel homolog 2 (Drosophila) [Source:HGNC Symbol;Acc:30534]	ENST00000366962
ch1.g214826810	CENPF	CT	C	DEL	Hom	C/CT	C	INTRON	MODIFIER			3114	CENPF	protein_coding	ENSG00000117724	centromere protein F, 350/400kDa [Source:HGNC Symbol;Acc:1857]	ENST00000366955
ch1.g215814186	USH2A	CAA	C,CA	DEL,DEL	Hom	AC/AA	C/CA	INTRON	MODIFIER			5226	USH2A	protein_coding	ENSG00000042781	Usher syndrome 2A (autosomal recessive, mild) [Source:HGNC Symbol;Acc:12601]	ENST00000366943
ch1.g215853748	USH2A	GT	G	DEL	Hom	GT/G	G	INTRON	MODIFIER			5226	USH2A	protein_coding	ENSG00000042781	Usher syndrome 2A (autosomal recessive, mild) [Source:HGNC Symbol;Acc:12601]	ENST00000366943
ch1.g215916713	USH2A	CATATATATATATATATG	CATATATATATATATATATG,CATATATATATATATATATA	INS,MIXED	Het	C/T	CATATATATATATATATG/CATATATATATATATATATG	INTRON	MODIFIER			5226	USH2A	protein_coding	ENSG00000042781	Usher syndrome 2A (autosomal recessive, mild) [Source:HGNC Symbol;Acc:12601]	ENST00000366943
ch1.g215916730	USH2A	G	A	SNV	Het	GTGTG/ATATA	G/A	INTRON	MODIFIER			5226	USH2A	protein_coding	ENSG00000042781	Usher syndrome 2A (autosomal recessive, mild) [Source:HGNC Symbol;Acc:12601]	ENST00000366943
ch1.g216419821	USH2A	G	A	SNV	Het	C	G/A	INTRON	MODIFIER			5226	USH2A	protein_coding	ENSG00000042781	Usher syndrome 2A (autosomal recessive, mild) [Source:HGNC Symbol;Acc:12601]	ENST00000366943
ch1.g220101029	SLC30A10	A	AC,AAC	INS,INS	Hom	A/AC	AC	INTRON	MODIFIER			485	SLC30A10	protein_coding	ENSG00000196660	solute carrier family 30, member 10 [Source:HGNC Symbol;Acc:25355]	ENST00000366926
ch1.g220154659	EPRS	TAAA	T	DEL	Hom	TA	T	INTRON	MODIFIER			1512	EPRS	protein_coding	ENSG00000136628	glutamyl-prolyl-tRNA synthetase [Source:HGNC Symbol;Acc:3418]	ENST00000366923
ch1.g220184150	EPRS	CAAAAAAAAAAAAAA	CAAAAAAAAAAAAA,CAAAAAAAAAAAAAAA,CAAAAAAAAAAAAG,CAAAAAAAAAAAAAAG	DEL,INS,MIXED,INS	Het	CAAAAAAAAAAAAAA/CAAAAAAAAAAAAG	CAAAAAAAAAAAAAA/CAAAAAAAAAAAAA	INTRON	MODIFIER			1512	EPRS	protein_coding	ENSG00000136628	glutamyl-prolyl-tRNA synthetase [Source:HGNC Symbol;Acc:3418]	ENST00000366923
ch1.g220191932	EPRS	G	GA	INS	Het	G/GAA	G/GA	INTRON	MODIFIER			1512	EPRS	protein_coding	ENSG00000136628	glutamyl-prolyl-tRNA synthetase [Source:HGNC Symbol;Acc:3418]	ENST00000366923
ch1.g220192171	EPRS	T	TAAA	INS	Het	G/GAA	T/TAAA	INTRON	MODIFIER			1512	EPRS	protein_coding	ENSG00000136628	glutamyl-prolyl-tRNA synthetase [Source:HGNC Symbol;Acc:3418]	ENST00000366923
ch1.g220192192	EPRS	TA	T	DEL	Het	G/GAA	TA/T	INTRON	MODIFIER			1512	EPRS	protein_coding	ENSG00000136628	glutamyl-prolyl-tRNA synthetase [Source:HGNC Symbol;Acc:3418]	ENST00000366923
ch1.g220332876	RAB3GAP2	G	A	SNV	Het	A	G/A	INTRON	MODIFIER			1393	RAB3GAP2	protein_coding	ENSG00000118873	RAB3 GTPase activating protein subunit 2 (non-catalytic) [Source:HGNC Symbol;Acc:17168]	ENST00000358951
ch1.g220355433	RAB3GAP2	CT	C	DEL	Het	A/G	CT/C	INTRON	MODIFIER			1393	RAB3GAP2	protein_coding	ENSG00000118873	RAB3 GTPase activating protein subunit 2 (non-catalytic) [Source:HGNC Symbol;Acc:17168]	ENST00000358951
ch1.g220362857	RAB3GAP2	ATT	A,AT	DEL,DEL	Hom	A/AT	A	INTRON	MODIFIER			1393	RAB3GAP2	protein_coding	ENSG00000118873	RAB3 GTPase activating protein subunit 2 (non-catalytic) [Source:HGNC Symbol;Acc:17168]	ENST00000358951
ch1.g220789355	MARK1	ATT	AT,A	DEL,DEL	Hom	ATTTTTA/ATTTTTTA	AT	INTRON	MODIFIER			795	MARK1	protein_coding	ENSG00000116141	MAP/microtubule affinity-regulating kinase 1 [Source:HGNC Symbol;Acc:6896]	ENST00000366917
ch1.g220789355	MARK1	ATTTTTTT	ATTTTTA,ATTTTTTA	MIXED,SNV	Hom	ATTTTTA/ATTTTTTA	ATTTTTA	INTRON	MODIFIER			795	MARK1	protein_coding	ENSG00000116141	MAP/microtubule affinity-regulating kinase 1 [Source:HGNC Symbol;Acc:6896]	ENST00000366917
ch1.g220808666	MARK1	CTT	C,CT	DEL,DEL	Het	CTTT/CT	CTT/C	INTRON	MODIFIER			795	MARK1	protein_coding	ENSG00000116141	MAP/microtubule affinity-regulating kinase 1 [Source:HGNC Symbol;Acc:6896]	ENST00000366917
ch1.g222645515		C	T	SNV	Het	A	C/T	INTERGENIC	MODIFIER
ch1.g223533276	SUSD4	C	CAG	INS	Het	CAG	C/CAG	INTRON	MODIFIER			490	SUSD4	protein_coding	ENSG00000143502	sushi domain containing 4 [Source:HGNC Symbol;Acc:25470]	ENST00000343846
ch1.g223722646	CAPN8	T	TA	INS	Het	TA	T/TA	INTRON	MODIFIER			681	CAPN8	protein_coding	ENSG00000203697	calpain 8 [Source:HGNC Symbol;Acc:1485]	ENST00000366872
ch1.g223727864	CAPN8	T	C	SNV	Hom	G/A	C	INTRON	MODIFIER			681	CAPN8	protein_coding	ENSG00000203697	calpain 8 [Source:HGNC Symbol;Acc:1485]	ENST00000366872
ch1.g223932743	CAPN2	CA	C	DEL	Het	CAAA/CAA	CA/C	INTRON	MODIFIER			700	CAPN2	protein_coding	ENSG00000162909	calpain 2, (m/II) large subunit [Source:HGNC Symbol;Acc:1479]	ENST00000295006
ch1.g224363674	DEGS1	CTTTTTTTTC	CTTTTTTTTTC,CTTTTTTTTTT	INS,MIXED	Het	A	CTTTTTTTTC/CTTTTTTTTTC	INTRON	MODIFIER			260	DEGS1	protein_coding	ENSG00000143753	delta(4)-desaturase, sphingolipid 1 [Source:HGNC Symbol;Acc:13709]	ENST00000415210
ch1.g224577595	WDR26	CGGGC	GGGGG	MNV	Het	C/G	CGGGC/GGGGG	INTRON	MODIFIER			661	WDR26	protein_coding	ENSG00000162923	WD repeat domain 26 [Source:HGNC Symbol;Acc:21208]	ENST00000414423
ch1.g225355525	DNAH14	G	T	SNV	Het	C/G	G/T	INTRON	MODIFIER			4515	DNAH14	protein_coding	ENSG00000185842	dynein, axonemal, heavy chain 14 [Source:HGNC Symbol;Acc:2945]	ENST00000430092
ch1.g225477491	DNAH14	C	T	SNV	Het	A/G	C/T	INTRON	MODIFIER			4515	DNAH14	protein_coding	ENSG00000185842	dynein, axonemal, heavy chain 14 [Source:HGNC Symbol;Acc:2945]	ENST00000430092
ch1.g225541372	DNAH14	A	G	SNV	Het	T/A	A/G	INTRON	MODIFIER			4515	DNAH14	protein_coding	ENSG00000185842	dynein, axonemal, heavy chain 14 [Source:HGNC Symbol;Acc:2945]	ENST00000430092
ch1.g226044028	TMEM63A	G	GTT	INS	Het	GT	G/GTT	INTRON	MODIFIER			807	TMEM63A	protein_coding	ENSG00000196187	transmembrane protein 63A [Source:HGNC Symbol;Acc:29118]	ENST00000366835
ch1.g226046648	TMEM63A	ATGTGTG	A	DEL	Hom	ATGTGTG	A	INTRON	MODIFIER			807	TMEM63A	protein_coding	ENSG00000196187	transmembrane protein 63A [Source:HGNC Symbol;Acc:29118]	ENST00000366835
ch1.g226553490	PARP1	C	A	SNV	Het	A	C/A	INTRON	MODIFIER			1014	PARP1	protein_coding	ENSG00000143799	poly (ADP-ribose) polymerase 1 [Source:HGNC Symbol;Acc:270]	ENST00000366794
ch1.g228523447	OBSCN	T	C	SNV	Het	TG/CA	T/C	INTRON	MODIFIER			8923	OBSCN	protein_coding	ENSG00000154358	obscurin, cytoskeletal calmodulin and titin-interacting RhoGEF [Source:HGNC Symbol;Acc:15719]	ENST00000570156
ch1.g228526742	OBSCN	CCA	CCACA,C	INS,DEL	Hom	T/C	CCACA	INTRON	MODIFIER			8923	OBSCN	protein_coding	ENSG00000154358	obscurin, cytoskeletal calmodulin and titin-interacting RhoGEF [Source:HGNC Symbol;Acc:15719]	ENST00000570156
ch1.g228566199	OBSCN	G	C	SNV	Het	C	G/C	INTRON	MODIFIER			8923	OBSCN	protein_coding	ENSG00000154358	obscurin, cytoskeletal calmodulin and titin-interacting RhoGEF [Source:HGNC Symbol;Acc:15719]	ENST00000570156
ch1.g228566204	OBSCN	G	C	SNV	Het	C	G/C	INTRON	MODIFIER			8923	OBSCN	protein_coding	ENSG00000154358	obscurin, cytoskeletal calmodulin and titin-interacting RhoGEF [Source:HGNC Symbol;Acc:15719]	ENST00000570156
ch1.g229178058	ISCA1P2	C	T	SNV	Hom	C/T	T	EXON	MODIFIER				ISCA1P2	processed_pseudogene	ENSG00000229840	iron-sulfur cluster assembly 1 pseudogene 2 [Source:HGNC Symbol;Acc:38023]	ENST00000438679
ch1.g229385897	TMEM78	C	CGT	INS	Hom	C/CGT	CGT	UTR_3_PRIME	MODIFIER	46		136	TMEM78	protein_coding	ENSG00000177800	transmembrane protein 78 [Source:HGNC Symbol;Acc:32307]	ENST00000323223
ch1.g229783236	URB2	T	C	SNV	Het	TTATT/CTATC	T/C	INTRON	MODIFIER			1524	URB2	protein_coding	ENSG00000135763	URB2 ribosome biogenesis 2 homolog (S. cerevisiae) [Source:HGNC Symbol;Acc:28967]	ENST00000258243
ch1.g230451589	AL691479.1	C	T	SNV	Hom	G	T	EXON	MODIFIER				AL691479.1	pseudogene	ENSG00000203257		ENST00000366088
ch1.g230451594	AL691479.1	CTG	C	DEL	Hom	G	C	EXON	MODIFIER				AL691479.1	pseudogene	ENSG00000203257		ENST00000366088
ch1.g230819155	COG2	TAAA	TA,T	DEL,DEL	Hom	TAAAA/TA	TA/T	INTRON	MODIFIER			738	COG2	protein_coding	ENSG00000135775	component of oligomeric golgi complex 2 [Source:HGNC Symbol;Acc:6546]	ENST00000366669
ch1.g230819479	COG2	G	GT	INS	Het	G/T	G/GT	INTRON	MODIFIER			738	COG2	protein_coding	ENSG00000135775	component of oligomeric golgi complex 2 [Source:HGNC Symbol;Acc:6546]	ENST00000366669
ch1.g230910485	CAPN9	CT	C	DEL	Het	CTT/CT	CT/C	INTRON	MODIFIER			690	CAPN9	protein_coding	ENSG00000135773	calpain 9 [Source:HGNC Symbol;Acc:1486]	ENST00000271971
ch1.g231161817	FAM89A	TA	T	DEL	Het	TA/TAA	TA/T	INTRON	MODIFIER			184	FAM89A	protein_coding	ENSG00000182118	family with sequence similarity 89, member A [Source:HGNC Symbol;Acc:25057]	ENST00000366654
ch1.g231323140	TRIM67	T	A	SNV	Hom	T/A	A	INTRON	MODIFIER			783	TRIM67	protein_coding	ENSG00000119283	tripartite motif containing 67 [Source:HGNC Symbol;Acc:31859]	ENST00000366653
ch1.g231502244	EGLN1	AT	A,AA	DEL,SNV	Hom	AA/A	A/AA	INTRON	MODIFIER			426	EGLN1	protein_coding	ENSG00000135766	egl-9 family hypoxia-inducible factor 1 [Source:HGNC Symbol;Acc:1232]	ENST00000366641
ch1.g231699398	TSNAX	ATT	A,AT	DEL,DEL	Hom	AT/A	A/AT	INTRON	MODIFIER			290	TSNAX	protein_coding	ENSG00000116918	translin-associated factor X [Source:HGNC Symbol;Acc:12380]	ENST00000366639
ch1.g233091276	NTPCR	CT	C	DEL	Het	T/C	CT/C	INTRON	MODIFIER			228	NTPCR	protein_coding	ENSG00000135778	nucleoside-triphosphatase, cancer-related [Source:HGNC Symbol;Acc:28204]	ENST00000366627
ch1.g233137225	PCNXL2	CATAA	C	DEL	Hom	CATAAATAAATAAATAAATAAATAAATAAATAAATAAAT	C	INTRON	MODIFIER			2137	PCNXL2	protein_coding	ENSG00000135749	pecanex-like 2 (Drosophila) [Source:HGNC Symbol;Acc:8736]	ENST00000258229
ch1.g233231323	PCNXL2	A	T	SNV	Het	CA/C	A/T	INTRON	MODIFIER			2137	PCNXL2	protein_coding	ENSG00000135749	pecanex-like 2 (Drosophila) [Source:HGNC Symbol;Acc:8736]	ENST00000258229
ch1.g233336129	PCNXL2	CT	C	DEL	Hom	T/G	C	INTRON	MODIFIER			2137	PCNXL2	protein_coding	ENSG00000135749	pecanex-like 2 (Drosophila) [Source:HGNC Symbol;Acc:8736]	ENST00000258229
ch1.g234608725	TARBP1	A	ATT	INS	Het	ATT	A/ATT	INTRON	MODIFIER			1621	TARBP1	protein_coding	ENSG00000059588	TAR (HIV-1) RNA binding protein 1 [Source:HGNC Symbol;Acc:11568]	ENST00000040877
ch1.g235316185	RBM34	CT	C	DEL	Hom	C/CT	C	INTRON	MODIFIER			430	RBM34	protein_coding	ENSG00000188739	RNA binding motif protein 34 [Source:HGNC Symbol;Acc:28965]	ENST00000408888
ch1.g236208688	NID1	A	G	SNV	Hom	GA	G	INTRON	MODIFIER			1247	NID1	protein_coding	ENSG00000116962	nidogen 1 [Source:HGNC Symbol;Acc:7821]	ENST00000264187
ch1.g236572368	EDARADD	TAA	TAAA,TA,T	INS,DEL,DEL	Hom	G/A	TA/TAAA	INTRON	MODIFIER			215	EDARADD	protein_coding	ENSG00000186197	EDAR-associated death domain [Source:HGNC Symbol;Acc:14341]	ENST00000334232
ch1.g236577761	EDARADD	T	C	SNV	Het	TC/CT	T/C	INTRON	MODIFIER			215	EDARADD	protein_coding	ENSG00000186197	EDAR-associated death domain [Source:HGNC Symbol;Acc:14341]	ENST00000334232
ch1.g236577761	EDARADD	TC	CT	MNV	Hom	TC/CT	CT	INTRON	MODIFIER			215	EDARADD	protein_coding	ENSG00000186197	EDAR-associated death domain [Source:HGNC Symbol;Acc:14341]	ENST00000334232
ch1.g236577762	EDARADD	C	T	SNV	Het	CT	C/T	INTRON	MODIFIER			215	EDARADD	protein_coding	ENSG00000186197	EDAR-associated death domain [Source:HGNC Symbol;Acc:14341]	ENST00000334232
ch1.g236702447	LGALS8	T	G	SNV	Het	TGCT/GGCC	T/G	INTRON	MODIFIER			359	LGALS8	protein_coding	ENSG00000116977	lectin, galactoside-binding, soluble, 8 [Source:HGNC Symbol;Acc:6569]	ENST00000352231
ch1.g236714292	HEATR1	TA	T	DEL	Het	T/A	TA/T	INTRON	MODIFIER			2144	HEATR1	protein_coding	ENSG00000119285	HEAT repeat containing 1 [Source:HGNC Symbol;Acc:25517]	ENST00000366582
ch1.g236719688	HEATR1	A	G	SNV	Het	G	A/G	INTRON	MODIFIER			2144	HEATR1	protein_coding	ENSG00000119285	HEAT repeat containing 1 [Source:HGNC Symbol;Acc:25517]	ENST00000366582
ch1.g236723177	HEATR1	G	A	SNV	Het	GC/AA	G/A	INTRON	MODIFIER			2144	HEATR1	protein_coding	ENSG00000119285	HEAT repeat containing 1 [Source:HGNC Symbol;Acc:25517]	ENST00000366582
ch1.g236732198	HEATR1	C	A	SNV	Het	TAAAAAAAAAAAAA/TAAAAAAAAAAAAAC	C/A	INTRON	MODIFIER			2144	HEATR1	protein_coding	ENSG00000119285	HEAT repeat containing 1 [Source:HGNC Symbol;Acc:25517]	ENST00000366582
ch1.g236732198	HEATR1	CA	AAC	MIXED	Het	TAAAAAAAAAAAAA/TAAAAAAAAAAAAAC	CA/AAC	INTRON	MODIFIER			2144	HEATR1	protein_coding	ENSG00000119285	HEAT repeat containing 1 [Source:HGNC Symbol;Acc:25517]	ENST00000366582
ch1.g236749022	HEATR1	G	A	SNV	Het	GAAAT/AAAAA	G/A	INTRON	MODIFIER			2144	HEATR1	protein_coding	ENSG00000119285	HEAT repeat containing 1 [Source:HGNC Symbol;Acc:25517]	ENST00000366582
ch1.g236767176	HEATR1	C	G	SNV	Het	CAAG/GAA	C/G	INTRON	MODIFIER			2144	HEATR1	protein_coding	ENSG00000119285	HEAT repeat containing 1 [Source:HGNC Symbol;Acc:25517]	ENST00000366582
ch1.g236900598	ACTN2	CA	TT,TA	MNV,SNV	Hom	T	TT/TA	INTRON	MODIFIER			894	ACTN2	protein_coding	ENSG00000077522	actinin, alpha 2 [Source:HGNC Symbol;Acc:164]	ENST00000366578
ch1.g236900599	ACTN2	A	T	SNV	Het	T	A/T	INTRON	MODIFIER			894	ACTN2	protein_coding	ENSG00000077522	actinin, alpha 2 [Source:HGNC Symbol;Acc:164]	ENST00000366578
ch1.g236958383	MTR	A	C	SNV	Het	C	A/C	UPSTREAM	MODIFIER	227		1265	MTR	protein_coding	ENSG00000116984	5-methyltetrahydrofolate-homocysteine methyltransferase [Source:HGNC Symbol;Acc:7468]	ENST00000366577
ch1.g237013551	MTR	T	C	SNV	Het	ATAT/ACAT	T/C	INTRON	MODIFIER			1265	MTR	protein_coding	ENSG00000116984	5-methyltetrahydrofolate-homocysteine methyltransferase [Source:HGNC Symbol;Acc:7468]	ENST00000366577
ch1.g237024397	MTR	CT	C	DEL	Hom	T/C	C	INTRON	MODIFIER			1265	MTR	protein_coding	ENSG00000116984	5-methyltetrahydrofolate-homocysteine methyltransferase [Source:HGNC Symbol;Acc:7468]	ENST00000366577
ch1.g237037998	MTR	CTT	C,CT	DEL,DEL	Hom	CTTTTTTTTA/CTTTTTTTTTA	C/CT	INTRON	MODIFIER			1265	MTR	protein_coding	ENSG00000116984	5-methyltetrahydrofolate-homocysteine methyltransferase [Source:HGNC Symbol;Acc:7468]	ENST00000366577
ch1.g237632556	RYR2	GAC	AAA	MNV	Het	AT	GAC/AAA	INTRON	MODIFIER			4973	RYR2	protein_coding	ENSG00000198626	ryanodine receptor 2 (cardiac) [Source:HGNC Symbol;Acc:10484]	ENST00000360064
ch1.g237655267	RYR2	T	C	SNV	Het	T	T/C	INTRON	MODIFIER			4973	RYR2	protein_coding	ENSG00000198626	ryanodine receptor 2 (cardiac) [Source:HGNC Symbol;Acc:10484]	ENST00000360064
ch1.g237675150	RYR2	A	AG	INS	Het	A/G	A/AG	INTRON	MODIFIER			4973	RYR2	protein_coding	ENSG00000198626	ryanodine receptor 2 (cardiac) [Source:HGNC Symbol;Acc:10484]	ENST00000360064
ch1.g237693610	RYR2	CA	C,CAA	DEL,INS	Het	CA/CAA	CA/C	INTRON	MODIFIER			4973	RYR2	protein_coding	ENSG00000198626	ryanodine receptor 2 (cardiac) [Source:HGNC Symbol;Acc:10484]	ENST00000360064
ch1.g237797103	RYR2	C	A	SNV	Hom	C/A	A	INTRON	MODIFIER			4973	RYR2	protein_coding	ENSG00000198626	ryanodine receptor 2 (cardiac) [Source:HGNC Symbol;Acc:10484]	ENST00000360064
ch1.g237813126	RYR2	A	G	SNV	Het	C	A/G	INTRON	MODIFIER			4973	RYR2	protein_coding	ENSG00000198626	ryanodine receptor 2 (cardiac) [Source:HGNC Symbol;Acc:10484]	ENST00000360064
ch1.g237821109	RYR2	T	A	SNV	Het	A	T/A	INTRON	MODIFIER			4973	RYR2	protein_coding	ENSG00000198626	ryanodine receptor 2 (cardiac) [Source:HGNC Symbol;Acc:10484]	ENST00000360064
ch1.g237850665	RYR2	TC	T,TT	DEL,SNV	Hom	TC/TT	T	INTRON	MODIFIER			4973	RYR2	protein_coding	ENSG00000198626	ryanodine receptor 2 (cardiac) [Source:HGNC Symbol;Acc:10484]	ENST00000360064
ch1.g237893670	RYR2	G	T	SNV	Het	GGGGT/TGGGT	G/T	INTRON	MODIFIER			4973	RYR2	protein_coding	ENSG00000198626	ryanodine receptor 2 (cardiac) [Source:HGNC Symbol;Acc:10484]	ENST00000360064
ch1.g237893670	RYR2	GGGGC	TGGGT,GGGGT	MNV,SNV	Hom	GGGGT/TGGGT	TGGGT/GGGGT	INTRON	MODIFIER			4973	RYR2	protein_coding	ENSG00000198626	ryanodine receptor 2 (cardiac) [Source:HGNC Symbol;Acc:10484]	ENST00000360064
ch1.g237905570	RYR2	C	CT	INS	Het	CT/CTT	C/CT	INTRON	MODIFIER			4973	RYR2	protein_coding	ENSG00000198626	ryanodine receptor 2 (cardiac) [Source:HGNC Symbol;Acc:10484]	ENST00000360064
ch1.g237965131	RYR2	G	A	SNV	Het	GCA/ACAT	G/A	INTRON	MODIFIER			4973	RYR2	protein_coding	ENSG00000198626	ryanodine receptor 2 (cardiac) [Source:HGNC Symbol;Acc:10484]	ENST00000360064
ch1.g240519251	FMN2	CAAAAAAAAAAAAAAAAAAAA	C	DEL	Het	C	CAAAAAAAAAAAAAAAAAAAA/C	INTRON	MODIFIER			1722	FMN2	protein_coding	ENSG00000155816	formin 2 [Source:HGNC Symbol;Acc:14074]	ENST00000319653
ch1.g240656838	GREM2	C	CT	INS	Het	A/T	C/CT	INTRON	MODIFIER			168	GREM2	protein_coding	ENSG00000180875	gremlin 2, DAN family BMP antagonist [Source:HGNC Symbol;Acc:17655]	ENST00000318160
ch1.g240656841	GREM2	A	T	SNV	Het	ATTTTTTTTTTT/TTTTTTTTTTTT	A/T	INTRON	MODIFIER			168	GREM2	protein_coding	ENSG00000180875	gremlin 2, DAN family BMP antagonist [Source:HGNC Symbol;Acc:17655]	ENST00000318160
ch1.g241719173	KMO	T	C	SNV	Hom	T/C	C	INTRON	MODIFIER			486	KMO	protein_coding	ENSG00000117009	kynurenine 3-monooxygenase (kynurenine 3-hydroxylase) [Source:HGNC Symbol;Acc:6381]	ENST00000366559
ch1.g242120870		C	G	SNV	Het	A/G	C/G	INTERGENIC	MODIFIER
ch1.g243736210	AKT3	CT	C	DEL	Hom	CTT/CT	C	INTRON	MODIFIER			479	AKT3	protein_coding	ENSG00000117020	v-akt murine thymoma viral oncogene homolog 3 [Source:HGNC Symbol;Acc:393]	ENST00000263826
ch1.g244747293	C1orf101	C	T	SNV	Het	CG/TA	C/T	INTRON	MODIFIER			951	C1orf101	protein_coding	ENSG00000179397	chromosome 1 open reading frame 101 [Source:HGNC Symbol;Acc:28491]	ENST00000366534
ch1.g244773803	C1orf101	T	C	SNV	Het	C	T/C	INTRON	MODIFIER			951	C1orf101	protein_coding	ENSG00000179397	chromosome 1 open reading frame 101 [Source:HGNC Symbol;Acc:28491]	ENST00000366534
ch1.g244993308		CT	C	DEL	Het	G/A	CT/C	INTERGENIC	MODIFIER
ch1.g245025697	HNRNPU	T	TA	INS	Het	TAAAAAAAAAAAAAAAAAAAC/TAAAAAAAAAAAAAAAAAAAAC	T/TA	INTRON	MODIFIER			825	HNRNPU	protein_coding	ENSG00000153187	heterogeneous nuclear ribonucleoprotein U (scaffold attachment factor A) [Source:HGNC Symbol;Acc:5048]	ENST00000283179
ch1.g246091457	SMYD3	T	C	SNV	Hom	CGC	C	INTRON	MODIFIER			428	SMYD3	protein_coding	ENSG00000185420	SET and MYND domain containing 3 [Source:HGNC Symbol;Acc:15513]	ENST00000388985
ch1.g246093465	SMYD3	GA	G,GAA	DEL,INS	Het	G	GA/G	INTRON	MODIFIER			428	SMYD3	protein_coding	ENSG00000185420	SET and MYND domain containing 3 [Source:HGNC Symbol;Acc:15513]	ENST00000388985
ch1.g246490438	SMYD3	T	C	SNV	Het	TAACA/CAACG	T/C	INTRON	MODIFIER			428	SMYD3	protein_coding	ENSG00000185420	SET and MYND domain containing 3 [Source:HGNC Symbol;Acc:15513]	ENST00000388985
ch1.g246714631	TFB2M	T	A	SNV	Het	G/A	T/A	INTRON	MODIFIER			396	TFB2M	protein_coding	ENSG00000162851	transcription factor B2, mitochondrial [Source:HGNC Symbol;Acc:18559]	ENST00000366514
ch1.g246714631	TFB2M	TGTTAT	AATTAA	MNV	Het	G/A	TGTTAT/AATTAA	INTRON	MODIFIER			396	TFB2M	protein_coding	ENSG00000162851	transcription factor B2, mitochondrial [Source:HGNC Symbol;Acc:18559]	ENST00000366514
ch1.g246714636	TFB2M	T	A	SNV	Het	G/A	T/A	INTRON	MODIFIER			396	TFB2M	protein_coding	ENSG00000162851	transcription factor B2, mitochondrial [Source:HGNC Symbol;Acc:18559]	ENST00000366514
ch1.g247067139	AHCTF1	CAA	CA,C	DEL,DEL	Hom	C/CA	CA/C	INTRON	MODIFIER			2301	AHCTF1	protein_coding	ENSG00000153207	AT hook containing transcription factor 1 [Source:HGNC Symbol;Acc:24618]	ENST00000366508
ch1.g247091604	AHCTF1	CAA	CA,C	DEL,DEL	Het	CA/CAA	CAA/CA	INTRON	MODIFIER			2301	AHCTF1	protein_coding	ENSG00000153207	AT hook containing transcription factor 1 [Source:HGNC Symbol;Acc:24618]	ENST00000366508
ch1.g247143268	ZNF695	T	C	SNV	Hom	T/C	C	INTRON	MODIFIER			172	ZNF695	protein_coding	ENSG00000197472	zinc finger protein 695 [Source:HGNC Symbol;Acc:30954]	ENST00000487338
ch1.g247582464	NLRP3	ATA	ATTTTTT	MIXED	Het	TATATA/TTT	ATA/ATTTTTT	INTRON	MODIFIER			1036	NLRP3	protein_coding	ENSG00000162711	NLR family, pyrin domain containing 3 [Source:HGNC Symbol;Acc:16400]	ENST00000336119
ch1.g247582466	NLRP3	A	T	SNV	Het	TATATA/TTT	A/T	INTRON	MODIFIER			1036	NLRP3	protein_coding	ENSG00000162711	NLR family, pyrin domain containing 3 [Source:HGNC Symbol;Acc:16400]	ENST00000336119
ch1.g247611570	NLRP3	CTT	C	DEL	Het	C/A	CTT/C	INTRON	MODIFIER			1036	NLRP3	protein_coding	ENSG00000162711	NLR family, pyrin domain containing 3 [Source:HGNC Symbol;Acc:16400]	ENST00000336119
ch1.g248247460	OR2L13	G	A	SNV	Het	GG/AC	G/A	INTRON	MODIFIER			312	OR2L13	protein_coding	ENSG00000196071	olfactory receptor, family 2, subfamily L, member 13 [Source:HGNC Symbol;Acc:19578]	ENST00000366478
ch1.g248247586	OR2L13	TGTGGGG	GGTGAGC,TGAGGGG	MNV,SNV	Hom	T/G	GGTGAGC/TGAGGGG	INTRON	MODIFIER			312	OR2L13	protein_coding	ENSG00000196071	olfactory receptor, family 2, subfamily L, member 13 [Source:HGNC Symbol;Acc:19578]	ENST00000366478
ch1.g248285997	OR2M1P	G	C	SNV	Het	T/A	G/C	EXON	MODIFIER				OR2M1P	unprocessed_pseudogene	ENSG00000177233	olfactory receptor, family 2, subfamily M, member 1 pseudogene [Source:HGNC Symbol;Acc:8267]	ENST00000318104
ch1.g248570552	OR2T1	T	G	SNV	Hom	GAGTTAT	G	DOWNSTREAM	MODIFIER	147		369	OR2T1	protein_coding	ENSG00000175143	olfactory receptor, family 2, subfamily T, member 1 [Source:HGNC Symbol;Acc:8277]	ENST00000366474
ch1.g248617119	OR2T2	T	C	SNV	Het	TTAGC/CTAGT	T/C	UTR_3_PRIME	MODIFIER	46		324	OR2T2	protein_coding	ENSG00000196240	olfactory receptor, family 2, subfamily T, member 2 [Source:HGNC Symbol;Acc:14725]	ENST00000342927
ch1.g248617150	OR2T2	T	C	SNV	Het	TGAC/CGACTG	T/C	DOWNSTREAM	MODIFIER	20		324	OR2T2	protein_coding	ENSG00000196240	olfactory receptor, family 2, subfamily T, member 2 [Source:HGNC Symbol;Acc:14725]	ENST00000342927
ch1.g248722862	OR2T29	A	C	SNV	Hom	CG	C	UPSTREAM	MODIFIER	65		315	OR2T29	protein_coding	ENSG00000182783	olfactory receptor, family 2, subfamily T, member 29 [Source:HGNC Symbol;Acc:31253]	ENST00000328570
ch1.g248737095	OR2T34	T	C	SNV	Hom	T/C	C	UTR_3_PRIME	MODIFIER	7		318	OR2T34	protein_coding	ENSG00000183310	olfactory receptor, family 2, subfamily T, member 34 [Source:HGNC Symbol;Acc:31256]	ENST00000328782
ch1.g248801538	OR2T35	G	A	SNV	Hom	ACTAG	A	DOWNSTREAM	MODIFIER	50		323	OR2T35	protein_coding	ENSG00000177151	olfactory receptor, family 2, subfamily T, member 35 [Source:HGNC Symbol;Acc:31257]	ENST00000317450
ch2.g905492		T	A	SNV	Het	TGCC/AGGG	T/A	INTERGENIC	MODIFIER
ch2.g905581		C	T	SNV	Het	T	C/T	INTERGENIC	MODIFIER
ch2.g1079130	SNTG2	G	A	SNV	Hom	ACA	A	INTRON	MODIFIER			539	SNTG2	protein_coding	ENSG00000172554	syntrophin, gamma 2 [Source:HGNC Symbol;Acc:13741]	ENST00000308624
ch2.g1320300	SNTG2	A	G	SNV	Hom	GATAAC	G	INTRON	MODIFIER			539	SNTG2	protein_coding	ENSG00000172554	syntrophin, gamma 2 [Source:HGNC Symbol;Acc:13741]	ENST00000308624
ch2.g1642537	PXDN	T	C	SNV	Hom	CGT	C	INTRON	MODIFIER			1479	PXDN	protein_coding	ENSG00000130508	peroxidasin homolog (Drosophila) [Source:HGNC Symbol;Acc:14966]	ENST00000252804
ch2.g3392513	TRAPPC12	T	C	SNV	Hom	CA	C	INTRON	MODIFIER			735	TRAPPC12	protein_coding	ENSG00000171853	trafficking protein particle complex 12 [Source:HGNC Symbol;Acc:24284]	ENST00000324266
ch2.g3393288	TRAPPC12	A	G	SNV	Hom	GC	G	INTRON	MODIFIER			735	TRAPPC12	protein_coding	ENSG00000171853	trafficking protein particle complex 12 [Source:HGNC Symbol;Acc:24284]	ENST00000324266
ch2.g3461255	TRAPPC12	T	G	SNV	Het	C	T/G	INTRON	MODIFIER			735	TRAPPC12	protein_coding	ENSG00000171853	trafficking protein particle complex 12 [Source:HGNC Symbol;Acc:24284]	ENST00000324266
ch2.g7594516		G	A	SNV	Hom	ACCGT	A	INTERGENIC	MODIFIER
ch2.g8822912	ID2	A	C	SNV	Het	CAA/CA	A/C	INTRON	MODIFIER			134	ID2	protein_coding	ENSG00000115738	inhibitor of DNA binding 2, dominant negative helix-loop-helix protein [Source:HGNC Symbol;Acc:5361]	ENST00000234091
ch2.g9419411	ASAP2	G	A	SNV	Hom	AACAC	A	INTRON	MODIFIER			1006	ASAP2	protein_coding	ENSG00000151693	ArfGAP with SH3 domain, ankyrin repeat and PH domain 2 [Source:HGNC Symbol;Acc:2721]	ENST00000281419
ch2.g9558905	CPSF3	CT	CTT,C	INS,DEL	Het	A	CT/CTT	UPSTREAM	MODIFIER	4790		684	CPSF3	protein_coding	ENSG00000119203	cleavage and polyadenylation specific factor 3, 73kDa [Source:HGNC Symbol;Acc:2326]	ENST00000238112
ch2.g10139015	GRHL1	TAC	TATACAT	INS	Hom	TATACAC	TATACAT	INTRON	MODIFIER			618	GRHL1	protein_coding	ENSG00000134317	grainyhead-like 1 (Drosophila) [Source:HGNC Symbol;Acc:17923]	ENST00000324907
ch2.g11273407	C2orf50	GTC	GTCTCTC,G	INS,DEL	Het	GTCTCTC/GTCTC	GTC/GTCTCTC	UTR_5_PRIME	MODIFIER	51		162	C2orf50	protein_coding	ENSG00000150873	chromosome 2 open reading frame 50 [Source:HGNC Symbol;Acc:26324]	ENST00000381585
ch2.g11300927	PQLC3	TAAAA	T,TA	DEL,DEL	Hom	T/TAA	T	INTRON	MODIFIER			202	PQLC3	protein_coding	ENSG00000162976	PQ loop repeat containing 3 [Source:HGNC Symbol;Acc:28503]	ENST00000295083
ch2.g11758254	GREB1	A	G	SNV	Hom	A/G	G	INTRON	MODIFIER			1949	GREB1	protein_coding	ENSG00000196208	growth regulation by estrogen in breast cancer 1 [Source:HGNC Symbol;Acc:24885]	ENST00000234142
ch2.g11758261	GREB1	CC	TG	MNV	Hom	CC/TG	TG	INTRON	MODIFIER			1949	GREB1	protein_coding	ENSG00000196208	growth regulation by estrogen in breast cancer 1 [Source:HGNC Symbol;Acc:24885]	ENST00000234142
ch2.g15731998	DDX1	A	G	SNV	Hom	GCGCC	G	UTR_5_PRIME	MODIFIER	60		740	DDX1	protein_coding	ENSG00000079785	DEAD (Asp-Glu-Ala-Asp) box helicase 1 [Source:HGNC Symbol;Acc:2734]	ENST00000233084
ch2.g20201922	MATN3	T	TAC	INS	Hom	TACACACACACACACACACACACACACACACAC	TAC	INTRON	MODIFIER			486	MATN3	protein_coding	ENSG00000132031	matrilin 3 [Source:HGNC Symbol;Acc:6909]	ENST00000407540
ch2.g20818454	HS1BP3	T	A	SNV	Hom	ATCTG	A	UTR_3_PRIME	MODIFIER	293		392	HS1BP3	protein_coding	ENSG00000118960	HCLS1 binding protein 3 [Source:HGNC Symbol;Acc:24979]	ENST00000304031
ch2.g24110911	ATAD2B	G	GA	INS	Hom	G/GA	GA	INTRON	MODIFIER			1458	ATAD2B	protein_coding	ENSG00000119778	ATPase family, AAA domain containing 2B [Source:HGNC Symbol;Acc:29230]	ENST00000238789
ch2.g24507757	ITSN2	ATTT	A	DEL	Hom	G	A	INTRON	MODIFIER			1697	ITSN2	protein_coding	ENSG00000198399	intersectin 2 [Source:HGNC Symbol;Acc:6184]	ENST00000355123
ch2.g24550867	ITSN2	CAA	CA,C	DEL,DEL	Hom	C/CA	CA	INTRON	MODIFIER			1697	ITSN2	protein_coding	ENSG00000198399	intersectin 2 [Source:HGNC Symbol;Acc:6184]	ENST00000355123
ch2.g25061810	ADCY3	AT	A	DEL	Het	ATT/AT	AT/A	INTRON	MODIFIER			1144	ADCY3	protein_coding	ENSG00000138031	adenylate cyclase 3 [Source:HGNC Symbol;Acc:234]	ENST00000260600
ch2.g25818756	DTNB	A	C	SNV	Hom	T	C	INTRON	MODIFIER			627	DTNB	protein_coding	ENSG00000138101	dystrobrevin, beta [Source:HGNC Symbol;Acc:3058]	ENST00000406818
ch2.g26161226	KIF3C	CA	CAA,C	INS,DEL	Het	CAA/C	CA/CAA	INTRON	MODIFIER			793	KIF3C	protein_coding	ENSG00000084731	kinesin family member 3C [Source:HGNC Symbol;Acc:6321]	ENST00000264712
ch2.g26415088	GAREML	TA	T	DEL	Het	TAAAA	TA/T	DOWNSTREAM	MODIFIER	2557		874	GAREML	protein_coding	ENSG00000157833	GRB2 associated, regulator of MAPK1-like [Source:HGNC Symbol;Acc:27172]	ENST00000401533
ch2.g26663187	DRC1	T	TTG	INS	Hom	T/TTG	TTG	INTRON	MODIFIER			740	DRC1	protein_coding	ENSG00000157856	dynein regulatory complex subunit 1 homolog (Chlamydomonas) [Source:HGNC Symbol;Acc:24245]	ENST00000288710
ch2.g26671092	DRC1	CA	CAA,C	INS,DEL	Het	C	CA/CAA	INTRON	MODIFIER			740	DRC1	protein_coding	ENSG00000157856	dynein regulatory complex subunit 1 homolog (Chlamydomonas) [Source:HGNC Symbol;Acc:24245]	ENST00000288710
ch2.g27522543	TRIM54	C	CCTAT,CCTATCTAT	INS,INS	Hom	CCTATCTATCTAT/CCTATCTATCTATCTAT	CCTAT	INTRON	MODIFIER			400	TRIM54	protein_coding	ENSG00000138100	tripartite motif containing 54 [Source:HGNC Symbol;Acc:16008]	ENST00000296098
ch2.g27701165	IFT172	A	G	SNV	Het	T	A/G	INTRON	MODIFIER			1749	IFT172	protein_coding	ENSG00000138002	intraflagellar transport 172 homolog (Chlamydomonas) [Source:HGNC Symbol;Acc:30391]	ENST00000260570
ch2.g28761481	PLB1	C	T	SNV	Hom	TTCA	T	INTRON	MODIFIER			1458	PLB1	protein_coding	ENSG00000163803	phospholipase B1 [Source:HGNC Symbol;Acc:30041]	ENST00000327757
ch2.g28816814	PLB1	C	CTTT,CTT	INS,INS	Hom	CT/CTTT	CTTT/CTT	INTRON	MODIFIER			1458	PLB1	protein_coding	ENSG00000163803	phospholipase B1 [Source:HGNC Symbol;Acc:30041]	ENST00000327757
ch2.g29052283	SPDYA	G	GT	INS	Hom	G/GT	GT	INTRON	MODIFIER			313	SPDYA	protein_coding	ENSG00000163806	speedy/RINGO cell cycle regulator family member A [Source:HGNC Symbol;Acc:30613]	ENST00000334056
ch2.g29075178	TRMT61B	CA	C	DEL	Hom	G/GT	C	INTRON	MODIFIER			477	TRMT61B	protein_coding	ENSG00000171103	tRNA methyltransferase 61 homolog B (S. cerevisiae) [Source:HGNC Symbol;Acc:26070]	ENST00000306108
ch2.g29145663	WDR43	G	GTTTT,GTT	INS,INS	Hom	G/A	GTTTT	INTRON	MODIFIER			677	WDR43	protein_coding	ENSG00000163811	WD repeat domain 43 [Source:HGNC Symbol;Acc:28945]	ENST00000407426
ch2.g29164022	WDR43	G	T	SNV	Het	A	G/T	INTRON	MODIFIER			677	WDR43	protein_coding	ENSG00000163811	WD repeat domain 43 [Source:HGNC Symbol;Acc:28945]	ENST00000407426
ch2.g29390299	CLIP4	AGA	AA,AGG	DEL,SNV	Hom	AG/A	AA/AGG	INTRON	MODIFIER			705	CLIP4	protein_coding	ENSG00000115295	CAP-GLY domain containing linker protein family, member 4 [Source:HGNC Symbol;Acc:26108]	ENST00000320081
ch2.g29525341	ALK	A	G	SNV	Hom	GTCAC	G	INTRON	MODIFIER			1620	ALK	protein_coding	ENSG00000171094	anaplastic lymphoma receptor tyrosine kinase [Source:HGNC Symbol;Acc:427]	ENST00000389048
ch2.g31414296	CAPN14	G	A	SNV	Het	GA/G	G/A	INTRON	MODIFIER			684	CAPN14	protein_coding	ENSG00000214711	calpain 14 [Source:HGNC Symbol;Acc:16664]	ENST00000403897
ch2.g32324072	SPAST	T	C	SNV	Hom	T/C	C	INTRON	MODIFIER			616	SPAST	protein_coding	ENSG00000021574	spastin [Source:HGNC Symbol;Acc:11233]	ENST00000315285
ch2.g32655873	BIRC6	CT	C	DEL	Het	CTTTTTTTTTTTTTTTTTTTTC	CT/C	INTRON	MODIFIER			4857	BIRC6	protein_coding	ENSG00000115760	baculoviral IAP repeat containing 6 [Source:HGNC Symbol;Acc:13516]	ENST00000421745
ch2.g32667058	BIRC6	C	A	SNV	Hom	ATTA	A	INTRON	MODIFIER			4857	BIRC6	protein_coding	ENSG00000115760	baculoviral IAP repeat containing 6 [Source:HGNC Symbol;Acc:13516]	ENST00000421745
ch2.g32690253	BIRC6	AT	A	DEL	Het	ATT/A	AT/A	INTRON	MODIFIER			4857	BIRC6	protein_coding	ENSG00000115760	baculoviral IAP repeat containing 6 [Source:HGNC Symbol;Acc:13516]	ENST00000421745
ch2.g32749890	BIRC6	C	T	SNV	Hom	TATT	T	INTRON	MODIFIER			4857	BIRC6	protein_coding	ENSG00000115760	baculoviral IAP repeat containing 6 [Source:HGNC Symbol;Acc:13516]	ENST00000421745
ch2.g33586464	LTBP1	C	CT	INS	Het	CTTTTTTTTTTTTTTG/CTTTTTTTTTTTTTTT	C/CT	INTRON	MODIFIER			1722	LTBP1	protein_coding	ENSG00000049323	latent transforming growth factor beta binding protein 1 [Source:HGNC Symbol;Acc:6714]	ENST00000354476
ch2.g33623387	LTBP1	A	G	SNV	Hom	GC	G	INTRON	MODIFIER			1722	LTBP1	protein_coding	ENSG00000049323	latent transforming growth factor beta binding protein 1 [Source:HGNC Symbol;Acc:6714]	ENST00000354476
ch2.g36670011	CRIM1	T	C	SNV	Het	C	T/C	INTRON	MODIFIER			1036	CRIM1	protein_coding	ENSG00000150938	cysteine rich transmembrane BMP regulator 1 (chordin-like) [Source:HGNC Symbol;Acc:2359]	ENST00000280527
ch2.g36775410	CRIM1	CTT	CT,C	DEL,DEL	Het	CTTT/CTTTT	CTT/CT	INTRON	MODIFIER			1036	CRIM1	protein_coding	ENSG00000150938	cysteine rich transmembrane BMP regulator 1 (chordin-like) [Source:HGNC Symbol;Acc:2359]	ENST00000280527
ch2.g36825345	FEZ2	C	A	SNV	Het	CG	C/A	UPSTREAM	MODIFIER	11		380	FEZ2	protein_coding	ENSG00000171055	fasciculation and elongation protein zeta 2 (zygin II) [Source:HGNC Symbol;Acc:3660]	ENST00000379245
ch2.g37032451	VIT	G	GA	INS	Het	A	G/GA	INTRON	MODIFIER			693	VIT	protein_coding	ENSG00000205221	vitrin [Source:HGNC Symbol;Acc:12697]	ENST00000379242
ch2.g37078095	STRN	A	AT,ATT	INS,INS	Hom	A/AT	AT/ATT	INTRON	MODIFIER			780	STRN	protein_coding	ENSG00000115808	striatin, calmodulin binding protein [Source:HGNC Symbol;Acc:11424]	ENST00000263918
ch2.g37499289	PRKD3	T	C	SNV	Hom	T/C	C	INTRON	MODIFIER			890	PRKD3	protein_coding	ENSG00000115825	protein kinase D3 [Source:HGNC Symbol;Acc:9408]	ENST00000234179
ch2.g38604219	ATL2	G	C	SNV	Hom	G/C	C	INTRON	MODIFIER			583	ATL2	protein_coding	ENSG00000119787	atlastin GTPase 2 [Source:HGNC Symbol;Acc:24047]	ENST00000378954
ch2.g38813167	HNRNPLL	CT	C	DEL	Hom	CT/C	C	INTRON	MODIFIER			542	HNRNPLL	protein_coding	ENSG00000143889	heterogeneous nuclear ribonucleoprotein L-like [Source:HGNC Symbol;Acc:25127]	ENST00000449105
ch2.g38968123	SRSF7	CA	CAA,C	INS,DEL	Het	CAA/CA	CA/CAA	DOWNSTREAM	MODIFIER	2616		238	SRSF7	protein_coding	ENSG00000115875	serine/arginine-rich splicing factor 7 [Source:HGNC Symbol;Acc:10789]	ENST00000313117
ch2.g39006804	GEMIN6	A	T	SNV	Hom	G	T	INTRON	MODIFIER			167	GEMIN6	protein_coding	ENSG00000152147	gem (nuclear organelle) associated protein 6 [Source:HGNC Symbol;Acc:20044]	ENST00000281950
ch2.g39181774	ARHGEF33	CTT	C,CT	DEL,DEL	Hom	CT	C/CT	INTRON	MODIFIER			870	ARHGEF33	protein_coding	ENSG00000214694	Rho guanine nucleotide exchange factor (GEF) 33 [Source:HGNC Symbol;Acc:37252]	ENST00000398800
ch2.g40402646	SLC8A1	A	ATG	INS	Het	ATG	A/ATG	INTRON	MODIFIER			973	SLC8A1	protein_coding	ENSG00000183023	solute carrier family 8 (sodium/calcium exchanger), member 1 [Source:HGNC Symbol;Acc:11068]	ENST00000332839
ch2.g42181045	C2orf91	ACG	A	DEL	Het	G/C	ACG/A	UPSTREAM	MODIFIER	103		131	C2orf91	protein_coding	ENSG00000205086	chromosome 2 open reading frame 91 [Source:HGNC Symbol;Acc:42966]	ENST00000378711
ch2.g42996709	HAAO	ATGTGTGTGTG	ATG,A,ATGTG,ATGTGTGTGTGTG	DEL,DEL,DEL,INS	Hom	ATGTG/ATG	ATG/A	INTRON	MODIFIER			286	HAAO	protein_coding	ENSG00000162882	3-hydroxyanthranilate 3,4-dioxygenase [Source:HGNC Symbol;Acc:4796]	ENST00000294973
ch2.g44471324	PPM1B	A	C	SNV	Het	ACCAT/CC	A/C	INTRON	MODIFIER				PPM1B	processed_transcript	ENSG00000138032	protein phosphatase, Mg2+/Mn2+ dependent, 1B [Source:HGNC Symbol;Acc:9276]	ENST00000378540
ch2.g44508835	SLC3A1	G	A	SNV	Het	A/C	G/A	INTRON	MODIFIER			685	SLC3A1	protein_coding	ENSG00000138079	solute carrier family 3 (amino acid transporter heavy chain), member 1 [Source:HGNC Symbol;Acc:11025]	ENST00000260649
ch2.g44547909	PREPL	T	C	SNV	Het	C	T/C	DOWNSTREAM	MODIFIER	57		727	PREPL	protein_coding	ENSG00000138078	prolyl endopeptidase-like [Source:HGNC Symbol;Acc:30228]	ENST00000260648
ch2.g44569739	PREPL	T	TA	INS	Het	TA/TAA	T/TA	INTRON	MODIFIER			727	PREPL	protein_coding	ENSG00000138078	prolyl endopeptidase-like [Source:HGNC Symbol;Acc:30228]	ENST00000260648
ch2.g44573658	PREPL	T	C	SNV	Het	C	T/C	INTRON	MODIFIER			727	PREPL	protein_coding	ENSG00000138078	prolyl endopeptidase-like [Source:HGNC Symbol;Acc:30228]	ENST00000260648
ch2.g44573671	PREPL	G	T	SNV	Het	T	G/T	INTRON	MODIFIER			727	PREPL	protein_coding	ENSG00000138078	prolyl endopeptidase-like [Source:HGNC Symbol;Acc:30228]	ENST00000260648
ch2.g46583277	EPAS1	CCCCC	CCGCCCC,CCGCTCT	INS,MIXED	Het	CCGCTCT/CCCCT	CCCCC/CCGCCCC	INTRON	MODIFIER			870	EPAS1	protein_coding	ENSG00000116016	endothelial PAS domain protein 1 [Source:HGNC Symbol;Acc:3374]	ENST00000263734
ch2.g46583281	EPAS1	C	T	SNV	Het	CT	C/T	INTRON	MODIFIER			870	EPAS1	protein_coding	ENSG00000116016	endothelial PAS domain protein 1 [Source:HGNC Symbol;Acc:3374]	ENST00000263734
ch2.g47083030	LINC01119	ATG	A	DEL	Het	ATGTA/ATA	ATG/A	INTRON	MODIFIER			92	LINC01119	protein_coding	ENSG00000239332	long intergenic non-protein coding RNA 1119 [Source:HGNC Symbol;Acc:49262]	ENST00000422294
ch2.g47083042	LINC01119	A	T	SNV	Het	TTT	A/T	INTRON	MODIFIER			92	LINC01119	protein_coding	ENSG00000239332	long intergenic non-protein coding RNA 1119 [Source:HGNC Symbol;Acc:49262]	ENST00000422294
ch2.g47083044	LINC01119	A	T	SNV	Het	AT	A/T	INTRON	MODIFIER			92	LINC01119	protein_coding	ENSG00000239332	long intergenic non-protein coding RNA 1119 [Source:HGNC Symbol;Acc:49262]	ENST00000422294
ch2.g47132945	MCFD2	G	T	SNV	Het	T	G/T	INTRON	MODIFIER			146	MCFD2	protein_coding	ENSG00000180398	multiple coagulation factor deficiency 2 [Source:HGNC Symbol;Acc:18451]	ENST00000319466
ch2.g47277207	TTC7A	C	A	SNV	Het	CA/AG	C/A	INTRON	MODIFIER			882	TTC7A	protein_coding	ENSG00000068724	tetratricopeptide repeat domain 7A [Source:HGNC Symbol;Acc:19750]	ENST00000394850
ch2.g47314048	C2orf61	TGTTT	CGTTC,TGTTC	MNV,SNV	Hom	T/C	CGTTC/TGTTC	DOWNSTREAM	MODIFIER	82		248	C2orf61	protein_coding	ENSG00000239605	chromosome 2 open reading frame 61 [Source:HGNC Symbol;Acc:26850]	ENST00000445927
ch2.g47690404	MSH2	T	C	SNV	Het	TCACATCT/CCACGTCC	T/C	INTRON	MODIFIER			934	MSH2	protein_coding	ENSG00000095002	mutS homolog 2 [Source:HGNC Symbol;Acc:7325]	ENST00000233146
ch2.g48040564	MSH6	ATT	A	DEL	Hom	A/G	A	DOWNSTREAM	MODIFIER	3325		1360	MSH6	protein_coding	ENSG00000116062	mutS homolog 6 [Source:HGNC Symbol;Acc:7329]	ENST00000234420
ch2.g51146914	NRXN1	A	G	SNV	Het	G	A/G	INTRON	MODIFIER			1547	NRXN1	protein_coding	ENSG00000179915	neurexin 1 [Source:HGNC Symbol;Acc:8008]	ENST00000404971
ch2.g51148740	NRXN1	G	A	SNV	Het	G	G/A	INTRON	MODIFIER			1547	NRXN1	protein_coding	ENSG00000179915	neurexin 1 [Source:HGNC Symbol;Acc:8008]	ENST00000404971
ch2.g54042132	GPR75-ASB3	C	T	SNV	Het	TT	C/T	INTRON	MODIFIER			556	GPR75-ASB3	protein_coding	ENSG00000115239	GPR75-ASB3 readthrough [Source:HGNC Symbol;Acc:40043]	ENST00000352846
ch2.g54857801	SPTBN1	T	C	SNV	Het	C/T	T/C	INTRON	MODIFIER			2364	SPTBN1	protein_coding	ENSG00000115306	spectrin, beta, non-erythrocytic 1 [Source:HGNC Symbol;Acc:11275]	ENST00000356805
ch2.g55071101	EML6	TTG	T,TTGTGTGTGTGTG,TTGTGTG	DEL,INS,INS	Hom	TTGTG/TTG	T/TTGTGTGTGTGTG	INTRON	MODIFIER			1958	EML6	protein_coding	ENSG00000214595	echinoderm microtubule associated protein like 6 [Source:HGNC Symbol;Acc:35412]	ENST00000356458
ch2.g55523308	CCDC88A	CC	CAAC,CAA,CAAA	INS,MIXED,MIXED	Hom	CAAA/CAA	CAAC	INTRON	MODIFIER			1871	CCDC88A	protein_coding	ENSG00000115355	coiled-coil domain containing 88A [Source:HGNC Symbol;Acc:25523]	ENST00000436346
ch2.g55898929	PNPT1	A	G	SNV	Hom	GT/GC	G	INTRON	MODIFIER			783	PNPT1	protein_coding	ENSG00000138035	polyribonucleotide nucleotidyltransferase 1 [Source:HGNC Symbol;Acc:23166]	ENST00000447944
ch2.g55898929	PNPT1	AC	GT,GC	MNV,SNV	Hom	GT/GC	GT	INTRON	MODIFIER			783	PNPT1	protein_coding	ENSG00000138035	polyribonucleotide nucleotidyltransferase 1 [Source:HGNC Symbol;Acc:23166]	ENST00000447944
ch2.g59246730	LINC01122	CT	C	DEL	Hom	C/CT	C	INTRON	MODIFIER				LINC01122	lincRNA	ENSG00000233723	long intergenic non-protein coding RNA 1122 [Source:HGNC Symbol;Acc:49267]	ENST00000427421
ch2.g61018788	PAPOLG	C	T	SNV	Het	T	C/T	INTRON	MODIFIER			736	PAPOLG	protein_coding	ENSG00000115421	poly(A) polymerase gamma [Source:HGNC Symbol;Acc:14982]	ENST00000238714
ch2.g61522047	USP34	T	C	SNV	Het	C	T/C	INTRON	MODIFIER			3546	USP34	protein_coding	ENSG00000115464	ubiquitin specific peptidase 34 [Source:HGNC Symbol;Acc:20066]	ENST00000398571
ch2.g62063341	FAM161A	TG	T	DEL	Hom	TG/T	T	INTRON	MODIFIER			716	FAM161A	protein_coding	ENSG00000170264	family with sequence similarity 161, member A [Source:HGNC Symbol;Acc:25808]	ENST00000404929
ch2.g62196080	COMMD1	CT	CTT,C	INS,DEL	Hom	C/CT	CTT	INTRON	MODIFIER			190	COMMD1	protein_coding	ENSG00000173163	copper metabolism (Murr1) domain containing 1 [Source:HGNC Symbol;Acc:23024]	ENST00000311832
ch2.g64117418	VPS54	TCTTAGTGCCAC	T	DEL	Hom	CAAAAAAAAAAAAAAA/CAAAAAAAAAAAAAA	T	DOWNSTREAM	MODIFIER	2771		977	VPS54	protein_coding	ENSG00000143952	vacuolar protein sorting 54 homolog (S. cerevisiae) [Source:HGNC Symbol;Acc:18652]	ENST00000272322
ch2.g64195997	VPS54	CA	CAA,C	INS,DEL	Hom	CA/CAA	CAA	INTRON	MODIFIER			977	VPS54	protein_coding	ENSG00000143952	vacuolar protein sorting 54 homolog (S. cerevisiae) [Source:HGNC Symbol;Acc:18652]	ENST00000272322
ch2.g64331815	PELI1	CT	C	DEL	Het	CTT/CT	CT/C	INTRON	MODIFIER			418	PELI1	protein_coding	ENSG00000197329	pellino E3 ubiquitin protein ligase 1 [Source:HGNC Symbol;Acc:8827]	ENST00000358912
ch2.g65495570	ACTR2	A	C	SNV	Het	ATTA/CCTAC	A/C	INTRON	MODIFIER			399	ACTR2	protein_coding	ENSG00000138071	ARP2 actin-related protein 2 homolog (yeast) [Source:HGNC Symbol;Acc:169]	ENST00000377982
ch2.g66662875	MEIS1	CTTT	CT,C	DEL,DEL	Hom	CTTTT/C	CT/C	UTR_5_PRIME	MODIFIER	111		465	MEIS1	protein_coding	ENSG00000143995	Meis homeobox 1 [Source:HGNC Symbol;Acc:7000]	ENST00000407092
ch2.g66667186	MEIS1	C	T	SNV	Hom	C/T	T	INTRON	MODIFIER			465	MEIS1	protein_coding	ENSG00000143995	Meis homeobox 1 [Source:HGNC Symbol;Acc:7000]	ENST00000407092
ch2.g66667200	MEIS1	A	AACACACACACAC	INS	Hom	C/T	AACACACACACAC	INTRON	MODIFIER			465	MEIS1	protein_coding	ENSG00000143995	Meis homeobox 1 [Source:HGNC Symbol;Acc:7000]	ENST00000407092
ch2.g66794837	MEIS1	GA	G	DEL	Het	T/G	GA/G	INTRON	MODIFIER			465	MEIS1	protein_coding	ENSG00000143995	Meis homeobox 1 [Source:HGNC Symbol;Acc:7000]	ENST00000407092
ch2.g68389276	WDR92	G	GA	INS	Hom	G/GA	GA	UPSTREAM	MODIFIER	4585		357	WDR92	protein_coding	ENSG00000243667	WD repeat domain 92 [Source:HGNC Symbol;Acc:25176]	ENST00000295121
ch2.g68400708	PNO1	AT	A	DEL	Het	CTT/C	AT/A	INTRON	MODIFIER			252	PNO1	protein_coding	ENSG00000115946	partner of NOB1 homolog (S. cerevisiae) [Source:HGNC Symbol;Acc:32790]	ENST00000263657
ch2.g68444171	PPP3R1	C	CGCAG,CACACAGAG,CACGCAG	INS,INS,INS	Hom	CGCAG/CACGCAG	CGCAG	INTRON	MODIFIER			189	PPP3R1	protein_coding	ENSG00000221823	protein phosphatase 3, regulatory subunit B, alpha [Source:HGNC Symbol;Acc:9317]	ENST00000409752
ch2.g68546304	CNRIP1	T	C	SNV	Het	A/G	T/C	INTRON	MODIFIER			164	CNRIP1	protein_coding	ENSG00000119865	cannabinoid receptor interacting protein 1 [Source:HGNC Symbol;Acc:24546]	ENST00000263655
ch2.g68881938	PROKR1	CA	CAA,C	INS,DEL	Het	CAAAAAAAAAAAAAAAAAG/CAAAAAAAAAAAAAAAAG	CA/CAA	INTRON	MODIFIER			393	PROKR1	protein_coding	ENSG00000169618	prokineticin receptor 1 [Source:HGNC Symbol;Acc:4524]	ENST00000303786
ch2.g69583873	GFPT1	AT	A	DEL	Het	T/C	AT/A	INTRON	MODIFIER			699	GFPT1	protein_coding	ENSG00000198380	glutamine--fructose-6-phosphate transaminase 1 [Source:HGNC Symbol;Acc:4241]	ENST00000357308
ch2.g69657349	NFU1	CT	C	DEL	Hom	T/C	C	INTRON	MODIFIER			254	NFU1	protein_coding	ENSG00000169599	NFU1 iron-sulfur cluster scaffold homolog (S. cerevisiae) [Source:HGNC Symbol;Acc:16287]	ENST00000410022
ch2.g69688631	AAK1	C	CA	INS	Het	CAAAAAAAAAAAAAAAAG/CAAAAAAAAAAAAAAAG	C/CA	UTR_3_PRIME	MODIFIER	167		674	AAK1	protein_coding	ENSG00000115977	AP2 associated kinase 1 [Source:HGNC Symbol;Acc:19679]	ENST00000409068
ch2.g70457784	TIA1	C	CAA	INS	Hom	C/CAA	CAA	INTRON	MODIFIER			386	TIA1	protein_coding	ENSG00000116001	TIA1 cytotoxic granule-associated RNA binding protein [Source:HGNC Symbol;Acc:11802]	ENST00000433529
ch2.g71367221	MPHOSPH10	G	A	SNV	Hom	G/A	A	INTRON	MODIFIER			681	MPHOSPH10	protein_coding	ENSG00000124383	M-phase phosphoprotein 10 (U3 small nucleolar ribonucleoprotein) [Source:HGNC Symbol;Acc:7213]	ENST00000244230
ch2.g72411493	EXOC6B	A	G	SNV	Hom	A/G	G	INTRON	MODIFIER			811	EXOC6B	protein_coding	ENSG00000144036	exocyst complex component 6B [Source:HGNC Symbol;Acc:17085]	ENST00000272427
ch2.g72742083	EXOC6B	GACAC	GAC,G	DEL,DEL	Het	G/GAC	GACAC/GAC	INTRON	MODIFIER			811	EXOC6B	protein_coding	ENSG00000144036	exocyst complex component 6B [Source:HGNC Symbol;Acc:17085]	ENST00000272427
ch2.g73474706	CCT7	T	A	SNV	Het	TA/AA	T/A	INTRON	MODIFIER			543	CCT7	protein_coding	ENSG00000135624	chaperonin containing TCP1, subunit 7 (eta) [Source:HGNC Symbol;Acc:1622]	ENST00000258091
ch2.g74082625	STAMBP	T	A	SNV	Het	G	T/A	INTRON	MODIFIER			424	STAMBP	protein_coding	ENSG00000124356	STAM binding protein [Source:HGNC Symbol;Acc:16950]	ENST00000339566
ch2.g74400485	MOB1A	C	T	SNV	Het	G	C/T	INTRON	MODIFIER			216	MOB1A	protein_coding	ENSG00000114978	MOB kinase activator 1A [Source:HGNC Symbol;Acc:16015]	ENST00000396049
ch2.g74489490	SLC4A5	CT	C	DEL	Het	CTT/CT	CT/C	INTRON	MODIFIER			1137	SLC4A5	protein_coding	ENSG00000188687	solute carrier family 4 (sodium bicarbonate cotransporter), member 5 [Source:HGNC Symbol;Acc:18168]	ENST00000357822
ch2.g74649916	RTKN	TC	T	DEL	Hom	TCCCCA/TCCCC	T	DOWNSTREAM	MODIFIER	3086		563	RTKN	protein_coding	ENSG00000114993	rhotekin [Source:HGNC Symbol;Acc:10466]	ENST00000272430
ch2.g74649916	RTKN	TCCCCC	TCCCC,TCCCCA	DEL,SNV	Hom	TCCCCA/TCCCC	TCCCC/TCCCCA	DOWNSTREAM	MODIFIER	3082		563	RTKN	protein_coding	ENSG00000114993	rhotekin [Source:HGNC Symbol;Acc:10466]	ENST00000272430
ch2.g74649921	RTKN	C	A	SNV	Het	TCCCCA/TCCCC	C/A	DOWNSTREAM	MODIFIER	3082		563	RTKN	protein_coding	ENSG00000114993	rhotekin [Source:HGNC Symbol;Acc:10466]	ENST00000272430
ch2.g75919272	GCFC2	AATATATATATATATATATATATAT	AATATATATATATATATATAT,AATATATATATATATATATATATATAT,AATATATATATATATATACAC,AATATATATATATATACACAC	DEL,INS,MIXED,MIXED	Het	AATATATATATATATATATAT	AATATATATATATATATATATATAT/AATATATATATATATATATAT	INTRON	MODIFIER			781	GCFC2	protein_coding	ENSG00000005436	GC-rich sequence DNA-binding factor 2 [Source:HGNC Symbol;Acc:1317]	ENST00000321027
ch2.g75919294	GCFC2	T	C	SNV	Het	C	T/C	INTRON	MODIFIER			781	GCFC2	protein_coding	ENSG00000005436	GC-rich sequence DNA-binding factor 2 [Source:HGNC Symbol;Acc:1317]	ENST00000321027
ch2.g75919296	GCFC2	T	C	SNV	Het	C	T/C	INTRON	MODIFIER			781	GCFC2	protein_coding	ENSG00000005436	GC-rich sequence DNA-binding factor 2 [Source:HGNC Symbol;Acc:1317]	ENST00000321027
ch2.g79348129	REG1A	GAA	GA,GG	DEL,MIXED	Hom	G/GA	GA	INTRON	MODIFIER			166	REG1A	protein_coding	ENSG00000115386	regenerating islet-derived 1 alpha [Source:HGNC Symbol;Acc:9951]	ENST00000233735
ch2.g79914570	CTNNA2	C	CT	INS	Het	CT/CTT	C/CT	INTRON	MODIFIER			953	CTNNA2	protein_coding	ENSG00000066032	catenin (cadherin-associated protein), alpha 2 [Source:HGNC Symbol;Acc:2510]	ENST00000402739
ch2.g80846147	CTNNA2	C	CT	INS	Het	CTTTTTTTTTTTTTC/CTTTTTTTTTTTTTTC	C/CT	INTRON	MODIFIER			953	CTNNA2	protein_coding	ENSG00000066032	catenin (cadherin-associated protein), alpha 2 [Source:HGNC Symbol;Acc:2510]	ENST00000402739
ch2.g84676886	SUCLG1	TAAA	T	DEL	Het	A	TAAA/T	INTRON	MODIFIER			346	SUCLG1	protein_coding	ENSG00000163541	succinate-CoA ligase, alpha subunit [Source:HGNC Symbol;Acc:11449]	ENST00000393868
ch2.g84775673	DNAH6	A	T	SNV	Het	A/G	A/T	INTRON	MODIFIER			4158	DNAH6	protein_coding	ENSG00000115423	dynein, axonemal, heavy chain 6 [Source:HGNC Symbol;Acc:2951]	ENST00000237449
ch2.g84852300	DNAH6	G	T	SNV	Het	G/A	G/T	INTRON	MODIFIER			4158	DNAH6	protein_coding	ENSG00000115423	dynein, axonemal, heavy chain 6 [Source:HGNC Symbol;Acc:2951]	ENST00000237449
ch2.g85804410	VAMP8	TA	T	DEL	Hom	C/A	T	UPSTREAM	MODIFIER	203		100	VAMP8	protein_coding	ENSG00000118640	vesicle-associated membrane protein 8 [Source:HGNC Symbol;Acc:12647]	ENST00000263864
ch2.g85807081	VAMP5	AT	A	DEL	Het	ATT/AAT	AT/A	UPSTREAM	MODIFIER	4449		116	VAMP5	protein_coding	ENSG00000168899	vesicle-associated membrane protein 5 [Source:HGNC Symbol;Acc:12646]	ENST00000306384
ch2.g85807082	VAMP5	T	A	SNV	Het	ATT/AAT	T/A	UPSTREAM	MODIFIER	4449		116	VAMP5	protein_coding	ENSG00000168899	vesicle-associated membrane protein 5 [Source:HGNC Symbol;Acc:12646]	ENST00000306384
ch2.g85848747	USP39	CT	C	DEL	Hom	CT	C	INTRON	MODIFIER			565	USP39	protein_coding	ENSG00000168883	ubiquitin specific peptidase 39 [Source:HGNC Symbol;Acc:20071]	ENST00000323701
ch2.g85867895	USP39	CTTT	C	DEL	Het	CT/C	CTTT/C	INTRON	MODIFIER			565	USP39	protein_coding	ENSG00000168883	ubiquitin specific peptidase 39 [Source:HGNC Symbol;Acc:20071]	ENST00000323701
ch2.g86116168	ST3GAL5	G	T	SNV	Het	GA/TG	G/T	UPSTREAM	MODIFIER	31		418	ST3GAL5	protein_coding	ENSG00000115525	ST3 beta-galactoside alpha-2,3-sialyltransferase 5 [Source:HGNC Symbol;Acc:10872]	ENST00000377332
ch2.g86304932	POLR1A	GCGCACACACACACACA	G	DEL	Hom	GCGCACACACACACACA/G	G	INTRON	MODIFIER			1720	POLR1A	protein_coding	ENSG00000068654	polymerase (RNA) I polypeptide A, 194kDa [Source:HGNC Symbol;Acc:17264]	ENST00000263857
ch2.g86310497	POLR1A	TA	T	DEL	Het	T	TA/T	INTRON	MODIFIER			1720	POLR1A	protein_coding	ENSG00000068654	polymerase (RNA) I polypeptide A, 194kDa [Source:HGNC Symbol;Acc:17264]	ENST00000263857
ch2.g86357960	PTCD3	AT	A	DEL	Het	A	AT/A	INTRON	MODIFIER			689	PTCD3	protein_coding	ENSG00000132300	pentatricopeptide repeat domain 3 [Source:HGNC Symbol;Acc:24717]	ENST00000254630
ch2.g86359745	PTCD3	GTT	GT,G	DEL,DEL	Het	G	GTT/GT	INTRON	MODIFIER			689	PTCD3	protein_coding	ENSG00000132300	pentatricopeptide repeat domain 3 [Source:HGNC Symbol;Acc:24717]	ENST00000254630
ch2.g86682417	KDM3A	CT	C	DEL	Hom	G	C	INTRON	MODIFIER			1321	KDM3A	protein_coding	ENSG00000115548	lysine (K)-specific demethylase 3A [Source:HGNC Symbol;Acc:20815]	ENST00000312912
ch2.g87060071	CD8B	TCCTCC	T	DEL	Hom	GA/G	T	INTRON	MODIFIER			243	CD8B	protein_coding	ENSG00000172116	CD8b molecule [Source:HGNC Symbol;Acc:1707]	ENST00000331469
ch2.g87127904	ANAPC1P1	G	C	SNV	Het	G/A	G/C	INTRON	MODIFIER				ANAPC1P1	unprocessed_pseudogene	ENSG00000233673	anaphase promoting complex subunit 1 pseudogene 1 [Source:HGNC Symbol;Acc:44150]	ENST00000426186
ch2.g87359129	AC083899.3	G	A	SNV	Het	A	G/A	EXON	MODIFIER				AC083899.3	unprocessed_pseudogene	ENSG00000204745		ENST00000454465
ch2.g87620353		G	A	SNV	Het	A	G/A	INTERGENIC	MODIFIER
ch2.g87620378		T	TTA	INS	Hom	A	TTA	INTERGENIC	MODIFIER
ch2.g88409719	SMYD1	A	AGAGT	INS	Het	AGAGT	A/AGAGT	INTRON	MODIFIER			490	SMYD1	protein_coding	ENSG00000115593	SET and MYND domain containing 1 [Source:HGNC Symbol;Acc:20986]	ENST00000419482
ch2.g88409721	SMYD1	T	A	SNV	Het	AGAGT	T/A	INTRON	MODIFIER			490	SMYD1	protein_coding	ENSG00000115593	SET and MYND domain containing 1 [Source:HGNC Symbol;Acc:20986]	ENST00000419482
ch2.g89103848	ANKRD36BP2	A	C	SNV	Hom	A/C	C	INTRON	MODIFIER				ANKRD36BP2	processed_transcript	ENSG00000230006	ankyrin repeat domain 36B pseudogene 2 [Source:HGNC Symbol;Acc:33607]	ENST00000393515
ch2.g89340106	IGKV1-12	TGACC	TGGGCT	MIXED	Het	TGACC/TGGACC	TGACC/TGGGCT	INTRON	MODIFIER			116	IGKV1-12	IG_V_gene	ENSG00000243290	immunoglobulin kappa variable 1-12 [Source:HGNC Symbol;Acc:5730]	ENST00000480492
ch2.g89340116	IGKV1-12	T	A	SNV	Het	TAA/AAT	T/A	INTRON	MODIFIER			116	IGKV1-12	IG_V_gene	ENSG00000243290	immunoglobulin kappa variable 1-12 [Source:HGNC Symbol;Acc:5730]	ENST00000480492
ch2.g90211808	IGKV3D-11	T	G	SNV	Het	TC/GT	T/G	INTRON	MODIFIER			114	IGKV3D-11	IG_V_gene	ENSG00000211632	immunoglobulin kappa variable 3D-11 [Source:HGNC Symbol;Acc:5823]	ENST00000390277
ch2.g91766685		G	T	SNV	Het	GA/TG	G/T	INTERGENIC	MODIFIER
ch2.g92075572	SLC9B1P2	T	C	SNV	Het	C/T	T/C	EXON	MODIFIER				SLC9B1P2	transcribed_unprocessed_pseudogene	ENSG00000214329	solute carrier family 9, subfamily B (NHA1, cation proton antiporter 1), member 1 pseudogene 2 [Source:HGNC Symbol;Acc:37493]	ENST00000398120
ch2.g92075584	SLC9B1P2	G	A	SNV	Het	C/T	G/A	EXON	MODIFIER				SLC9B1P2	transcribed_unprocessed_pseudogene	ENSG00000214329	solute carrier family 9, subfamily B (NHA1, cation proton antiporter 1), member 1 pseudogene 2 [Source:HGNC Symbol;Acc:37493]	ENST00000398120
ch2.g92075603	SLC9B1P2	C	G	SNV	Het	C/T	C/G	EXON	MODIFIER				SLC9B1P2	transcribed_unprocessed_pseudogene	ENSG00000214329	solute carrier family 9, subfamily B (NHA1, cation proton antiporter 1), member 1 pseudogene 2 [Source:HGNC Symbol;Acc:37493]	ENST00000398120
ch2.g92075703	SLC9B1P2	AC	A	DEL	Het	C/T	AC/A	INTRON	MODIFIER				SLC9B1P2	transcribed_unprocessed_pseudogene	ENSG00000214329	solute carrier family 9, subfamily B (NHA1, cation proton antiporter 1), member 1 pseudogene 2 [Source:HGNC Symbol;Acc:37493]	ENST00000398120
ch2.g92075709	SLC9B1P2	A	G	SNV	Het	C/T	A/G	INTRON	MODIFIER				SLC9B1P2	transcribed_unprocessed_pseudogene	ENSG00000214329	solute carrier family 9, subfamily B (NHA1, cation proton antiporter 1), member 1 pseudogene 2 [Source:HGNC Symbol;Acc:37493]	ENST00000398120
ch2.g96523006	ANKRD36C	A	C	SNV	Hom	CGTC	C	INTRON	MODIFIER			1778	ANKRD36C	protein_coding	ENSG00000174501	ankyrin repeat domain 36C [Source:HGNC Symbol;Acc:32946]	ENST00000456556
ch2.g96617256	ANKRD36C	A	G	SNV	Het	G/A	A/G	INTRON	MODIFIER			1778	ANKRD36C	protein_coding	ENSG00000174501	ankyrin repeat domain 36C [Source:HGNC Symbol;Acc:32946]	ENST00000456556
ch2.g97001243	NCAPH	CAA	C	DEL	Het	CA/C	CAA/C	UPSTREAM	MODIFIER	281		741	NCAPH	protein_coding	ENSG00000121152	non-SMC condensin I complex, subunit H [Source:HGNC Symbol;Acc:1112]	ENST00000240423
ch2.g97357752	FER1L5	A	G	SNV	Het	G/A	A/G	UPSTREAM	MODIFIER	3442			FER1L5	unitary_pseudogene	ENSG00000249715	fer-1-like 5 (C. elegans) [Source:HGNC Symbol;Acc:19044]	ENST00000397978
ch2.g97357756	FER1L5	C	G	SNV	Het	CG/C	C/G	UPSTREAM	MODIFIER	3438			FER1L5	unitary_pseudogene	ENSG00000249715	fer-1-like 5 (C. elegans) [Source:HGNC Symbol;Acc:19044]	ENST00000397978
ch2.g97369546	LMAN2L	CTT	C	DEL	Het	CT/C	CTT/C	DOWNSTREAM	MODIFIER	2530		359	LMAN2L	protein_coding	ENSG00000114988	lectin, mannose-binding 2-like [Source:HGNC Symbol;Acc:19263]	ENST00000377079
ch2.g97643687	FAM178B	C	G	SNV	Het	T/C	C/G	INTRON	MODIFIER			827	FAM178B	protein_coding	ENSG00000168754	family with sequence similarity 178, member B [Source:HGNC Symbol;Acc:28036]	ENST00000417561
ch2.g97867870	ANKRD36	G	C	SNV	Het	G/T	G/C	INTRON	MODIFIER			1941	ANKRD36	protein_coding	ENSG00000135976	ankyrin repeat domain 36 [Source:HGNC Symbol;Acc:24079]	ENST00000420699
ch2.g97873515	ANKRD36	C	T	SNV	Het	G/A	C/T	INTRON	MODIFIER			1941	ANKRD36	protein_coding	ENSG00000135976	ankyrin repeat domain 36 [Source:HGNC Symbol;Acc:24079]	ENST00000420699
ch2.g97915941	ANKRD36	A	C	SNV	Het	C/A	A/C	INTRON	MODIFIER			1941	ANKRD36	protein_coding	ENSG00000135976	ankyrin repeat domain 36 [Source:HGNC Symbol;Acc:24079]	ENST00000420699
ch2.g99234586	MGAT4A	AT	ATT,A	INS,DEL	Het	ATTTTTTTTTTTTTTT/ATTTTTTTTTTTTTTTT	AT/ATT	DOWNSTREAM	MODIFIER	981		535	MGAT4A	protein_coding	ENSG00000071073	mannosyl (alpha-1,3-)-glycoprotein beta-1,4-N-acetylglucosaminyltransferase, isozyme A [Source:HGNC Symbol;Acc:7047]	ENST00000264968
ch2.g99294712	MGAT4A	A	T	SNV	Het	ATTTTTTTTTTTTTTT/ATTTTTTTTTTTTTTTT	A/T	INTRON	MODIFIER			535	MGAT4A	protein_coding	ENSG00000071073	mannosyl (alpha-1,3-)-glycoprotein beta-1,4-N-acetylglucosaminyltransferase, isozyme A [Source:HGNC Symbol;Acc:7047]	ENST00000264968
ch2.g99721804	TSGA10	CT	C	DEL	Het	T/G	CT/C	INTRON	MODIFIER			698	TSGA10	protein_coding	ENSG00000135951	testis specific, 10 [Source:HGNC Symbol;Acc:14927]	ENST00000355053
ch2.g99771268	TSGA10	G	C	SNV	Hom	CGAAT	C	UTR_5_PRIME	MODIFIER	45366		698	TSGA10	protein_coding	ENSG00000135951	testis specific, 10 [Source:HGNC Symbol;Acc:14927]	ENST00000393483
ch2.g99779642	LIPT1	CAAAAAAAAAAAAC	CAAAAAAAAAAAAAA,CAAAAAAAAAAAAA	MIXED,SNV	Hom	C	CAAAAAAAAAAAAAA/CAAAAAAAAAAAAA	DOWNSTREAM	MODIFIER	44		373	LIPT1	protein_coding	ENSG00000144182	lipoyltransferase 1 [Source:HGNC Symbol;Acc:29569]	ENST00000340066
ch2.g99976564	EIF5B	A	G	SNV	Het	G	A/G	INTRON	MODIFIER			1220	EIF5B	protein_coding	ENSG00000158417	eukaryotic translation initiation factor 5B [Source:HGNC Symbol;Acc:30793]	ENST00000289371
ch2.g100058714	REV1	CA	C	DEL	Het	A/G	CA/C	INTRON	MODIFIER			1251	REV1	protein_coding	ENSG00000135945	REV1, polymerase (DNA directed) [Source:HGNC Symbol;Acc:14060]	ENST00000258428
[truncated: 105,924 more rows]

## Sheet: Acquired mutation
2. Acquired mutation (change of sequence) of H2228ARY from H2228 parent
[truncated: 8,188 more rows]

## Sheet: Hippo associated genes
2. Result of exon sequencing in Hippo signaling pathway genes
[truncated: 30 more rows]
