# Supplementary material for: YAP1 mediates survival of ALK-rearranged lung cancer cells treated with alectinib via pro-apoptotic protein regulation
Source: Nat Commun. 2020 Jan 3;11:74. doi: 10.1038/s41467-019-13771-5 (PMC6941996; doi:10.1038/s41467-019-13771-5)
Supplement: Supplementary file 8 — Source Data [file 41467_2019_13771_MOESM8_ESM.xlsx]

## Sheet: Fig. 1d
Figure 1d
	KTOR1	Time (hrs)	DMSO						ALC 10 nM						ALC 30 nM						ALC 100 nM						ALC 300 nM						ALC 1000 nM
		0	102.96	100.944	99.9984	99.0801	98.941	98.0764	99.0025	99.8899	99.0761	99.6954	102.54	99.7958	99.0025	99.8899	99.0761	99.6954	102.54	99.7958	99.0025	99.8899	99.0761	99.6954	102.54	99.7958	99.0025	99.8899	99.0761	99.6954	102.54	99.7958	99.0025	99.8899	99.0761	99.6954	102.54	99.7958
		24	122.45	119.723	117.583	126.632	106.145	117.222	93.1933	97.6691	99.0437	104.999	102.615	112.148	92.9383	102.245	101.046	104.418	110.055	102.484	100.518	101.23	97.0487	97.8535	107.476	104.629	95.7402	97.7064	105.204	99.2824	94.9014	95.3343	96.5883	96.9157	94.6954	103.02	95.723	95.3786
		48	133.37	145.907	149.738	131.542	125.843	138.382	112.701	109.39	115.713	110.311	107.702	113.686	100.061	101.099	99.6594	97.6176	103.284	102.284	92.5752	96.025	89.5776	94.8623	91.1193	92.5927	88.4669	88.3758	86.0398	87.1072	88.953	91.784	87.7585	79.347	98.13	95.706	87.9638	86.6787
		72	165.922	171.049	196.058	165.194	169.729	173.817	124.986	109.832	123.687	114.804	123.729	119.774	104.408	99.1712	97.4664	109.324	115.385	110.941	87.8347	91.6185	91.8982	94.6631	99.6535	97.9483	91.3161	83.0571	92.5539	95.5535	88.2977	84.8831	87.5104	83.6976	90.5632	88.862	76.4026	93.1727
		96	223.451	225.938	213.332	209.063	210.255	189.576	127.656	129.376	141.969	126.399	132.549	141.153	108.755	119.281	114.552	108.653	108.432	113.136	100.468	101.004	99.9033	96.3763	98.6969	107.302	92.357	94.1673	95.4385	98.4335	91.2464	94.7723	74.2978	84.766	82.9964	91.3719	79.954	85.8633
	H2228	Time (hrs)	DMSO						ALC 10 nM						ALC 30 nM						ALC 100 nM						ALC 300 nM						ALC 1000 nM
		0	94.6379	98.1612	101.872	100.811	104.578	99.9403	94.6379	98.1612	101.872	100.811	104.578	99.9403	94.6379	98.1612	101.872	100.811	104.578	99.9403	94.6379	98.1612	101.872	100.811	104.578	99.9403	94.6379	98.1612	101.872	100.811	104.578	99.9403	94.6379	98.1612	101.872	100.811	104.578	99.9403
		24	159.114	148.021	144.286	140.171	150.664	153.091	143.335	125.472	117.41	122.259	125.431	130.153	113.045	128.285	118.291	113.55	109.091	115.963	103.185	102.928	100.588	97.8068	100.895	113.165	99.9601	89.9083	90.9436	98.992	113.119	103.764	90.8548	100.334	86.7365	86.5169	90.4578	99.7514
		48	197.937	169.968	161.917	170.728	179.54	181.295	169.135	153.445	141.167	131.526	148.944	162.175	137.925	123.212	128.184	128.647	130.266	146.869	128.628	116.713	112.528	115.542	118.109	130.155	113.276	109.423	101.779	115.382	115.959	121.264	97.502	91.679	102.777	94.0267	95.7014	104.07
		72	203.366	206.799	225.962	219.508	211.061	224.251	150.604	155.812	153.041	154.183	160.426	160	140.508	140.084	135.823	136.537	141.349	149.642	118.339	113.264	113.189	118.749	127.662	127.835	101.419	103.974	100.686	106.822	112.072	115.221	82.2042	84.9994	78.4853	83.0356	91.8062	85.7396
		96	282.579	248.358	234.333	265.189	265.595	272.926	183.261	177.088	164.486	175.341	193.625	176.688	153.866	164.624	158.97	165.759	169.181	165.651	132.884	147.062	137.468	144.004	146.662	140.642	110.595	106.305	110.271	112.009	109.989	109.718	79.0024	76.6355	88.915	84.2064	80.0713	85.4696

## Sheet: Fig. 4c
Figure 4c
	ALC conc. (log10M)	ALC conc. (Linear)	H2228-Vehicle						H2228-Verteporfin 500 nM						H2228-Verteporfin 1000 nM						H2228-Verteporfin 1800 nM
	-∞	0 nM	99.293	98.296	102.349	101.116	99.981	98.965	108.639	103.981	95.17	101.92	99.875	90.414	101.116	104.698	103.251	100.564	100.44	89.932	116.68	102.056	116.237	118.081	67.596	79.35
	-8	10 nM	85.383	83.39	85.133	84.746	83.444	84.062	97.355	92.462	90.316	93.289	63.506	78.2	35.001	54.666	51.254	48.026	43.05	27.483	25.324	15.064	17.528	18.221	3.028	7.466
	-7.5	31.6 nM	74.606	77.379	77.432	78.758	77.198	76.879	81.489	79.728	77.758	79.623	55.298	66.506	34.231	53.802	48.131	42.752	33.017	18.708	13.518	10.534	10.784	10.317	1.735	3.795
	-7	100 nM	61.054	62.702	63.883	64.481	63.191	62.796	63.132	61.412	62.854	62.357	43.213	52.421	33.299	52.632	50.098	45.348	36.992	21.773	8.509	4.277	4.099	5.198	1.264	1.34
	-6.5	316 nM	57.963	59.548	60.616	60.343	59.14	59.244	58.912	56.678	57.3	57.916	40.057	48.471	28.423	40.265	37.75	36.283	30.689	18.44	3.99	3.887	2.907	3.101	1.331	1.028
	-6	1000 nM	49.178	49.142	51.018	51.58	49.701	50.196	38.933	38.093	36.903	38.146	23.872	30.474	23.546	27.897	25.401	27.218	24.387	15.106	3.583	2.239	2.061	2.452	0.991	1.083
	-5.5	3160 nM	27.427	28.638	28.562	28.969	28.523	28.221	17.846	16.997	16.215	16.966	11.875	14.208	6.254	9.398	7.753	8.798	7.272	5.065	1.964	2.102	1.648	1.948	2.055	1.278
	ALC conc. (log10M)	ALC conc. (Linear)	KTOR2-DMSO						KTOR2-Ver 316 nM						KTOR2-Ver 568 nM						KTOR2-Ver 1000 nM
	-∞	0 nM	100.992	98.807	98.76	100.76	102.696	97.985	89.176	100.707	101.638	108.495	101.47	98.514	83.438	100.977	102.819	110.226	106.102	96.438	89.491	103.968	110.847	108.506	89.323	97.866
	-8.5	10 nM	54.152	53.075	55.391	54.518	55.517	52.231	47.086	53.704	58.601	59.074	60.409	52.185	29.169	40.677	44.341	47.457	47.066	37.977	15.043	24.582	29.536	28.669	21.3	21.364
	-7.5	31.6 nM	42.075	43.009	43.746	44.628	44.854	42.801	42.411	38.106	42.691	44.681	46.395	40.182	15.949	23.638	27.618	29.756	25.067	22.5	5.381	8.263	14.103	12.081	5.542	7.272
	-7	100 nM	39.151	37.987	38.797	39.387	39.438	38.378	18.376	27.657	31.501	33.805	33.715	25.645	11.23	17.324	19.607	20.522	20.728	15.637	2.273	2.975	5.155	4.868	2.173	2.979
	-6.5	316 nM	36.303	35.896	36.672	37.274	36.897	36.456	11.851	22.345	24.808	28.404	27.992	19.773	8.63	13.804	13.923	17.651	17.363	12.735	1.372	1.506	2.54	2.186	1.101	1.466
	-6	1000 nM	34.225	33.996	34.86	34.891	34.964	33.844	5.793	14.464	13.534	19.202	16.714	12.08	6.283	9.083	11.444	13.325	13.222	9.318	0.678	0.439	0.525	0.616	0.461	0.502
	-5.5	3160 nM	24.908	25.294	24.473	25.778	26.257	24.72	0.499	2.213	1.183	4.376	2.867	1.815	1.752	3.931	3.6	5.195	3.937	3.288	0.304	0.33	0.301	0.284	0.195	0.176

## Sheet: Fig. 5d
Figure 5d
	ALC conc. (log10M)	ALC conc. (Linear)	H2228ARY-Vehicle						H2228ARY-Verteporfin 1000 nM						H2228ARY-Verteporfin 1800 nM						H2228 Parent
	-∞	0 nM	99.36	99.54	95.7	101.96	104.57	98.86	85.52	97.02	107.88	110.95	108.19	90.45	116.19	107.77	106.39	88.66	83.31	97.68	87.57	103.27	101.14	103.53	105.81	98.68
	-7.5	31.6 nM	94.95	87.54	90.02	110.73	90.57	95.01	67.82	73.34	81.69	91.82	85.36	70.13	38.98	31	26.86	23.34	16.71	26.66	75.26	73.76	84.4	77.07	79.03	76.89
	-7	100 nM	95.82	95.65	98.21	99.92	98.41	95.04	56.62	66.12	70.39	77.64	73.93	60.3	29.04	11.21	9.74	8.49	7.75	13.46	65.72	66.51	68.24	64.43	64.99	64.51
	-6.5	316 nM	91.22	87.86	88.85	92.1	95.26	90.17	36.9	44.52	50.15	56.32	52.95	39.99	25.9	9.42	8.2	7.39	7.17	11.59	57.28	55.07	51.76	51.13	51.47	52.79
	-6	1000 nM	75.84	77.76	77.46	78.21	83.04	78.06	9.03	11.68	14.33	18.39	16.43	9.98	10.56	4.86	4.42	4.54	3.74	5.76	41.48	40.47	37.2	39.3	34.49	38.85
	-5.5	3160 nM	9.42	8.21	7.2	10.14	6.37	8.16	0.39	0.47	0.49	0.71	0.62	0.4	3.07	2.15	1.89	2.16	2.04	2.23	8.7	6.48	6.61	8.19	8.47	7.67
	-5	10000 nM	2.13	1.61	1.36	0.41	0.36	1.19	0.1	0.11	0.1	0.11	0.11	0.1	2.24	2.1	2.51	2.39	1.75	2.2	0.43	0.24	0.3	0.32	0.29	0.31

## Sheet: Fig. 5e
Figure 5e
	ALC conc. (log10M)	ALC conc. (Linear)	H2228ARY-siNC						H2228ARY-siYAP1-A						H2228ARY-siYAP1-B
	-∞	0 nM	99.933	102.004	101.602	100.201	100.873	95.387	96.215	100.136	102.278	102.416	101.239	97.716	97.875	100.038	101.024	102.004	99.632	99.427
	-7.5	31.6 nM	99.658	104.172	102.56	107.352	103.787	101.411	75.371	80.183	80.203	84.515	81.554	77.241	91.036	92.648	87.711	88.946	91.014	84.421
	-7	100 nM	93.57	102.509	103.225	99.103	101.028	91.855	62.353	72.023	73.029	77.839	74.8	65.943	76.807	75.265	73.002	76.306	74.833	73.588
	-6.5	316 nM	89.793	87.098	91.522	86.933	90.108	81.661	47.198	52.081	56.445	54.879	54.606	48.8	49.135	53.15	51.148	56.394	53.864	50.104
	-6	1000 nM	70.359	77.018	76.157	79.132	77.031	72.601	24.72	28.496	27.659	29.682	28.743	25.879	28.708	31.081	31.852	36.299	34.086	29.402
	-5.5	3160 nM	22.098	24.152	22.144	22.801	23.264	21.547	14.647	17.676	18.742	17.403	18.243	15.324	9.783	9.913	13.197	13.314	12.999	9.855
	-5	10000 nM	0.425	0.241	0.301	0.33	0.383	0.251	0.11	0.138	0.12	0.124	0.13	0.11	0.344	0.25	1.211	0.276	0.904	0.054

## Sheet: Fig. 6g
Figure 6g
	KTOR1		MCL1								BCLXL
			Primer A				Primer B				Primer A				Primer B
		ChIP(YAP1)-DMSO-KTOR1	0.00671	0.00597	0.00746	0.00664	0.00946	0.00929	0.006	0.00589	0.01673	0.01868	0.02543	0.02839	0.01541	0.0165	0.00961	0.01029
		ChIP(YAP1)-ALC-KTOR1	0.02721	0.03265	0.02461	0.02952	0.02998	0.02964	0.01815	0.01794	0.15507	0.15194	0.15598	0.15283	0.05486	0.05749	0.03995	0.04187
		ChIP(IgG)-DMSO-KTOR1	0.00282	0.0025	0.00161	0.00143	0.00459	0.00451	0.00208	0.00204	1e-05	2e-05	0.00301	0.00336	0.00133	0.00142	0.00198	0.00212
		ChIP(IgG)-ALC-KTOR1	0.00249	0.00299	0.0038	0.00456	1e-05	1e-05	1e-05	1e-05	0.00153	0.0015	7e-05	7e-05	0.00312	0.00327	0.00232	0.00243
	KTOR2		MCL1								BCLXL
			Primer A				Primer B				Primer A				Primer B
		ChIP(YAP1)-DMSO-KTOR2	0.0143	0.0157	0.0135	0.0166	0.0097	0.0134	0.0101	0.0129	0.0404	0.0455	0.04	0.046	0.00271	0.003	0.00299	0.00332
		ChIP(YAP1)-ALC-KTOR2	0.0307	0.0379	0.0389	0.03	0.0282	0.0297	0.0305	0.0275	0.1661	0.1817	0.1771	0.1704	0.0641	0.06769	0.05943	0.06276
		ChIP(IgG)-DMSO-KTOR2	0.0076	0.0075	0.0072	0.0079	0.0084	0.0105	0.0087	0.0101	0.0109	0.0092	0.0107	0.0093	0.00044	0.00048	0.00044	0.00048
		ChIP(IgG)-ALC-KTOR2	0.0106	0.0111	0.0114	0.0103	0.0118	0.0115	0.0118	0.0115	0.0153	0.0199	0.0194	0.0156	0.00228	0.00241	0.00228	0.00241

## Sheet: Fig. 7d
Figure 7d
	Days	Alectinib+Verteporfin (N=11)											Alectinib (N=8)								Verteporfin (N=6)						Vehicle (N=9)
	0	135.4	172.1	193.3	138.3	136.3	145.4	140.4	162.5	199	175.7	150.1	139.1	146.6	152.3	176.3	174.7	176.3	123.4	206.1	87.8	99.8	114.5	159.9	156.6	118.8	114.2	124.4	125.2	194.2	152.5	182	155.5	155.8	189.8
	4	77.1	74.9	76.9	76	71.2	71.3	97.7	106	146.3	122.9	103.5	79.1	83.2	83.5	88	90.1	92.4	82.3	161.8	70.6	77	85.5	181.1	131.4	106	162.2	173.6	170.3	275.7	235.8	239.8	232.7	204	320.6
	8	47.1	47.4	52.4	45.8	50.5	49.3	72.2	71.1	103.6	80	74.9	56.1	58.5	60.6	61.4	64	66.7	61.9	123.5	96.7	107	115.2	233.2	166.3	133.4	200.9	194.1	199.1	315.3	279.9	272.6	291.7	240.6	401.2
	14	26.3	39.1	20.4	22.5	27.7	33.4	60.8	27	93.8	53.6	59.7	55.1	62	66.4	70.8	74.3	75.1	56.7	90.7	106.7	143.4	140.4	161.3	174.2	136.7	200.6	211	212.3	282.2	279.7	298.5	278	225.1	372.4
	22	13.7	29.4	14	39.4	30.8	39.6	62.7	30.7	40.5	27.1	34	63.7	64	65.4	67.1	67.1	75.2	62.8	129.5	356.9	244	285.4	623.5	284.8	271.5	414.8	345.6	373.9	528.1	415.5	631.6	545.2	390.4	604.8
	29	17.9	74.8	32.8	9.6	26.1	25.2	55.2	28.9	93.8	27.6	66.8	78.4	55.2	62.1	74.9	70.9	58.4	68	137	557.9	345.2	398.2	743.3	459.2	436.3	556.4	499.5	644.5	708.6	643.2	705.6	800.8	666.6	928.1
	36	18.1	64.7	22.7	23.6	35.7	48.1	50.3	33.3	67.8	39.1	38	69.9	75.5	78.2	91.7	94.8	97.3	76.7	152.6
	50	18.5	117.4	103.1	18.6	33.8	62.3	62.7	29.7	74	28.3	119.8	45.3	52.8	91.1	106.8	262.1	391.6	137	409.6

## Sheet: Fig. 7f
Figure 7f
	Weeks	Vehicle (N=8)								Alectinib (ALC, N=9)									Verteporfin (VER, N=8)								ALC+VER (N=10)
	0	251.7	165.9	177.4	207.7	215.7	230.6	206	216.3	192.5	195.6	235.2	190.5	204.2	221.1	210.2	214.7	200.3	182.7	225.5	230.4	181.1	204.5	202.3	212.7	193.6	190	211.8	189.5	196.2	200.1	195.1	252.7	212.4	201	218.1
	0.5	243.3	241.6	292.2	237	177.2	184.1	297.9	267.5	84.6	73.5	92	110.7	164.6	135.3	140.8	124.3	170.2	245.3	230.4	337.4	236.7	243.2	255.6	275.1	287.4	129.6	79	164.2	84.7	119.5	159.5	189.6	125.3	94.9	125.5
	1	318.6	221.1	340.1	275.8	234.6	261.6	459.3	175.4	53.7	96.3	72	83.4	99.3	99.9	115.9	126.9	97.7	280	347.8	411.1	204.6	282.5	255.4	275.1	284	78.7	55.5	76	72.4	107.2	78.3	112.4	76.3	84.7	91.7
	1.5	303	346.3	370.2	319.9	241	316.9	538.5	287.6	66.8	80.2	133.5	90.6	97.3	102.6	88.9	119	107.7	236.3	276.8	375	267.4	201.7	178.8	278.5	197.4	105.8	38.7	59.2	66.3	103.2	52.2	71.2	50.5	78.9	123.2
	2	304.2	377.5	332.1	447.3	281.1	277.7	579.6	385.2	67.7	53.5	98	99.4	93.4	98.1	98.7	100.8	107.1	284.7	302.8	321.1	174	239.6	306.7	341.4	313.1	138.5	33.8	65.3	62.9	63.7	26.6	74.3	52.8	24.5	36.5
	2.5	374.5	494.1	329.9	555.6	288.1	429.5	611.1	474.1	70.6	102.8	83.6	65.4	86.4	99.7	90.1	89.3	81.6	245.6	522.3	314.7	204	191.9	240.3	283.6	261.2	115.3	4.2	92.7	45.1	75.1	30.2	61	58	45.1	0.5
	3	456.9	532.8	386	580.7	390.9	423.7	670.6	421.4	91.1	114.7	95.2	104.2	74.2	96.8	82.5	85.1	101.7	297	516.1	280.8	235.2	208.5	246.1	290.6	369.9	104	21.9	61.6	66.5	60.2	23.6	54.9	52.4	29.4	40.9
	3.5	584.4	637.5	397.8	888.5	499.7	542.1	655.7	508.8	83.3	137.3	125.4	117.4	95.9	64.6	114	108.9	127.9	268.8	554.2	265.1	215	233.3	279.7	423.1	334.1	86.3	14	73.5	36.2	79.1	6.2	74.9	45.6	38.3	43.4
	4	663.8	829.4	505	903.8	403.1	733.5	664.1	622.8	96.6	114.9	110.4	101.1	87.3	74.7	136.1	121.7	120.2	309.7	652	368.1	200.2	271.4	244.9	373.3	310	102.6	4.2	93.6	47.6	87.4	44.1	47.1	29.6	53.9	37
	4.5	746	879.8	489.3	965.7	411.1	665.4	717.6	653.2	119.6	93.9	122.5	99	134.2	76.4	116.7	124.1	135.6	272.6	733.8	355.6	326.1	237.4	269.3	483.6	340.4	91.6	28.3	83.6	80.2	51.4	49.7	32.2	33.6	42	46.6
	5	996	1111.6	583.8	1031.2	485	727.6	826	687.1	102.3	86.5	94	112.5	120	110.4	101	131.5	175.7	269.6	752.7	336.7	362.9	238.8	274.1	396.6	467.8	97.9	42.9	47.1	59.2	69.4	67.9	51.5	48.2	32.6	36.7
	5.5	-	-	-	-	-	-	-	-	115.3	90.1	66.5	145.9	155.8	102.1	109.2	87.3	229.6	347	558.1	402.4	421	351.5	309.1	398.7	348.1	95.3	41.5	63.6	59.9	69.2	45.5	65.6	114.8	28.7	34.1
	6	-	-	-	-	-	-	-	-	114	81.5	83.7	114.5	127.4	107.2	122	105.3	201.3	353	626	390.6	473.6	377.1	323.3	422.1	447.3	77.9	34.1	38.7	60.5	73.8	65.6	44.8	77.4	28.6	28.1
	6.5	-	-	-	-	-	-	-	-	146.2	75.5	91.8	104.1	106.3	106.4	117.3	119.2	191.4	346.5	684.4	381.6	520.9	382.7	368.3	450.3	291.4	73.5	74.1	46.8	57.4	79.2	78.2	28.9	37.5	37.5	34.3
	7	-	-	-	-	-	-	-	-	124.2	70	116.3	98.3	93	91.1	118.6	106.4	203.2	331.7	744.1	514.8	577.1	381.4	456.7	483.3	367.2	42.5	63.1	75	72.4	90	88.1	57.7	42.7	41.9	40.5
	7.5	-	-	-	-	-	-	-	-	152.2	64.8	129.7	95.6	107.1	77.3	116.3	103.3	244.6	412.1	809	642.9	468.1	384.2	530.8	516.2	447.3	60.8	59.1	61.1	97.3	94.7	88.8	92.3	47.2	47.2	42.8
	8	-	-	-	-	-	-	-	-	173.5	111.9	135.2	131	115.2	114.7	126.5	103.5	296.8	492.5	870.4	774.4	551.5	396.3	570.7	543	415.8	74.5	56.4	51.7	87.3	92.5	89.7	63.1	44.1	45.1	42.1

## Sheet: Fig. 7h
Figure 7h
	Weeks	ALC+VER (N=7)							ALC (N=6)						Verteporfin (N=6)						Vehicle (N=6)
	0	272.3	143.1	221	174.7	170.2	165.8	181.7	297.5	166.3	194.6	214.1	156.2	179.7	266.1	199.3	195.1	215.9	220.4	217.3	227.6	180	177.6	189.2	197.2	214.7
	0.5	148.8	110.8	171.5	150.9	136.4	104.5	120.3	249.7	221.2	210.1	207.7	143.7	165.6	405.2	363.7	325.4	347.9	414.8	369.8	390.9	318.5	297.9	344.5	336.3	339.5
	1	144.2	121	182.1	170.2	146.2	112.2	124.8	294	256	218.2	244.7	159.3	189.8	507.9	475.4	445.7	524.4	653.5	515.9	534.4	488.3	436.5	542.1	430.9	507.4
	1.5	140.2	131.9	192.9	189.6	156.2	120.1	129.3	343.5	294.5	229.2	286.6	177.2	216.4	654	536.5	492.5	557.1	924.3	580.4	659.5	604.5	530.8	677	537.6	584.6
	2	207.8	182.7	236.5	248.8	184.9	140.8	155.4	456.4	490.4	421	461.9	279.5	347.2	782.4	577.3	565.3	709.2	1143.6	713.9	921.9	812.7	713.6	908.3	704.3	1006.5
	2.5	207.5	198.5	247.8	246.1	196.2	143	197	473.4	488.5	480.4	427	285.3	369.3	918.7	700.2	664.4	935.8	1390.9	866.7	1137.1	1094.7	886.9	815.1	885.5	1229.2
	3	156.3	128	147.3	162	153.7	95.1	113.8	408.1	435.9	431.1	375.8	252.6	305.8
	3.5	173.5	188.9	189.2	157.7	165.5	117.6	180.4	626.4	624.3	681.9	475.3	376.9	474.1
	4	224.6	225.2	245.6	158.1	193.2	151	184.1	579	595	714	500.3	381.9	480.6
	4.5	231.8	214.4	218.5	151.7	186.9	141.5	165.7	789.7	963.6	1006.4	653.3	556.8	601.3
